# Supplementary material for: Genomics of 1 million parent lifespans implicates novel pathways and common diseases and distinguishes survival chances
Source: eLife. 2019 Jan 15;8:e39856. doi: 10.7554/eLife.39856 (PMC6333444; doi:10.7554/eLife.39856)
Supplement: Table 1—source data 1. — Summary statistics for the 1,012,240 parental lifespans passing phenotypic QC (most notably, parent age > 40). In practice, fewer lives than these were analysed for some SNPs, as a SNP may not have passed QC in all cohorts (in particular LifeGen MAF > 1%). Ancestries in UK Biobank are self-declared, except in the case of Gen. British. Gen. British – Participants identified as genomically British by UK Biobank, based on their genomic profile. LifeGen – A consortium of 26 population cohorts of European Ancestry, with UK Biobank lives removed. [file elife-39856-table1-data1.xlsx]

## Sheet: Study descriptives
Dataset	Ancestry	Parent	Dead	Count	Max	Mean	Min
UK Biobank	Gen.British	Father	FALSE	74320	103	77.97	60
UK Biobank	Gen.British	Father	TRUE	237940	106	71.51	40
UK Biobank	Gen.British	Mother	FALSE	129357	105	78.6	60
UK Biobank	Gen.British	Mother	TRUE	193588	107	75.14	40
UK Biobank	British	Father	FALSE	4087	106	78.55	60
UK Biobank	British	Father	TRUE	12035	102	71.64	40
UK Biobank	British	Mother	FALSE	7430	105	78.36	60
UK Biobank	British	Mother	TRUE	9605	104	74.35	40
UK Biobank	Irish	Father	FALSE	1799	100	77.56	60
UK Biobank	Irish	Father	TRUE	7955	101	71.2	40
UK Biobank	Irish	Mother	FALSE	3546	102	78.32	60
UK Biobank	Irish	Mother	TRUE	6564	103	74.08	40
UK Biobank	European	Father	FALSE	523	101	76.28	60
UK Biobank	European	Father	TRUE	1073	103	70.29	40
UK Biobank	European	Mother	FALSE	947	96	74.46	60
UK Biobank	European	Mother	TRUE	852	101	71.94	40
LifeGen	European	Father	FALSE	83298	117	57.48	41
LifeGen	European	Father	TRUE	77163	109	71.06	41
LifeGen	European	Mother	FALSE	97794	117	59.55	41
LifeGen	European	Mother	TRUE	62364	108	75.27	41
Total	European	Father	FALSE	164027	117	67.57	41
Total	European	Father	TRUE	336166	109	71.4	40
Total	European	Mother	FALSE	239074	117	70.78	41
Total	European	Mother	TRUE	272973	108	75.1	40
Grand Total	European	Parents	ALL	1012240	117	71.63	40
