# Supplementary material for: Genomics of 1 million parent lifespans implicates novel pathways and common diseases and distinguishes survival chances
Source: eLife. 2019 Jan 15;8:e39856. doi: 10.7554/eLife.39856 (PMC6333444; doi:10.7554/eLife.39856)
Supplement: Table 1—source data 2. — Regression intercepts (standard error) of the GWAS summary statistics as calculated by LD-score regression, using LD scores from on average 457,407 SNPs from the UK Biobank array. CES – Results under the assumption of common effect sizes across sexes, SSE – Results allowing for sex-specific effects. [file elife-39856-table1-data2.xlsx]

## Sheet: LD-score regression intercepts
Cohort	CES	SSE
UK Biobank	1.0351 (0.0049)	1.0256 (0.0046)
LifeGen	1.056 (0.0073)	1.0134 (0.0045)
Meta	1.0542 (0.0057)	1.0307 (0.0049)
