# Supplementary material for: Genomics of 1 million parent lifespans implicates novel pathways and common diseases and distinguishes survival chances
Source: eLife. 2019 Jan 15;8:e39856. doi: 10.7554/eLife.39856 (PMC6333444; doi:10.7554/eLife.39856)
Supplement: Table 1—source data 3. — Genome-wide significant associations from the GWAS catalog and PhenoScanner are reported for the lead SNP and proxies (r2 > 0.6). Similar associations have been grouped, keeping the most significant association and the shortest trait name (Trait). At or near – Gene or cluster of genes in close proximity to lead SNP; A1 – the effect allele, increasing lifespan; A0 – the reference allele. Freq1- Frequency of the A1 allele in the original study, or if missing, averaged from all associations; Beta1 – the reported effect on the trait for carrying one copy of the A1 allele; SE – Standard Error; P – P value; Disease – the type of lifespan-shortening diseases linked to the trait, or ‘other’ if the link is unclear or multiple disease links exist. [file elife-39856-table1-data3.xlsx]

## Sheet: Catalog Disease Lookup
At or near	rsID	A1	A0	R2	Freq1	Beta1	SE	P	Trait	Disease	PMID
LPA	rs118039278	G	A	1	0.941	-32.43	0	0	Lipoprotein a	Cardiometabolic	28512139
LPA	rs10455872	A	G	1	0.935	-0.270027	0.0182709	2e-49	Coronary artery disease	Cardiometabolic	28714975
LPA	rs10455872	A	G	1	0.913	-0.052	0.00374293	7e-44	LDL cholesterol	Cardiometabolic	25350695
LPA	rs10455872	A	G	1	0.938	-0.378436	0.0324512	2e-31	Aortic valve stenosis	Cardiometabolic	29511194
LPA	rs10455872	A	G	1	0.95	-0.285179	0.0266239	9e-27	Myocardial infarction	Cardiometabolic	26343387
LPA	rs10455872	A	G	1	0.95	-4.8	0.583794	2e-16	Response to statin therapy	Cardiometabolic	23118302
LPA	rs10455872	A	G	1	0.96	0.2	-0.0280485	1e-12	Metabolite lipoprotein measures	Cardiometabolic	27005778
ATXN2/BRAP	rs11065987	A	G	0.9152	0.59	0.027	-0.00396679	1e-11	LDL cholesterol	Cardiometabolic	24097068
ATXN2/BRAP	rs11065987	A	G	0.9152	0.581568	0.018836	0.00280882	2e-11	Body mass index	Cardiometabolic	26426971
ATXN2/BRAP	rs3184504	C	T	0.8763	0.537995	-0.1143	0.003644	4.76e-216	Plateletcrit	other	27863252
ATXN2/BRAP	rs3184504	C	T	0.8763	0.537995	-0.1017	0.003555	5.53e-180	Eosinophil count	other	27863252
ATXN2/BRAP	rs3184504	C	T	0.8763	0.5174	-0.103873	-0.00363142	6e-180	Platelet count	other	27863252
ATXN2/BRAP	rs3184504	C	T	0.8763	0.537995	-0.09795	0.003558	7.99e-167	Basophil count	other	27863252
ATXN2/BRAP	rs3184504	C	T	0.8763	0.537995	-0.08836	0.003589	6.93e-134	Lymphocyte count	other	27863252
ATXN2/BRAP	rs3184504	C	T	0.8763	0.537995	-0.07241	0.003581	6.59e-91	Reticulocyte count	other	27863252
ATXN2/BRAP	rs3184504	C	T	0.8763	0.537995	-0.0647	0.003537	9.681e-75	Hemoglobin	other	27863252
ATXN2/BRAP	rs7137828	T	C	0.8763	0.537995	0.05044	0.00357	2.494e-45	Neutrophil count	other	27863252
ATXN2/BRAP	rs3184504	C	T	0.8763	0.537995	-0.262364	0.0202405	2e-38	Type 1 diabetes	Autoimmune	21829393
ATXN2/BRAP	rs7137828	T	C	0.8763	0.54	0.032467	0.0051038	2e-10	Allergic disease	Autoimmune	29083406
ATXN2/BRAP	rs3184504	C	T	0.8763	0.49	-0.02	-0.00360917	3e-08	Beta-2 microglubulin plasma	other	23417110
ATXN2/BRAP	rs10774625	G	A	0.8386	0.509	-0.067659	0.00907589	9e-14	Coronary artery disease	Cardiometabolic	28714975
MAGI3	rs1230666	G	A	1	0.8108	-0.4824	0.03301	1.223e-47	Rheumatoid arthritis	Autoimmune	20453842
MAGI3	rs1230666	G	A	1	0.8108	0.03263	0.005122	1.867e-10	Lymphocyte count	other	27863252
MAGI3	rs1230666	G	A	1	0.8108	0.02798	0.005099	4.069e-08	Eosinophil count	other	27863252
MAGI3	rs1230666	G	A	1	0.8108	0.0279	0.005094	4.314e-08	Neutrophil count	other	27863252
MAGI3	rs2358994	G	A	0.6353	0.8108	-0.625297	0.0932441	2e-11	Type 1 diabetes	Autoimmune	25936594
KCNK3	rs11126666	G	A	1	0.717	-0.021	0.00343732	1e-09	Body mass index	Cardiometabolic	25673413
HP	rs34042070	C	G	1	0.81	0.73	-0.0292745	3e-137	Blood protein	other	29875488
HP	rs2000999	G	A	1	0.8	-0.065	0.00483968	4e-41	LDL cholesterol	Cardiometabolic	24097068
LDLR	rs6511720	T	G	1	0.1115	-0.2209	0.0061	3.85e-262	Low density lipoprotein	Cardiometabolic	24097068
LDLR	rs6511720	T	G	1	0.12	-0.221	-0.00638973	4e-262	LDL cholesterol	Cardiometabolic	24097068
LDLR	rs142130958	A	G	1	0.11	-0.24	-0.0166909	7e-47	Metabolite lipoprotein measures	Cardiometabolic	27005778
LDLR	rs6511720	T	G	1	0.116	-0.131028	0.0136489	8e-22	Coronary artery disease	Cardiometabolic	28714975
LDLR	rs55791371	C	A	1	0.1	-0.10436	0.0188327	3e-08	Myocardial infarction	Cardiometabolic	26343387
CDKN2B-AS1	rs1556516	G	C	1	0.522	-0.1708	0.0111	0	Coronary artery disease	Cardiometabolic	28530674
CDKN2B-AS1	rs7866503	G	T	1	0.584	-0.231112	0.031449	2e-13	Intracranial abdominal aortic or thoracic aortic aneurysm pleiotropy	Cardiometabolic	27418160
CDKN2B-AS1	rs2891168	A	G	0.9783	0.52	-0.19062	0.0104008	5e-75	Myocardial infarction	Cardiometabolic	26343387
CDKN2B-AS1	rs10757274	A	G	0.9783	0.462	0.215111	0.0178553	2e-33	Abdominal aortic aneurysm	Cardiometabolic	27899403
CDKN2B-AS1	rs10757269	A	G	0.7356	0.522	0.0045	0.0007828	9e-09	Ankle brachial index	Cardiometabolic	22199011
CDKN2B-AS1	rs1333045	T	C	0.7037	0.522	-0.087	0.015	4.2e-09	Type 2 diabetes	Cardiometabolic	28566273
HLA-DQA1	rs35508382	G	A	1	NA	0.3974	0.041	5.554e-23	Primary sclerosing cholangitis	other	27992413
HLA-DQA1	rs28688825	G	A	0.6532	NA	-0.0898	0.0089	3.373e-24	Allergic disease	Autoimmune	29083406
APOE	rs429358	T	C	1	0.847	1.34	0	0	Blood protein	other	29875488
APOE	rs429358	T	C	1	0.837893	-1.35	0.0272	0	Alzheimer's disease	Neuropsychiatric	24162737
APOE	rs429358	T	C	1	0.837893	0.356675	0.0261287	2e-42	Age-related macular degeneration	other	26691988
APOE	rs429358	T	C	1	0.837893	0.12	0.019	1.4e-10	Type 2 diabetes	Cardiometabolic	28566273
APOE	rs429358	T	C	1	0.8585	0.030197	-0.00509087	3e-09	Platelet count	other	27863252
APOE	rs4420638	A	G	0.8652	0.81	-0.225	0.00789993	2e-178	LDL cholesterol	Cardiometabolic	24097068
APOE	rs4420638	A	G	0.8652	0.837893	0.236	0.009411	9e-139	C reactive protein	other	21300955
APOE	rs4420638	A	G	0.8652	0.833964	-0.09531	0.0146166	7e-11	Coronary artery disease	Cardiometabolic	26343387
APOE	rs56131196	G	A	0.8652	0.84	-0.086178	0.0156948	4e-08	Myocardial infarction	Cardiometabolic	26343387
APOE	rs56131196	G	A	0.8652	0.837893	-0.02423	0.004429	4.486e-08	Hemoglobin	other	27863252
APOE	rs769449	G	A	0.8523	0.837893	0.031	0.0034	9.9e-20	Body mass index	Cardiometabolic	29273807
APOE	rs769449	G	A	0.8523	0.884	0.0315	-0.00353445	5e-19	Cognitive decline	Neuropsychiatric	24468470
APOE	rs5117	T	C	0.6307	0.837893	0.02561	0.004206	1.14e-09	Reticulocyte count	other	27863252
HTT	rs363064	T	C	0.7001	NA	0.02464	0.003953	4.536e-10	Mean platelet volume	other	27863252
FURIN/FES	rs2071382	C	T	0.9782	0.536	-0.058269	0.0081161	7e-13	Coronary artery disease	Cardiometabolic	28714975
FURIN/FES	rs4702	G	A	0.6992	0.438	0.08121	0.010871	8e-14	Schizophrenia	Neuropsychiatric	25056061
CHRNA3/5	rs34684276	G	A	1	0.65	-0.067	0.00796396	4e-17	Nicotine dependence	Smoking-related	26440539
CHRNA3/5	rs55781567	C	G	0.9733	0.633326	-0.260379	0.0120678	3e-103	Lung cancer	Smoking-related	28604730
CHRNA3/5	rs55958997	C	A	0.8734	NA	2.75	0.458501	2e-09	Exhaled carbon monoxide	Smoking-related	25072098
CHRNA3/5	rs17486278	A	C	0.8693	0.65	0.017	0.00185023	4e-20	Post bronchodilator FEV1	Smoking-related	26634245
CHRNA3/5	rs17486278	A	C	0.8693	0.63	-0.350657	0.0568686	7e-10	Pulmonary artery enlargement in chronic obstructive pulmonary disease	Smoking-related	25101718
CHRNA3/5	rs12914385	C	T	0.6976	0.640832	-1.024	0.0828	4.229e-35	Cigarettes per day	Smoking-related	20418890
CHRNA3/5	rs12914385	C	T	0.6976	0.640832	0.0446	0.0072	5.986e-10	Body mass index	Cardiometabolic	28443625
