# Supplementary material for: Genomics of 1 million parent lifespans implicates novel pathways and common diseases and distinguishes survival chances
Source: eLife. 2019 Jan 15;8:e39856. doi: 10.7554/eLife.39856 (PMC6333444; doi:10.7554/eLife.39856)
Supplement: Figure 2—source data 1. — Listed are SNPs or close proxies (r2 > 0.95), which have been previously reported to associate with lifespan or extreme longevity. At or near – Gene, cluster of genes, or cytogenetic band in close proximity to lead SNP; Chr – Chromosome, Position – Base-pair position on chromosome (build GRCh37); A1 – the effect allele, increasing lifespan in discovery; Freq1- Frequency of the A1 allele in the replication sample, or if missing, the discovery sample; Sex – sex of the individuals or their parents used in the discovery and replication; Beta1 – the loge(protection ratio) for carrying one copy of A1 under additive dosage model, inferred for discovery (see Materials and methods); SE – Standard Error, calculated from reported P value and inferred effect estimates for discovery, assuming a two-sided test; Years – Years of lifespan gained for carrying one copy of the A1 allele; P – P value reported by original study for discovery, one-sided P value for the Wald test association between imputed dosage and cox model residual for the replication. For discovery, except Pilling et al’s SNPs (Pilling et al., 2017), where we re-calculated effects directly from individual UKBB data ourselves, effects sizes have been converted to a common scale to enable comparison. Study – original study that identified the candidate SNP; Sample – independent sample used to replicate the results (a = Full dataset, b = LifeGen excluding UK Biobank). Loci showing nominal replication (p < 0.05) are bolded. [file elife-39856-fig2-data1.xlsx]

## Sheet: Candidate SNP replication
								Discovery						Replication
rsID	At or near	Chr	Position	A1	Freq1	Sex		Beta1	SE	Years	P	Study		Beta1	SE	Years	P	Sample
rs3800231	FOXO3A	6	108998266	A	0.286603	Both		0.0498866	0.0222569	0.498866	0.025	Flachsbart et al. 2009		0.0174469	0.00426784	0.174469	2.17556e-05	a
rs2149954	5q33.3/EBF1	5	157820602	T	0.364634	Both		0.0249433	0.00442567	0.249433	1.74e-08	Deelen et al. 2014		0.00853046	0.00400815	0.0853046	0.016657	a
rs2069837	IL6	7	22768027	A	0.0744185	Both		0.0716	0.0119038	0.716	1.8e-09	Zeng et al. 2016		-0.00742614	0.00758541	-0.0742614	0.836211	a
rs113946246	ANKRD20A9P	13	19429318	T	0.818692	Both		0.0735123	0.0133581	0.735123	3.73e-08	Zeng et al. 2016		0.00077865	0.00553043	0.0077865	0.444016	a
rs6873545	d3-GHR	5	42631264	C	0.271162	Male		0.156847	0.0608917	1.56847	0.01	Ben-Avrahim et al. 2017		-0.00083805	0.00557792	-0.0083805	0.559714	a
rs3764814	USP42	7	6189780	C	0.0768294	Both		0.0565	0.00721868	0.565	5e-15	Sebastiani et al. 2017		0.00462726	0.00748032	0.0462726	0.268093	a
rs7976168	TMTC2	12	83438559	A	0.66435	Both		0.0282	0.0047925	0.282	4e-09	Sebastiani et al. 2017		0.00494179	0.0041	0.0494179	0.114041	a
rs146254978	FPGT/TNNI3K	1	74867799	C	0.058553	Both		0.039287	0.017121	0.39287	0.021	Pilling et al. 2017		0.005065	0.055451	0.05065	0.46361	b
rs602633	CELSR2/PSRC1	1	109821511	T	0.220975	Both		0.029634	0.005334	0.29634	2.7e-08	Pilling et al. 2017		0.000226	0.00961	0.00226	0.490619	b
rs1627804	BEND3	6	107400428	C	0.666334	Both		0.018537	0.004743	0.18537	0.00011	Pilling et al. 2017		0.009214	0.008464	0.09214	0.138163	b
rs7844965	EPHX2	8	27442064	A	0.2477	Both		0.0303	0.005248	0.303	7.7e-09	Pilling et al. 2017		0.007263	0.009424	0.07263	0.220445	b
rs1556516	CDKN2B-AS1	9	22100176	G	0.49905	Both		0.035732	0.004407	0.35732	4.7e-16	Pilling et al. 2017		0.026908	0.007894	0.26908	0.000326408	b
rs151091095	USP2-AS1	11	119289932	G	0.013326	Both		0.081717	0.025498	0.81717	0.0013	Pilling et al. 2017		0.126515	0.100382	1.26515	0.103774	b
rs7137828	SH2B3/ATXN2	12	111932800	T	0.526483	Both		0.03349	0.004415	0.3349	3.4e-14	Pilling et al. 2017		0.015652	0.008167	0.15652	0.0276512	b
rs61978928	PROX2	14	75321714	C	0.322999	Both		0.026734	0.004762	0.26734	2e-08	Pilling et al. 2017		-0.005089	0.008479	-0.05089	0.72581	b
rs17514846	FURIN	15	91416550	C	0.526357	Both		0.027466	0.004451	0.27466	7.1e-10	Pilling et al. 2017		0.017904	0.008071	0.17904	0.0132668	b
rs28926173	MC2R	18	13886719	A	0.049643	Both		0.046218	0.010251	0.46218	6.4e-06	Pilling et al. 2017		0.037613	0.023148	0.37613	0.0520928	b
rs3131621	MICA/MICB	6	31425499	A	0.681589	Male		0.028281	0.005134	0.28281	3.6e-08	Pilling et al. 2017		0.020322	0.015366	0.20322	0.0929958	b
rs13262617	TOX	8	59838133	G	0.035337	Male		0.082421	0.014734	0.82421	3.1e-08	Pilling et al. 2017		0.023048	0.030284	0.23048	0.22331	b
rs61905747	ZW10	11	113639842	A	0.806136	Male		0.036541	0.006335	0.36541	5.5e-09	Pilling et al. 2017		0.029768	0.01389	0.29768	0.0160515	b
rs74011415	SEMA6D	15	47660194	G	0.85318	Male		0.043853	0.007696	0.43853	1.4e-08	Pilling et al. 2017		0.010486	0.016662	0.10486	0.264564	b
rs12461964	EGLN2/CYP2A6	19	41341229	A	0.504411	Male		0.028792	0.004979	0.28792	8.2e-09	Pilling et al. 2017		0.00408	0.013882	0.0408	0.384415	b
rs74444983	EXOC3L2/MARK4	19	45745607	T	0.735342	Male		0.032654	0.005702	0.32654	9.1e-09	Pilling et al. 2017		0.01638	0.012964	0.1638	0.103205	b
rs6108784	C20orf187	20	10964366	T	0.613688	Male		0.032774	0.005077	0.32774	1.2e-10	Pilling et al. 2017		0.01166	0.01109	0.1166	0.146538	b
rs2273500	CHRNA4	20	61986949	T	0.828959	Male		0.040325	0.007082	0.40325	1.5e-08	Pilling et al. 2017		0.011662	0.01916	0.11662	0.271374	b
rs3130507	PSORS1C3	6	31147476	G	0.74957	Female		0.039978	0.006296	0.39978	2.1e-10	Pilling et al. 2017		0.029194	0.017542	0.29194	0.0480328	b
13:31871514_T_G	B3GALTL	13	31871514	G	0.005	Female		0.253244	0.046444	2.53244	4.7e-08	Pilling et al. 2017		NA	NA	NA	NA	b
rs61949650	13q21.31	13	64836488	C	0.066404	Female		0.064917	0.011677	0.64917	2.9e-08	Pilling et al. 2017		0.040374	0.023894	0.40374	0.0455414	b
