# Supplementary material for: Genomics of 1 million parent lifespans implicates novel pathways and common diseases and distinguishes survival chances
Source: eLife. 2019 Jan 15;8:e39856. doi: 10.7554/eLife.39856 (PMC6333444; doi:10.7554/eLife.39856)
Supplement: Table 2—source data 1. — The multivariate MR identified 16 traits (58 tested, see McDaid et al., 2017 for an exhaustive list) with significant causal effect on lifespan and used the effect estimates to create the prior assumption of the expected effect size of each variant on lifespan, in the (Bayesian) iGWAS. Effect Estimate – the estimated effect of standardized trait on standardized lifespan, in multivariate model. SE – the standard error of the estimated effect, in multivariate model. P – the P value (two sided) from MR, for testing association between standardized trait and standardized lifespan, in multivariate model. [file elife-39856-table2-data1.xlsx]

## Sheet: iGWAS Causal Estimates
Trait	Causal Effect Estimate	SE	P
Cholesterol LDL (GLGC)	-0.139	0.007	1.25e-81
Education level, years of schooling (SSGAC)	0.218	0.012	3.62e-75
Body mass index (GIANT)	-0.146	0.012	1.55e-31
Coronary Artery Disease (CARDIoGRAM)	-0.253	0.03	1.19e-16
Cholesterol HDL (GLGC)	0.048	0.008	4.18e-10
Smoking, cigarettes per day (TAG)	-0.437	0.055	2.31e-15
Triglycerides (GLGC)	-0.029	0.009	0.00205
Type 2 diabetes (DIAGRAM)	-0.08	0.021	0.000181
Smoking, current vs former (TAG)	0.215	0.078	0.00586
Schizophrenia (PGC)	-0.031	0.011	0.00374
Glucose (MAGIC)	-0.07	0.025	0.00588
Smoking, ever (TAG)	-0.227	0.071	0.0013
Insulin (MAGIC)	-0.191	0.066	0.00362
Multiple Sclerosis (GeneMSA)	-0.083	0.038	0.0278
Schizophrenia 2 (PGC)	-0.127	0.061	0.0394
Education level, college completion (SSGAC)	0.08	0.041	0.0489
