# Supplementary material for: Genomics of 1 million parent lifespans implicates novel pathways and common diseases and distinguishes survival chances
Source: eLife. 2019 Jan 15;8:e39856. doi: 10.7554/eLife.39856 (PMC6333444; doi:10.7554/eLife.39856)
Supplement: Table 2—source data 2. — Bayesian iGWAS was performed using observed association results from CES GWAS and priors from 16 risk factors selected by AIC based stepwise model selection. Bayes Factors were calculated to compare effect estimates observed in the conventional GWAS to the prior effect computed. Empirical P values were assigned using a permutation approach and further corrected for multiple testing using Benjamini-Hochberg correction. Chr – Chromosome, Position – Base-pair position on chromosome (GRCh37), A1 – Effect Allele, Freq1 – Frequency of the A1 allele (from conventional GWAS), Beta1 (from conventional GWAS), SE – Standard Error of Beta1, Years – Years of lifespan gained for carrying one copy of the A1 allele (from conventional GWAS), P – P value (from conventional GWAS), PriorEffect – Prior effect estimate calculated from the summary statistics data for the 16 risk factors identified, PriorSE – Standard Error of the prior effect estimate, LogBF – Log of the observed Bayes Factor, P_BF – Empirical P value from a permutation approach for the log Bayes Factor. Final columns show the P value of each SNP in the studies used to calculate the prior, if the P value is significant after Bonferroni multiple testing correction (p < 3.81 × 10−5, 82*16 tests) the cell is shaded green. Counts of these significant associations by SNP/trait are shown in the final column/row. [file elife-39856-table2-data2.xlsx]

## Sheet: iGWAS 1% FDR
rsID	At or near	Chr	Position	A1	Freq1		Beta1	SE	Years	P		Prior	PriorSE	LogBF	P_BF		BMI (GIANT)	CAD (CARDIoGRAM)	Type 2 diab (DIAGRAM)	Edu years (SSGAC)	HDL (GLGC)	LDL (GLGC)	Triglycerides (GLGC)	Glucose (MAGIC)	Insulin (MAGIC)	Schizophrenia (PGC2)	Multiple Sclerosis (GeneMSA)	Schizophrenia (PGC)	Edu college completion (SSGAC)	Smoking cig. per day (TAG)	Smoking ever (TAG)	Smoking current vs. ex (TAG)	Count
rs72736802	CHRNA3/5	15	78719501	T	0.651358		0.0372787	0.00424582	0.372787	1.63323e-18		-0.280948	1.36657	11.041	1.40757e-10		0.0223921	0.340713	0.212262	0.1965	0.276361	0.645463	0.00464753	0.926013	0.843797	0.979621	0.732241	0.0001417	0.599209	7.02406e-16	0.813679	0.00289871	1
rs147711004	APOE	19	45337918	A	0.0396063		-0.0770051	0.0108033	-0.770051	1.0189e-12		-1.00047	1.24386	7.62888	1.40757e-10		0.0128659	0.853594	0.276957	0.1618	0.00574678	9.30753e-20	0.0440074	0.323521	0.54148	0.381566	0.12871	0.2579	0.820024	0.642761	0.723643	0.488879	1
rs10738606	CDKN2B-AS1	9	22088090	T	0.51371		0.0244566	0.00386862	0.244566	2.58545e-10		-1.99035	1.29019	6.93654	1.40757e-10		0.59497	1.21446e-17	0.444762	0.9338	0.7671	0.2068	0.8472	0.0421314	0.389372	0.46426	0.283967	0.3804	0.668425	0.727341	0.194573	0.781499	1
rs56289821	LDLR	19	11188247	A	0.118407		0.0344057	0.00606839	0.344058	1.43078e-08		4.18362	1.26852	6.58819	1.40757e-10		0.0998688	5.08573e-07	0.352759	0.7844	0.0002918	1.54e-148	0.1261	0.808814	0.775904	0.674881	0.419183	0.4754	0.269043	0.677976	0.657702	0.56898	2
rs117791490	LPA/IGF2R	6	160916058	T	0.0192466		-0.091141	0.0146333	-0.91141	4.71432e-10		-1.80026	1.24253	6.54711	1.40757e-10		0.43541	2.91088e-06	0.570046	0.9707	0.798	1.488e-10	0.7565	0.848029	0.810039	0.66167	0.630173	0.07763	0.51397	0.840993	0.63221	0.726592	2
rs12924886	HP	16	72075593	T	0.804776		0.0279769	0.00492611	0.279769	1.35236e-08		-1.47654	1.25681	5.31133	7.03786e-10		0.00375634	0.0640775	0.983771	0.002127	0.671504	5.62559e-27	7.26183e-05	0.494117	0.0334791	0.101756	0.0500777	0.3561	0.826067	0.444574	0.942	0.799808	1
rs6744653	TMEM18	2	628524	G	0.174284		0.0277211	0.00511019	0.277211	5.80574e-08		-2.09415	1.2762	5.26385	7.03786e-10		6.206e-52	0.342999	0.001195	0.1876	0.007632	0.02815	0.03022	0.2487	0.003462	0.0870184	0.839478	0.237	0.8508	0.257	0.04218	0.124	1
rs61348208	HTT	4	3089564	T	0.394617		0.0229853	0.00394709	0.229853	5.76784e-09		0.971515	1.24346	5.15324	8.44543e-10		0.382236	0.572042	0.224126	3.287e-06	0.0906117	0.0918285	0.00691854	0.974661	0.20732	0.106296	0.333277	0.7811	0.00054964	0.197464	0.296337	0.3632	1
rs1275922	KCNK3	2	26932887	G	0.257079		-0.0257909	0.00443389	-0.25791	5.99944e-09		0.815646	1.26244	5.04625	8.44543e-10		3.50812e-09	0.15617	0.0190057	0.303	0.616825	0.607543	0.928096	0.740586	0.19704	0.592559	0.868045	0.2799	0.637334	0.584445	0.0860358	0.713213	1
rs4970836	CELSR2/PSRC1	1	109821797	A	0.768898		-0.0223391	0.00462988	-0.223391	1.40016e-06		-5.61251	1.28214	4.79323	1.54833e-09		0.0855125	7.42402e-09	0.0777572	0.3683	4.22609e-10	5.6737e-153	0.041995	0.0728882	0.105848	0.660522	0.724348	0.3227	0.0810772	0.558165	0.259008	0.443591	3
rs8039305	FURIN/FES	15	91422543	C	0.5224		0.0250195	0.00390094	0.250195	1.42016e-10		0.194313	1.15968	4.70373	2.25211e-09		0.270018	9.66746e-05	0.6918	0.5791	0.232357	0.971827	0.14341	0.360345	0.109696	0.771073	0.330179	6.998e-10	0.534001	0.985122	0.136145	0.901234	1
rs56179563	ZC3HC1	7	129685597	A	0.388915		0.0210711	0.00405955	0.210711	2.09748e-07		1.34494	1.2421	4.38469	5.63029e-09		0.0320489	2.6469e-08	0.0125695	0.1946	0.000446609	0.151136	0.0119658	0.158951	0.477055	0.291462	0.107369	0.04593	0.481314	0.452788	0.0907891	0.776594	1
rs113160991	POM121C	7	75094329	A	0.219144		-0.025406	0.00494576	-0.25406	2.79268e-07		-1.27628	1.27398	4.2868	7.46013e-09		4.76379e-06	0.157797	0.473962	0.2671	0.0647529	0.587106	0.142711	0.735855	5.99885e-06	0.813884	0.802943	0.2519	0.540186	0.27876	0.0899958	0.0647863	2
rs1230666	MAGI3	1	114173410	G	0.150395		-0.0322408	0.00555422	-0.322408	6.44639e-09		0	1.25304	4.26493	7.8824e-09		0.3752	0.0028313	0.360801	0.7765	0.1716	0.2056	0.4036	0.2213	0.4273	0.66052	0.937201	0.1354	0.9382	0.5734	0.8737	0.1009	0
rs2519093	ABO	9	136141870	T	0.185893		-0.022436	0.00496692	-0.22436	6.2694e-06		-3.01975	1.27306	4.03572	1.87207e-08		0.823978	1.27733e-08	0.138132	0.1636	0.00211238	1.67996e-34	0.0225739	0.00135363	0.742041	0.0905221	0.258059	0.8687	0.285205	0.120856	0.90701	0.418312	2
rs10211471	GBX2/ASB18	2	237081854	T	0.196383		-0.0240122	0.00492925	-0.240122	1.10825e-06		-1.43296	1.27662	3.96677	2.29434e-08		0.2434	0.502007	0.680669	4.498e-07	0.857819	0.243493	0.892742	0.748551	0.807283	0.0702369	0.942207	0.1609	6.55156e-06	0.733224	0.00247403	0.62211	2
rs6558008	EPHX2/CLU	8	27438306	C	0.76728		-0.025033	0.00461491	-0.25033	5.81605e-08		0.130678	1.28318	3.87867	3.33594e-08		0.5301	0.0833329	0.647437	0.4641	0.6783	0.1744	0.3241	0.8532	0.852	0.00535707	0.108895	2.732e-06	0.812	0.07196	0.07836	0.5411	1
rs13037253	LAMA5	20	60928724	A	0.26258		0.0248821	0.00447581	0.248821	2.70943e-08		0	1.24561	3.87742	3.39225e-08		0.0997308	0.88369	0.660571	0.6866	0.322439	0.29291	0.538147	0.87887	0.279284	0.938151	0.612523	0.8121	0.901002	0.917343	0.605342	0.397124	0
rs1011157	CNTD1	17	40960253	T	0.126294		-0.0338647	0.00614578	-0.338647	3.58337e-08		0	1.24205	3.79756	4.44793e-08		0.483312	0.0962024	0.0299781	0.07189	0.0438376	0.555687	0.110748	0.865219	0.382229	0.414632	0.195665	0.1677	0.398175	0.998633	0.102164	0.251006	0
rs9986540	PNLDC1	6	160242487	T	0.0159598		-0.0869892	0.0164836	-0.869892	1.31088e-07		-0.191613	1.23429	3.62091	8.58619e-08		0.136472	0.156503	0.564673	0.6207	0.0526269	0.00174153	5.11492e-12	0.0142678	0.702384	0.93047	0.220673	0.1049	0.80043	0.255488	0.217501	0.366515	1
rs12369443	PDE3A	12	20582651	G	0.796908		-0.0261072	0.00487951	-0.261072	8.77713e-08		0	1.25102	3.58821	9.76855e-08		0.2143	0.142238	0.067703	0.08764	0.01623	0.8762	0.003855	0.6035	0.1829	0.352689	0.462142	0.0419	0.1744	0.4291	0.7551	0.02382	0
rs56165099	SLCO1B1	12	21357731	T	0.189463		0.026485	0.00495524	0.26485	9.04953e-08		0	1.25102	3.58037	1.00078e-07		0.921033	0.407033	0.990555	0.2625	0.577608	0.0611084	0.0352939	0.64935	0.683228	0.234341	0.707203	0.789	0.494352	0.894203	0.208927	0.839352	0
rs268	LPL	8	19813529	G	0.978947		0.0655641	0.0144245	0.655641	5.48464e-06		-1.58017	1.30646	3.56473	1.06694e-07		0.5467	0.134959	0.0848	0.9289	6.27643e-108	0.315591	7.232e-109	0.504865	0.1271	0.801541	0.207828	0.7864	0.426352	0.01347	0.1667	0.8458	2
rs7599488	BCL11A	2	60718347	T	0.430525		-0.0181878	0.00390056	-0.181878	3.11839e-06		-1.2904	1.26422	3.5634	1.07679e-07		0.436265	0.0374559	0.56377	2.046e-11	0.883891	0.935145	0.72748	0.993815	0.91124	0.826281	0.948653	3.114e-07	0.0138833	0.605303	0.822217	0.0127567	2
rs532504	CRYZL2P-SEC16B	1	177878933	A	0.207334		-0.0215821	0.00479133	-0.215821	6.65578e-06		-1.7129	1.26362	3.547	1.15139e-07		7.53085e-35	0.580814	0.57739	0.03836	0.1455	0.1041	0.1645	0.557952	0.0845004	0.823826	0.464512	0.3632	0.719697	0.0497229	0.978808	0.175666	1
rs4658912	FAM89A	1	231159083	T	0.315801		0.0224655	0.00423602	0.224655	1.13641e-07		0	1.25304	3.52622	1.24429e-07		0.77015	0.523951	0.0981641	0.2449	0.79553	0.022957	0.32035	0.798793	0.166077	0.235721	0.533908	0.7683	0.384504	0.767505	0.805537	0.533823	0
rs492918	SYNE1	6	152778923	A	0.224607		-0.0245561	0.00462092	-0.245561	1.07171e-07		0	1.23262	3.49753	1.38224e-07		0.93777	0.847564	0.190159	0.4111	0.69232	0.891101	0.648948	0.0238871	0.207799	0.787107	0.297398	0.2827	0.531024	0.373885	0.841908	0.248644	0
rs7742789	ZNF318/ABCC10	6	43345803	T	0.296144		-0.0223951	0.00422611	-0.223951	1.16295e-07		0	1.23262	3.47682	1.49766e-07		0.0851837	0.815341	0.0819205	0.9027	0.791722	0.842879	0.956354	0.314743	0.499	0.115499	0.907278	0.7231	0.607888	0.956667	0.233532	0.834515	0
rs516246	FUT2	19	49206172	T	0.501159		-0.0186424	0.0038715	-0.186424	1.46976e-06		-0.814204	1.24298	3.46625	1.55959e-07		0.01988	0.943122	0.1622	0.002081	0.5124	1.33e-13	0.000815	0.4012	0.8341	0.161011	0.0353444	0.0006672	0.003825	0.9017	0.2844	0.7346	1
rs67118461	KLHL36	16	84693149	A	0.21304		-0.0249183	0.00476456	-0.249184	1.69567e-07		0	1.25439	3.42626	1.80732e-07		0.81136	0.255033	0.602827	0.07582	0.335561	0.468996	0.945388	0.472981	0.327391	0.645	0.214813	0.03002	0.0572667	0.61926	0.802747	0.519422	0
rs116773366	TAPT1-AS1/LDB2	4	16500225	A	0.0650615		0.04209	0.00803386	0.4209	1.61381e-07		0	1.2422	3.41384	1.89741e-07		0.0499187	0.910936	0.621372	0.6433	0.935532	0.920297	0.896324	0.563288	0.499956	0.230738	0.391524	0.837	0.340139	0.986318	0.961226	0.22212	0
rs2531995	ADCY9	16	4013467	T	0.616065		-0.0186511	0.00397951	-0.186511	2.77521e-06		-0.967489	1.25724	3.40001	2.01987e-07		7.563e-10	0.374343	0.224244	0.4362	0.1999	0.1755	0.2474	0.02166	0.3666	0.244566	0.4262	0.4693	0.6641	0.05204	0.01027	0.01885	1
rs2051677	USP28	11	113732582	A	0.0929532		-0.0347124	0.00666811	-0.347124	1.93226e-07		0	1.25722	3.39843	2.03816e-07		0.007661	0.984864	0.537636	0.5112	0.3432	0.385	0.8102	0.3429	0.4344	0.8078	0.504259	0.3367	0.7558	0.7963	0.8168	0.8242	0
rs7753343	BEND3	6	107404789	T	0.496825		0.0202387	0.00388206	0.202387	1.85425e-07		0	1.23262	3.35865	2.35205e-07		0.595477	0.717853	0.702336	0.5318	0.834564	0.952053	0.499916	0.413651	0.115162	0.810846	0.149862	0.9859	0.517688	0.217378	0.708168	0.958248	0
rs2273500	CHRNA4	20	61986949	C	0.85259		0.0297408	0.00573883	0.297408	2.19081e-07		0	1.24561	3.34287	2.49281e-07		0.097653	0.316223	0.918407	0.9217	0.640002	0.245199	0.109574	0.818188	0.454796	0.737688	0.227124	0.08339	0.0385489	0.991064	0.100052	0.102738	0
rs10465231	GADD45G	9	92183413	T	0.54891		-0.0202212	0.00392224	-0.202212	2.52914e-07		0	1.25599	3.32684	2.6406e-07		0.00197245	0.124323	0.320079	0.003214	0.127856	0.0167044	0.780219	0.633097	0.64703	0.583915	0.521376	0.717	0.00545097	0.542875	0.956826	0.178506	0
rs1861804	KCNMB3	3	178988834	C	0.49943		-0.0200741	0.00388773	-0.200741	2.42428e-07		0	1.24574	3.31729	2.74899e-07		0.4175	0.584427	0.619233	0.7543	0.7384	0.4872	0.8407	0.1798	0.1238	0.746132	0.424523	0.4385	0.3897	0.7793	0.1361	0.427	0
rs59234174	BNC2	9	16730258	T	0.154672		-0.0276456	0.00539209	-0.276456	2.94308e-07		0	1.25599	3.28792	3.0868e-07		0.0769156	0.105011	0.985863	0.001619	0.0661007	0.742743	0.0163798	0.831811	0.113476	0.103121	0.889393	0.0254	0.0459775	0.0168378	0.698818	0.88711	0
rs4449134	TEX37/EIF2AK3	2	88846961	G	0.693369		-0.0214698	0.0042097	-0.214698	3.39511e-07		0	1.25996	3.25887	3.46122e-07		0.5554	0.817448	0.781737	0.7169	0.0745	0.8381	0.1445	0.7428	0.9102	0.340102	0.5441	0.01044	0.8834	0.5691	0.967	0.5539	0
rs1977083	C1orf158/PRAMEF12	1	12831250	T	0.786497		0.0243184	0.00476987	0.243184	3.42655e-07		0	1.25304	3.2432	3.66532e-07		0.626005	0.927302	0.84985	0.5082	0.453927	0.669119	0.340816	0.53138	0.75622	0.0912827	0.847111	0.5093	0.483754	0.847273	0.708228	0.106469	0
rs17123764	KCNH3	12	49947952	T	0.0744237		0.0332033	0.00733659	0.332033	6.01938e-06		1.04264	1.25234	3.21709	4.06788e-07		0.6579	0.430389	0.994263	1.404e-06	0.3281	0.0849	0.3638	0.7472	0.8374	0.528264	0.0186	0.006964	0.07089	0.04619	0.1768	0.3128	1
rs34891485	DHX58	17	40263458	C	0.944276		0.0452707	0.00892614	0.452707	3.94286e-07		0	1.24205	3.18616	4.58868e-07		0.90459	0.0654298	0.0371102	0.1905	0.277236	0.260081	0.746386	0.503568	0.458596	0.660761	0.019472	0.1824	0.0328518	0.590364	0.672435	0.267133	0
rs13143549	4q13.2	4	67810531	G	0.484581		-0.0176044	0.00389343	-0.176044	6.13848e-06		1.00246	1.24354	3.18044	4.69003e-07		0.1234	0.446744	0.0139838	1.585e-06	0.4225	0.2326	0.06937	0.3775	0.2239	0.958757	0.879371	0.854	0.0368	0.4885	0.271	0.4266	1
rs57301765	HDAC9/TWIST1	7	19052733	A	0.1596		-0.0267665	0.00528326	-0.267665	4.05642e-07		0	1.22994	3.15539	5.17564e-07		0.582092	0.0588905	0.978651	0.1961	0.97195	0.18169	0.646539	0.152654	0.640662	0.240391	0.430341	0.4728	0.279217	0.892213	0.114288	0.400098	0
rs12259037	JCAD	10	30300079	A	0.415366		0.0197187	0.00391825	0.197187	4.84085e-07		0	1.24618	3.14182	5.44871e-07		0.5342	0.0086091	0.620501	0.9254	0.02313	0.8755	0.3689	0.4359	0.9605	0.890791	0.992852	0.4574	0.5619	0.4198	0.1634	0.7682	0
rs10123736	9p21.1	9	28501214	T	0.261851		-0.0223526	0.00446427	-0.223526	5.52825e-07		0	1.25599	3.12623	5.77667e-07		0.2449	0.716079	0.290959	0.9684	0.9419	0.5797	0.7319	0.3459	0.973	0.304614	0.072204	0.003627	0.4883	0.5087	0.1868	0.03944	0
rs4623641	LRP8	1	53751610	T	0.372235		-0.0201247	0.00401715	-0.201247	5.45148e-07		0	1.25304	3.12434	5.81186e-07		0.898	0.984989	0.620707	0.007873	0.1567	0.2815	0.3562	0.4866	0.7752	0.00846667	0.0116796	0.007448	0.1402	0.9215	0.7242	0.08063	0
rs7022699	FRRS1L	9	111904404	G	0.546818		-0.0194483	0.00388907	-0.194483	5.7108e-07		0	1.25599	3.11791	5.96247e-07		0.05777	0.122933	0.891673	0.007352	0.5771	0.01399	0.2735	0.3828	0.4414	0.470977	0.863539	0.1754	0.7907	0.8475	0.4586	0.2754	0
rs10083495	YLPM1	14	75273113	A	0.686893		-0.0226276	0.00452142	-0.226276	5.59946e-07		0	1.24978	3.11145	6.10605e-07		0.408238	0.00106488	0.0291635	0.212009	0.106851	0.411996	0.0399476	0.0659726	0.532389	0.0561603	0.710398	0.00819423	0.74049	0.755467	0.108492	0.735305	0
rs6711568	LINC01793	2	59291172	G	0.297584		-0.0191188	0.00426156	-0.191188	7.24581e-06		0.903173	1.263	3.08919	6.66063e-07		6.16753e-11	0.833525	0.102091	0.005955	0.00171737	0.653109	0.0378597	0.732237	0.136287	0.346527	0.784846	0.838	0.972607	0.396878	0.107474	0.744291	1
rs12511346	CWH43	4	49313492	C	0.290482		-0.0252675	0.00506281	-0.252675	6.01296e-07		0	1.2422	3.0792	6.9337e-07		0.00734662	0.861526	0.226018	0.895216	0.115063	0.473659	0.284732	0.313334	0.707745	0.423568	0.654619	0.3699	0.46514	0.80718	0.0489692	0.125789	0
rs113844046	VAPA	18	10125558	G	0.976431		0.0689138	0.0139023	0.689138	7.15806e-07		0	1.25167	3.05222	7.75009e-07		0.140552	0.465745	0.840135	0.1721	0.935967	0.00107452	0.011431	0.920671	0.119411	0.792007	0.698393	0.3427	0.990218	0.12597	0.0263733	0.778268	0
rs7334327	URAD/FLT3	13	28615600	C	0.279147		0.0202484	0.0043146	0.202484	2.69241e-06		-0.410364	1.26328	3.04111	8.09635e-07		0.124587	0.860028	0.4696	0.8116	0.0132666	0.895407	0.976985	0.455947	0.319377	0.157001	1.6845e-07	0.7917	0.0403527	0.418162	0.277231	0.479439	1
rs141766382	MAP3K4	6	161443939	C	0.0229493		-0.0798024	0.0160468	-0.798024	6.58863e-07		0	1.23262	3.03813	8.17518e-07		0.0241007	0.00506941	0.628546	0.001902	0.0256791	1.94389e-05	0.0514976	0.780262	0.623639	0.762523	0.29724	0.7298	0.8254	0.0443836	0.935889	0.367612	1
rs12594483	CDAN1	15	43021986	A	0.117709		0.0314829	0.00618514	0.314829	3.57887e-07		0	1.15774	3.03749	8.19347e-07		0.03795	0.202909	0.035763	0.6476	0.3806	0.7952	0.6583	0.2304	0.4072	0.674239	0.6603	0.0008814	0.7804	0.5627	0.8146	0.5009	0
rs4580876	LOC101927314	6	98322872	A	0.475902		0.0159699	0.00388398	0.159699	3.92701e-05		1.79158	1.23656	3.0075	9.2013e-07		0.0069877	0.165167	0.858474	1.999e-16	0.328981	0.00343428	0.171331	0.0809431	0.423911	0.787603	0.425582	0.4602	0.000541199	0.864373	0.478691	0.847597	1
rs10021522	CC2D2A	4	15524608	G	0.355335		0.0198886	0.00403977	0.198886	8.51349e-07		0	1.2422	2.9909	9.77418e-07		0.355548	0.583908	0.33203	0.02549	0.426708	0.417519	0.899331	0.375529	0.256656	0.42247	0.981234	0.5768	0.132306	0.824993	0.929184	0.625302	0
rs12459965	LSM4/PGPEP1	19	18452195	T	0.26822		0.0195752	0.00442298	0.195752	9.609e-06		0.856845	1.24325	2.964	1.0789e-06		1.35192e-08	0.00352194	0.575072	2.125e-05	0.140756	0.699422	0.142316	0.440034	0.253425	0.131255	0.0984877	0.4075	0.431001	0.139373	0.0230817	0.294376	2
rs6471757	TOX	8	59805738	A	0.589651		0.0192455	0.00396928	0.192455	1.24324e-06		0	1.28213	2.96296	1.08242e-06		0.7976	0.452724	0.956716	0.05598	0.6331	0.5797	0.3852	0.2156	0.8857	0.17089	0.9125	0.0855	0.025	0.002486	0.003558	0.9951	0
rs470809	JAM3	11	134011913	T	0.321495		-0.0201484	0.00413279	-0.201484	1.08671e-06		0	1.25722	2.95532	1.1155e-06		0.356	0.930874	0.75696	0.02343	0.06337	0.4425	0.7456	0.6019	0.9337	0.0303227	0.745129	2.576e-05	0.3529	0.6729	0.1215	0.3487	1
rs2272168	ZNF394/ZKSCAN5	7	99102777	C	0.155133		0.026654	0.00543456	0.26654	9.36453e-07		0	1.22994	2.94456	1.17011e-06		0.03738	0.962091	0.874847	0.1664	0.03402	0.6272	0.07613	0.03009	0.5436	0.141297	0.574181	0.4075	0.1493	0.3232	0.3005	0.4947	0
rs12705390	CCDC71L/PIK3CG	7	106410777	A	0.202311		-0.0236053	0.00481301	-0.236053	9.36755e-07		0	1.22994	2.94447	1.17026e-06		0.6125	0.220274	0.258559	0.01506	0.5019	0.5812	0.2643	0.9325	0.2653	0.508372	0.7721	0.5691	0.4382	0.5641	0.653	0.5414	0
rs6996979	C8orf74/SOX7	8	10580550	C	0.527029		0.018808	0.00390518	0.18808	1.46347e-06		0	1.28213	2.92059	1.28061e-06		0.02011	0.0228166	3.79317e-05	0.538	0.4656	0.9804	0.0991	0.4311	0.469	0.282169	0.238749	0.2049	0.8652	0.8663	0.2673	0.1362	1
rs55869368	PLPP3	1	56986633	T	0.0918798		0.0282881	0.006721	0.282881	2.56602e-05		1.25046	1.2623	2.90697	1.35127e-06		0.0388247	1.23175e-06	0.0169782	0.06809	0.749389	0.577219	0.285895	0.526905	0.945867	0.280597	0.111488	0.4513	0.446299	0.212181	0.0126117	0.207507	1
rs114991018	KIF6	6	39560859	T	0.0174044		0.0808456	0.0166304	0.808456	1.16614e-06		0	1.23262	2.89414	1.42066e-06		0.064853	0.0412101	0.691826	0.5223	0.166377	0.851377	0.148003	0.713706	0.332181	0.940926	0.785532	0.232486	0.27381	0.154568	0.00239318	0.999947	0
rs2286629	EMX2OS	10	119301694	G	0.811535		0.02445	0.00504982	0.2445	1.28696e-06		0	1.24618	2.89302	1.42784e-06		0.548264	0.240231	0.943765	0.5336	0.146822	0.679792	0.270514	0.917567	0.593474	0.54479	0.192319	0.9048	0.842091	0.4851	0.812832	0.542817	0
rs35933822	RPP25/SCAMP5	15	75273472	T	0.137383		0.0287424	0.00577887	0.287424	6.56827e-07		0	1.15774	2.89184	1.43488e-06		0.579938	0.430239	0.453311	0.3722	0.111884	0.261297	0.0558762	0.00427679	0.401104	0.595426	0.952416	0.3964	0.0882243	0.545035	0.664416	0.0792268	0
rs1623440	GDPD5	11	75167383	T	0.641107		0.0194341	0.00402798	0.194341	1.40155e-06		0	1.25722	2.89021	1.44389e-06		0.6076	0.195629	0.858943	0.2727	0.3655	0.8205	0.5298	0.3626	0.3452	0.010616	0.830747	0.07443	0.1271	0.4013	0.02589	0.2098	0
rs11191264	GBF1	10	104096732	T	0.794721		0.0196094	0.00479739	0.196094	4.36009e-05		-1.52818	1.24903	2.86833	1.5686e-06		0.509308	0.094166	0.545762	2.249e-12	0.385043	0.0209286	0.709372	0.30241	0.319224	0.24958	0.161471	0.4181	0.0423748	0.196364	0.665453	0.00905184	1
rs11057853	SCARB1	12	125329313	C	0.565516		0.018449	0.00395235	0.18449	3.04367e-06		-0.211778	1.25157	2.84664	1.70415e-06		0.38928	0.0732644	0.94856	0.4884	2.44048e-06	0.322231	0.803093	0.981195	0.5812	0.484008	0.344139	0.1492	0.663142	0.0379004	0.870297	0.17382	1
rs4883780	PCDH9	13	67110350	T	0.577693		0.018761	0.00391168	0.18761	1.61743e-06		0	1.24759	2.83736	1.76749e-06		0.589179	0.194311	0.361833	0.6148	0.888168	0.105318	0.39536	0.790671	0.145371	0.388275	0.710658	0.5285	0.897771	0.463391	0.319382	0.266818	0
rs7444397	5q12.1	5	62701346	G	0.439165		0.0166031	0.00388819	0.166031	1.95347e-05		-0.975267	1.25269	2.83703	1.76946e-06		0.0005982	0.861322	0.447671	8.151e-06	0.1888	0.8626	0.3841	0.2745	0.4434	0.311089	0.0434031	0.06781	0.1449	0.695	0.4832	0.465	1
rs964184	BUD13/ZPR1	11	116648917	C	0.861219		0.021431	0.00565384	0.21431	0.000150337		4.70967	1.31144	2.83524	1.78311e-06		0.8822	8.02e-10	0.965362	0.1548	6.086e-48	2.008e-26	6.55e-224	0.135	0.669	0.337709	0.450752	0.7935	0.2107	0.4189	0.8822	0.292	4
rs72686719	BANK1	4	102741302	G	0.980786		0.0698942	0.0145884	0.698941	1.65877e-06		0	1.2422	2.8218	1.8739e-06		0.529809	0.00878164	0.431141	0.9872	0.00410926	0.577625	0.655879	0.568957	0.51186	0.42359	0.0376569	0.5486	0.76206	0.256329	0.166337	0.0120523	0
rs1445997	MIER3	5	56260634	G	0.124306		-0.028958	0.00606352	-0.28958	1.79024e-06		0	1.25149	2.8181	1.89867e-06		0.1886	0.0079634	0.481304	0.01449	0.8657	0.5363	0.2067	0.2322	0.07921	0.121204	0.521258	0.1952	0.3054	0.9722	0.1244	0.0899	0
rs1789159	CWF19L2/ALKBH8	11	107372546	T	0.353859		0.0191549	0.00402656	0.191549	1.96355e-06		0	1.25722	2.80401	2.01184e-06		0.6076	0.183558	0.931186	0.6431	0.5389	0.5057	0.7401	0.7217	0.4342	0.626359	0.279679	0.7167	0.1749	0.9487	0.8047	0.3543	0
rs1605103	9q21.13	9	76297827	T	0.670069		0.0195991	0.0041203	0.195991	1.96771e-06		0	1.25599	2.80146	2.03028e-06		0.4267	0.893477	0.526451	0.009395	0.1768	0.2492	0.2127	0.7606	0.09288	0.140643	0.311619	0.6909	0.4803	0.6779	0.7647	0.4904	0
rs10514518	CMIP	16	81579827	T	0.681696		-0.0199139	0.00418513	-0.199139	1.95274e-06		0	1.25439	2.80076	2.03647e-06		0.355	0.590671	0.745083	0.9584	0.07334	0.7731	0.07393	0.5109	0.02909	0.180561	0.642552	0.804	0.08491	0.2255	0.2436	0.1331	0
rs1449475	LRP1B	2	142821525	A	0.54046		0.0183708	0.00387233	0.183708	2.09414e-06		0	1.25996	2.79202	2.10502e-06		0.1012	0.788429	0.0250066	0.0007402	0.8502	0.02042	0.7565	0.1221	0.6859	0.390251	0.599204	0.2024	0.05388	0.9108	0.8173	0.5412	0
rs12206094	FOXO3	6	108906200	T	0.283404		0.0189023	0.00428775	0.189023	1.04109e-05		0.607338	1.23401	2.77555	2.2455e-06		4.757e-06	0.0498155	0.294953	0.03465	0.01257	0.9476	0.006545	0.2558	0.1432	0.739208	0.8464	0.01259	0.4332	0.5859	0.02075	0.6151	1
rs79257428	KIF13B/DUSP4	8	29167857	G	0.920581		-0.0351477	0.00748905	-0.351477	2.68954e-06		0	1.28213	2.76274	2.35445e-06		0.0256858	0.849889	0.0134029	0.8612	0.678524	0.789337	0.485382	0.391707	0.370036	0.819348	0.0445	0.294	0.580162	0.218458	0.469117	0.77494	0
rs6429422	SDCCAG8	1	243472801	G	0.677706		0.0171542	0.00414411	0.171542	3.48204e-05		-1.13973	1.2566	2.75742	2.40343e-06		0.4094	0.47828	0.483304	3.563e-09	0.6308	0.3981	0.6822	0.7314	0.08123	0.00049618	0.317499	1.88e-07	7.97e-05	0.9513	0.9269	0.3708	2
															Count		8	8	1	10	4	9	3	0	1	0	1	5	1	1	0	0	52
