# Supplementary material for: Genomics of 1 million parent lifespans implicates novel pathways and common diseases and distinguishes survival chances
Source: eLife. 2019 Jan 15;8:e39856. doi: 10.7554/eLife.39856 (PMC6333444; doi:10.7554/eLife.39856)
Supplement: Figure 4—source data 1. — At or near – gene, cluster of genes, or cytogenetic band near lead SNP; Proxy – the rsID of the nearest (r2) SNP reported by Deelen et al.; Chr – Chromosome; Position – Base-pair position (GRCh37); A1 – the effect allele, A0 – the reference allele, Freq1 – the frequency of A1 allele; Beta1 – the log hazard ratio (in self) for a carrier of 1 copy of A1; SE – standard error; P – P value for test of association between proxy and lifespan (for IVM replication this is one sided); Discovery – the combined GWAS of UKBB genomically British, UKBB other and LifeGen; Replication – the GWAMAs of Deelen et al. (2014) and Broer et al. (2015), recalibrated (using APOE) to log hazard ratios, combined using inverse-variance meta-analysis, and adjusted for sample overlap; Alpha – the ratio of effect size in replication to discovery (note as this was calibrated on APOE, that result was necessarily 1). [file elife-39856-fig4-data1.xlsx]

## Sheet: Longevity Replication
										Discovery				Replication
At or near	rsID	Proxy	R2	Chr	Position	A1	A0	Freq1		Beta1	SE	P		Beta1	SE	P		Alpha	SE
APOE	rs6857	rs429358	0.827	19	45392254	C	T	0.827		0.087	0.00522	3.18e-62		0.087	0.01205	2.62e-13		1	0.151
LPA	rs10455872	rs10455872	0.918	6	161010118	A	G	0.918		0.0764	0.00743	8.54e-25		0.03974	0.0138	0.00199		0.5202	0.1876
IGF2R	rs3903279	rs111333005	0.956	6	160625033	T	G	0.956		0.0255	0.0099	0.00992		0.03889	0.0169	0.0107		1.525	0.8887
ABO	rs651007	rs2519093	0.791	9	136153875	C	T	0.791		0.021	0.00477	1.06e-05		0.02349	0.01161	0.0215		1.1186	0.6084
ZC3HC1	rs11556924	rs56179563	0.386	7	129663496	T	C	0.386		0.0202	0.00398	4.15e-07		0.02014	0.01056	0.0282		0.9971	0.5584
HLA-DQA1	rs3129720	rs34967069	0.239	6	32663631	T	C	0.239		0.0136	0.0048	0.00471		0.01835	0.01152	0.0556		1.3492	0.9718
LDLR	rs6511720	rs142158911	0.12	19	11202306	T	G	0.12		0.0339	0.00602	1.79e-08		0.01848	0.01294	0.0767		0.5452	0.394
CDKN2B-AS1	rs1556516	rs1556516	0.5	9	22100176	G	C	0.5		0.0251	0.00385	7.48e-11		0.01386	0.01088	0.101		0.5521	0.4418
HP	rs2000999	rs12924886	0.805	16	72108093	G	A	0.805		0.0253	0.0049	2.25e-07		0.01177	0.01194	0.162		0.4654	0.4804
KCNK3	rs11126666	rs1275922	0.737	2	26928811	G	A	0.737		0.025	0.00438	1.15e-08		0.01128	0.01148	0.163		0.4512	0.4658
POM121C	rs6944634	rs113160991	0.782	7	75061769	C	G	0.782		0.0246	0.00503	1.04e-06		0.00981	0.0108	0.182		0.3989	0.4464
FURIN/FES	rs17514846	rs6224	0.528	15	91416550	C	A	0.528		0.0247	0.0039	2.28e-10		0.00971	0.01072	0.183		0.3929	0.4383
ATXN2/BRAP	rs11065987	rs11065979	0.581	12	112072424	A	G	0.581		0.0262	0.00394	2.93e-11		0.00925	0.01079	0.196		0.3532	0.4154
HTT	rs2285086	rs61348208	0.427	4	3089259	G	A	0.427		0.0205	0.0039	1.54e-07		0.00803	0.0109	0.231		0.3918	0.5369
CELSR2/PSRC1	rs602633	rs4970836	0.218	1	109821511	T	G	0.218		0.0218	0.00467	3.01e-06		0.00839	0.01157	0.234		0.3848	0.5371
TMEM18	rs6744653	rs6744653	0.174	2	628524	A	G	0.174		0.0277	0.00511	5.81e-08		0.00277	0.0122	0.41		0.1001	0.4407
CHRNA3/5	rs8031948	rs8042849	0.663	15	78816057	G	T	0.663		0.0416	0.00409	2.17e-24		0.00215	0.01121	0.424		0.0516	0.2696
GBX2/ASB18	rs6757542	rs10211471	0.83	2	237053235	A	T	0.83		0.02	0.00516	0.000105		0.00169	0.01176	0.443		0.0847	0.5882
MAGI3	rs1230666	rs1230666	0.85	1	114173410	G	A	0.85		0.0322	0.00555	6.45e-09		0.00149	0.01239	0.452		0.0461	0.3848
Mean																		0.4175	0.0959
