# Supplementary material for: Genomics of 1 million parent lifespans implicates novel pathways and common diseases and distinguishes survival chances
Source: eLife. 2019 Jan 15;8:e39856. doi: 10.7554/eLife.39856 (PMC6333444; doi:10.7554/eLife.39856)
Supplement: Figure 5—source data 1. — At or near – Gene, cluster of genes, or cytogenetic band in close proximity to lead variant. Variant – rsID, longevity allele. Parent – Parent. Age range – Lower limit to upper limit of age in analysis. N – Number of lives used for the analysis (e.g. a parent aged 55 contributed to analysis of 40–50 and 50–60, but not 60–70). Deaths – Number of deaths within the age range. Beta – loge(protection ratio) for 1 copy of effect allele in self in the age band (i.e. 2 x observed due to kin cohort method). SE – Standard error. Z – Test statistic for test of H0. P – P value of two sided test of association. [file elife-39856-fig5-data1.xlsx]

## Sheet: SNP associations
	At or near	Variant	Parent	Age range	N	Deaths	Beta	SE	Z	P
Genome-wide significant hits in standard GWAS	MAGI3	rs1230666_G	Father	40 to 50	311584	12467	0.0396	0.0356	-1.11	0.265
	MAGI3	rs1230666_G	Father	50 to 60	300936	32828	0.01202	0.022	-0.546	0.585
	MAGI3	rs1230666_G	Father	60 to 70	272204	63574	0.0518	0.01574	-3.29	0.00101
	MAGI3	rs1230666_G	Father	70 to 80	206931	84545	0.0336	0.01374	-2.44	0.0145
	MAGI3	rs1230666_G	Father	80 to 90	96153	57206	0.01914	0.01682	-1.14	0.255
	MAGI3	rs1230666_G	Father	90 to 120	3130	1853	0.146	0.1002	-1.46	0.145
	MAGI3	rs1230666_G	Mother	40 to 50	322235	7944	0.0324	0.0446	-0.726	0.468
	MAGI3	rs1230666_G	Mother	50 to 60	315349	18510	0.0222	0.0292	-0.758	0.448
	MAGI3	rs1230666_G	Mother	60 to 70	299577	38153	0.0618	0.0202	-3.05	0.00232
	MAGI3	rs1230666_G	Mother	70 to 80	248047	63544	0.0272	0.0158	-1.72	0.0847
	MAGI3	rs1230666_G	Mother	80 to 90	140948	66088	0.0374	0.01552	-2.41	0.0159
	MAGI3	rs1230666_G	Mother	90 to 120	29654	18399	0.0472	0.0298	-1.59	0.113
	KCNK3	rs1275922_G	Father	40 to 50	311584	12467	0.0638	0.029	-2.21	0.0271
	KCNK3	rs1275922_G	Father	50 to 60	300936	32828	0.0258	0.0179	-1.44	0.149
	KCNK3	rs1275922_G	Father	60 to 70	272204	63574	0.00602	0.0129	-0.466	0.641
	KCNK3	rs1275922_G	Father	70 to 80	206931	84545	0.01504	0.01118	-1.34	0.179
	KCNK3	rs1275922_G	Father	80 to 90	96153	57206	0.0286	0.0136	-2.11	0.0349
	KCNK3	rs1275922_G	Father	90 to 120	3130	1853	-0.01454	0.0796	0.183	0.855
	KCNK3	rs1275922_G	Mother	40 to 50	322235	7944	0.0662	0.0362	-1.83	0.0675
	KCNK3	rs1275922_G	Mother	50 to 60	315349	18510	0.01672	0.0238	-0.701	0.483
	KCNK3	rs1275922_G	Mother	60 to 70	299577	38153	0.01832	0.01662	-1.1	0.27
	KCNK3	rs1275922_G	Mother	70 to 80	248047	63544	0.0386	0.01286	-3	0.00267
	KCNK3	rs1275922_G	Mother	80 to 90	140948	66088	0.0222	0.01264	-1.75	0.0801
	KCNK3	rs1275922_G	Mother	90 to 120	29654	18399	0.0073	0.0242	-0.303	0.762
	HTT	rs61348208_T	Father	40 to 50	311584	12467	0.0282	0.026	-1.08	0.278
	HTT	rs61348208_T	Father	50 to 60	300936	32828	0.0306	0.01604	-1.91	0.0561
	HTT	rs61348208_T	Father	60 to 70	272204	63574	0.001982	0.0115	-0.172	0.863
	HTT	rs61348208_T	Father	70 to 80	206931	84545	0.0202	0.01	-2.03	0.0426
	HTT	rs61348208_T	Father	80 to 90	96153	57206	0.0254	0.01218	-2.08	0.0372
	HTT	rs61348208_T	Father	90 to 120	3130	1853	-0.151	0.0712	2.12	0.034
	HTT	rs61348208_T	Mother	40 to 50	322235	7944	0.0342	0.0326	-1.05	0.293
	HTT	rs61348208_T	Mother	50 to 60	315349	18510	0.003	0.0214	-0.141	0.888
	HTT	rs61348208_T	Mother	60 to 70	299577	38153	0.0398	0.01488	-2.68	0.00742
	HTT	rs61348208_T	Mother	70 to 80	248047	63544	0.01434	0.01152	-1.24	0.214
	HTT	rs61348208_T	Mother	80 to 90	140948	66088	0.01986	0.0113	-1.76	0.079
	HTT	rs61348208_T	Mother	90 to 120	29654	18399	0.01236	0.0214	-0.578	0.563
	HLA-DQA1	rs34967069_T	Father	40 to 50	311584	12467	0.0976	0.0658	-1.48	0.138
	HLA-DQA1	rs34967069_T	Father	50 to 60	300936	32828	-0.00836	0.0396	0.211	0.833
	HLA-DQA1	rs34967069_T	Father	60 to 70	272204	63574	0.025	0.0286	-0.871	0.384
	HLA-DQA1	rs34967069_T	Father	70 to 80	206931	84545	0.039	0.0248	-1.57	0.117
	HLA-DQA1	rs34967069_T	Father	80 to 90	96153	57206	0.0584	0.03	-1.95	0.0509
	HLA-DQA1	rs34967069_T	Father	90 to 120	3130	1853	-0.28	0.1686	1.66	0.0977
	HLA-DQA1	rs34967069_T	Mother	40 to 50	322235	7944	0.00214	0.0808	-0.0264	0.979
	HLA-DQA1	rs34967069_T	Mother	50 to 60	315349	18510	0.125	0.0542	-2.31	0.0211
	HLA-DQA1	rs34967069_T	Mother	60 to 70	299577	38153	0.1318	0.0376	-3.5	0.000472
	HLA-DQA1	rs34967069_T	Mother	70 to 80	248047	63544	0.106	0.0288	-3.68	0.000234
	HLA-DQA1	rs34967069_T	Mother	80 to 90	140948	66088	0.0584	0.0278	-2.1	0.0356
	HLA-DQA1	rs34967069_T	Mother	90 to 120	29654	18399	0.0868	0.0518	-1.67	0.0943
	LPA	rs10455872_G	Father	40 to 50	311584	12467	0.137	0.0452	3.03	0.00243
	LPA	rs10455872_G	Father	50 to 60	300936	32828	0.1364	0.028	4.89	1.02e-06
	LPA	rs10455872_G	Father	60 to 70	272204	63574	0.0722	0.0204	3.54	0.000405
	LPA	rs10455872_G	Father	70 to 80	206931	84545	0.0758	0.01778	4.26	2.03e-05
	LPA	rs10455872_G	Father	80 to 90	96153	57206	0.0532	0.022	2.42	0.0156
	LPA	rs10455872_G	Father	90 to 120	3130	1853	0.0262	0.1332	0.197	0.844
	LPA	rs10455872_G	Mother	40 to 50	322235	7944	0.01914	0.058	0.33	0.741
	LPA	rs10455872_G	Mother	50 to 60	315349	18510	0.0774	0.0376	2.06	0.0392
	LPA	rs10455872_G	Mother	60 to 70	299577	38153	0.0834	0.0262	3.19	0.00144
	LPA	rs10455872_G	Mother	70 to 80	248047	63544	0.0826	0.0204	4.05	5.08e-05
	LPA	rs10455872_G	Mother	80 to 90	140948	66088	0.0582	0.0202	2.87	0.00407
	LPA	rs10455872_G	Mother	90 to 120	29654	18399	0.0352	0.039	0.903	0.367
	CDKN2B-AS1	rs1556516_C	Father	40 to 50	311584	12467	0.0918	0.0254	3.62	0.000296
	CDKN2B-AS1	rs1556516_C	Father	50 to 60	300936	32828	0.083	0.01564	5.3	1.13e-07
	CDKN2B-AS1	rs1556516_C	Father	60 to 70	272204	63574	0.039	0.01124	3.47	0.000518
	CDKN2B-AS1	rs1556516_C	Father	70 to 80	206931	84545	0.0264	0.00974	2.7	0.00694
	CDKN2B-AS1	rs1556516_C	Father	80 to 90	96153	57206	0.00942	0.01188	0.794	0.427
	CDKN2B-AS1	rs1556516_C	Father	90 to 120	3130	1853	-0.0832	0.0708	-1.17	0.24
	CDKN2B-AS1	rs1556516_C	Mother	40 to 50	322235	7944	-0.06	0.0318	-1.88	0.0594
	CDKN2B-AS1	rs1556516_C	Mother	50 to 60	315349	18510	0.031	0.0208	1.49	0.136
	CDKN2B-AS1	rs1556516_C	Mother	60 to 70	299577	38153	0.0362	0.0145	2.49	0.0128
	CDKN2B-AS1	rs1556516_C	Mother	70 to 80	248047	63544	0.01696	0.01124	1.51	0.131
	CDKN2B-AS1	rs1556516_C	Mother	80 to 90	140948	66088	0.01642	0.01104	1.49	0.137
	CDKN2B-AS1	rs1556516_C	Mother	90 to 120	29654	18399	-0.0202	0.021	-0.96	0.337
	ATXN2/BRAP	rs11065979_T	Father	40 to 50	311584	12467	0.049	0.0256	1.91	0.0557
	ATXN2/BRAP	rs11065979_T	Father	50 to 60	300936	32828	0.0284	0.01578	1.81	0.071
	ATXN2/BRAP	rs11065979_T	Father	60 to 70	272204	63574	0.0436	0.01134	3.84	0.000122
	ATXN2/BRAP	rs11065979_T	Father	70 to 80	206931	84545	0.0284	0.00982	2.89	0.00389
	ATXN2/BRAP	rs11065979_T	Father	80 to 90	96153	57206	0.0544	0.01196	4.55	5.44e-06
	ATXN2/BRAP	rs11065979_T	Father	90 to 120	3130	1853	0.0318	0.0698	0.457	0.648
	ATXN2/BRAP	rs11065979_T	Mother	40 to 50	322235	7944	0.0101	0.0322	0.314	0.753
	ATXN2/BRAP	rs11065979_T	Mother	50 to 60	315349	18510	0.0458	0.021	2.18	0.0292
	ATXN2/BRAP	rs11065979_T	Mother	60 to 70	299577	38153	0.01198	0.01466	0.818	0.414
	ATXN2/BRAP	rs11065979_T	Mother	70 to 80	248047	63544	0.0318	0.01136	2.81	0.00498
	ATXN2/BRAP	rs11065979_T	Mother	80 to 90	140948	66088	0.0234	0.01114	2.1	0.0361
	ATXN2/BRAP	rs11065979_T	Mother	90 to 120	29654	18399	0.00876	0.0212	0.412	0.68
	CHRNA3/5	rs8042849_T	Father	40 to 50	311584	12467	0.0676	0.0266	-2.54	0.0111
	CHRNA3/5	rs8042849_T	Father	50 to 60	300936	32828	0.0836	0.0164	-5.1	3.48e-07
	CHRNA3/5	rs8042849_T	Father	60 to 70	272204	63574	0.0822	0.0118	-6.97	3.12e-12
	CHRNA3/5	rs8042849_T	Father	70 to 80	206931	84545	0.066	0.01026	-6.43	1.28e-10
	CHRNA3/5	rs8042849_T	Father	80 to 90	96153	57206	0.0398	0.01254	-3.18	0.0015
	CHRNA3/5	rs8042849_T	Father	90 to 120	3130	1853	-0.059	0.0742	0.795	0.427
	CHRNA3/5	rs8042849_T	Mother	40 to 50	322235	7944	0.0846	0.0332	-2.54	0.0111
	CHRNA3/5	rs8042849_T	Mother	50 to 60	315349	18510	0.0756	0.0218	-3.46	0.000533
	CHRNA3/5	rs8042849_T	Mother	60 to 70	299577	38153	0.054	0.01524	-3.55	0.000389
	CHRNA3/5	rs8042849_T	Mother	70 to 80	248047	63544	0.0306	0.01182	-2.59	0.00951
	CHRNA3/5	rs8042849_T	Mother	80 to 90	140948	66088	0.0212	0.01162	-1.82	0.0684
	CHRNA3/5	rs8042849_T	Mother	90 to 120	29654	18399	0.0206	0.0222	-0.934	0.35
	FURIN/FES	rs6224_T	Father	40 to 50	311584	12467	0.0574	0.0254	2.25	0.0242
	FURIN/FES	rs6224_T	Father	50 to 60	300936	32828	0.0538	0.01568	3.43	0.000607
	FURIN/FES	rs6224_T	Father	60 to 70	272204	63574	0.0274	0.01128	2.43	0.0149
	FURIN/FES	rs6224_T	Father	70 to 80	206931	84545	0.0114	0.0098	1.16	0.244
	FURIN/FES	rs6224_T	Father	80 to 90	96153	57206	0.0178	0.01192	1.49	0.135
	FURIN/FES	rs6224_T	Father	90 to 120	3130	1853	-0.035	0.0698	-0.502	0.616
	FURIN/FES	rs6224_T	Mother	40 to 50	322235	7944	0.0306	0.0318	0.96	0.337
	FURIN/FES	rs6224_T	Mother	50 to 60	315349	18510	0.0528	0.0208	2.53	0.0114
	FURIN/FES	rs6224_T	Mother	60 to 70	299577	38153	0.00596	0.01456	0.409	0.682
	FURIN/FES	rs6224_T	Mother	70 to 80	248047	63544	0.0176	0.0113	1.56	0.119
	FURIN/FES	rs6224_T	Mother	80 to 90	140948	66088	0.0368	0.01108	3.32	0.000891
	FURIN/FES	rs6224_T	Mother	90 to 120	29654	18399	0.0226	0.021	1.08	0.282
	HP	rs12924886_T	Father	40 to 50	311584	12467	-0.00244	0.0326	-0.075	0.94
	HP	rs12924886_T	Father	50 to 60	300936	32828	0.01728	0.01998	0.864	0.387
	HP	rs12924886_T	Father	60 to 70	272204	63574	0.0528	0.01428	3.69	0.000222
	HP	rs12924886_T	Father	70 to 80	206931	84545	0.00336	0.0125	0.269	0.788
	HP	rs12924886_T	Father	80 to 90	96153	57206	0.0007	0.01524	0.0459	0.963
	HP	rs12924886_T	Father	90 to 120	3130	1853	-0.0462	0.0886	-0.521	0.602
	HP	rs12924886_T	Mother	40 to 50	322235	7944	0.00494	0.0406	0.122	0.903
	HP	rs12924886_T	Mother	50 to 60	315349	18510	0.01316	0.0266	0.494	0.621
	HP	rs12924886_T	Mother	60 to 70	299577	38153	0.0185	0.01852	0.999	0.318
	HP	rs12924886_T	Mother	70 to 80	248047	63544	0.0522	0.01428	3.65	0.000264
	HP	rs12924886_T	Mother	80 to 90	140948	66088	0.0334	0.01406	2.37	0.0178
	HP	rs12924886_T	Mother	90 to 120	29654	18399	0.0374	0.0266	1.4	0.161
	LDLR	rs142158911_A	Father	40 to 50	311584	12467	0.0386	0.0402	-0.96	0.337
	LDLR	rs142158911_A	Father	50 to 60	300936	32828	0.0658	0.025	-2.64	0.00841
	LDLR	rs142158911_A	Father	60 to 70	272204	63574	0.051	0.01782	-2.87	0.00415
	LDLR	rs142158911_A	Father	70 to 80	206931	84545	0.0488	0.0154	-3.17	0.0015
	LDLR	rs142158911_A	Father	80 to 90	96153	57206	0.01102	0.0185	-0.596	0.551
	LDLR	rs142158911_A	Father	90 to 120	3130	1853	0.0802	0.1082	-0.742	0.458
	LDLR	rs142158911_A	Mother	40 to 50	322235	7944	-0.01518	0.05	0.304	0.761
	LDLR	rs142158911_A	Mother	50 to 60	315349	18510	0.0428	0.033	-1.29	0.196
	LDLR	rs142158911_A	Mother	60 to 70	299577	38153	-0.00276	0.0228	0.121	0.904
	LDLR	rs142158911_A	Mother	70 to 80	248047	63544	0.00688	0.0177	-0.388	0.698
	LDLR	rs142158911_A	Mother	80 to 90	140948	66088	0.0292	0.0174	-1.68	0.0935
	LDLR	rs142158911_A	Mother	90 to 120	29654	18399	0.0426	0.0332	-1.28	0.199
	APOE	rs429358_C	Father	40 to 50	311584	12467	0.0882	0.0344	2.56	0.0104
	APOE	rs429358_C	Father	50 to 60	300936	32828	0.0129	0.0214	0.6	0.548
	APOE	rs429358_C	Father	60 to 70	272204	63574	0.0536	0.01536	3.49	0.000475
	APOE	rs429358_C	Father	70 to 80	206931	84545	0.091	0.01328	6.85	7.46e-12
	APOE	rs429358_C	Father	80 to 90	96153	57206	0.1518	0.01634	9.29	0
	APOE	rs429358_C	Father	90 to 120	3130	1853	0.1756	0.1028	1.71	0.0875
	APOE	rs429358_C	Mother	40 to 50	322235	7944	-0.0262	0.044	-0.594	0.553
	APOE	rs429358_C	Mother	50 to 60	315349	18510	0.0348	0.0286	1.22	0.224
	APOE	rs429358_C	Mother	60 to 70	299577	38153	0.0848	0.01972	4.3	1.69e-05
	APOE	rs429358_C	Mother	70 to 80	248047	63544	0.1602	0.01516	10.6	0
	APOE	rs429358_C	Mother	80 to 90	140948	66088	0.208	0.0151	13.8	0
	APOE	rs429358_C	Mother	90 to 120	29654	18399	0.0982	0.0302	3.26	0.00112
Genome-wide significant hits in iGWAS	CELSR2/PSRC1	rs4970836_A	Father	40 to 50	311584	12467	0.0324	0.0304	1.07	0.287
	CELSR2/PSRC1	rs4970836_A	Father	50 to 60	300936	32828	0.0602	0.01876	3.21	0.00132
	CELSR2/PSRC1	rs4970836_A	Father	60 to 70	272204	63574	0.045	0.01344	3.34	0.000832
	CELSR2/PSRC1	rs4970836_A	Father	70 to 80	206931	84545	0.0296	0.0116	2.56	0.0106
	CELSR2/PSRC1	rs4970836_A	Father	80 to 90	96153	57206	0.00862	0.01402	0.615	0.539
	CELSR2/PSRC1	rs4970836_A	Father	90 to 120	3130	1853	0.0382	0.0832	0.46	0.646
	CELSR2/PSRC1	rs4970836_A	Mother	40 to 50	322235	7944	0.0141	0.038	0.372	0.71
	CELSR2/PSRC1	rs4970836_A	Mother	50 to 60	315349	18510	-0.00808	0.0248	-0.326	0.744
	CELSR2/PSRC1	rs4970836_A	Mother	60 to 70	299577	38153	0.0268	0.01732	1.54	0.123
	CELSR2/PSRC1	rs4970836_A	Mother	70 to 80	248047	63544	0.0436	0.01342	3.24	0.00117
	CELSR2/PSRC1	rs4970836_A	Mother	80 to 90	140948	66088	0.00998	0.0131	0.761	0.447
	CELSR2/PSRC1	rs4970836_A	Mother	90 to 120	29654	18399	0.0266	0.0248	1.07	0.283
	TMEM18	rs6744653_G	Father	40 to 50	311584	12467	0.00676	0.0336	0.201	0.841
	TMEM18	rs6744653_G	Father	50 to 60	300936	32828	-0.0266	0.0206	-1.29	0.198
	TMEM18	rs6744653_G	Father	60 to 70	272204	63574	0.03	0.01498	2.01	0.0445
	TMEM18	rs6744653_G	Father	70 to 80	206931	84545	0.0214	0.01294	1.65	0.0991
	TMEM18	rs6744653_G	Father	80 to 90	96153	57206	-0.00051	0.0157	-0.0325	0.974
	TMEM18	rs6744653_G	Father	90 to 120	3130	1853	0.01748	0.089	0.196	0.844
	TMEM18	rs6744653_G	Mother	40 to 50	322235	7944	0.0262	0.0424	0.618	0.536
	TMEM18	rs6744653_G	Mother	50 to 60	315349	18510	0.0712	0.028	2.55	0.0109
	TMEM18	rs6744653_G	Mother	60 to 70	299577	38153	0.0648	0.01942	3.34	0.000833
	TMEM18	rs6744653_G	Mother	70 to 80	248047	63544	0.0498	0.01496	3.33	0.000881
	TMEM18	rs6744653_G	Mother	80 to 90	140948	66088	0.00792	0.01454	0.545	0.586
	TMEM18	rs6744653_G	Mother	90 to 120	29654	18399	0.00324	0.0276	0.117	0.907
	GBX2/ASB18	rs10211471_T	Father	40 to 50	311584	12467	-0.0146	0.0324	-0.451	0.652
	GBX2/ASB18	rs10211471_T	Father	50 to 60	300936	32828	0.01118	0.01986	0.563	0.573
	GBX2/ASB18	rs10211471_T	Father	60 to 70	272204	63574	0.00988	0.01426	0.692	0.489
	GBX2/ASB18	rs10211471_T	Father	70 to 80	206931	84545	0.01064	0.01238	0.86	0.39
	GBX2/ASB18	rs10211471_T	Father	80 to 90	96153	57206	0.0136	0.01508	0.901	0.368
	GBX2/ASB18	rs10211471_T	Father	90 to 120	3130	1853	0.0532	0.0856	0.621	0.535
	GBX2/ASB18	rs10211471_T	Mother	40 to 50	322235	7944	0.01616	0.0404	0.401	0.689
	GBX2/ASB18	rs10211471_T	Mother	50 to 60	315349	18510	0.0214	0.0264	0.809	0.419
	GBX2/ASB18	rs10211471_T	Mother	60 to 70	299577	38153	0.0398	0.01834	2.16	0.0304
	GBX2/ASB18	rs10211471_T	Mother	70 to 80	248047	63544	0.01626	0.01428	1.14	0.255
	GBX2/ASB18	rs10211471_T	Mother	80 to 90	140948	66088	0.0294	0.014	2.1	0.0358
	GBX2/ASB18	rs10211471_T	Mother	90 to 120	29654	18399	0.001396	0.0266	0.0524	0.958
	IGF2R	rs111333005_A	Father	40 to 50	311584	12467	0.168	0.0972	1.73	0.0841
	IGF2R	rs111333005_A	Father	50 to 60	300936	32828	0.1304	0.0606	2.15	0.0316
	IGF2R	rs111333005_A	Father	60 to 70	272204	63574	0.1306	0.0438	2.98	0.00288
	IGF2R	rs111333005_A	Father	70 to 80	206931	84545	0.068	0.039	1.75	0.0809
	IGF2R	rs111333005_A	Father	80 to 90	96153	57206	0.061	0.048	1.27	0.203
	IGF2R	rs111333005_A	Father	90 to 120	3130	1853	-0.498	0.282	-1.76	0.0782
	IGF2R	rs111333005_A	Mother	40 to 50	322235	7944	0.21	0.1208	1.74	0.082
	IGF2R	rs111333005_A	Mother	50 to 60	315349	18510	0.0628	0.082	0.765	0.444
	IGF2R	rs111333005_A	Mother	60 to 70	299577	38153	0.1212	0.0564	2.15	0.0317
	IGF2R	rs111333005_A	Mother	70 to 80	248047	63544	0.1154	0.044	2.62	0.00872
	IGF2R	rs111333005_A	Mother	80 to 90	140948	66088	0.0298	0.0444	0.671	0.502
	IGF2R	rs111333005_A	Mother	90 to 120	29654	18399	-0.0288	0.0868	-0.332	0.74
	POM121C	rs113160991_A	Father	40 to 50	311584	12467	0.0442	0.0306	1.45	0.147
	POM121C	rs113160991_A	Father	50 to 60	300936	32828	0.01714	0.01888	0.907	0.364
	POM121C	rs113160991_A	Father	60 to 70	272204	63574	0.01798	0.01358	1.32	0.185
	POM121C	rs113160991_A	Father	70 to 80	206931	84545	0.0224	0.01178	1.91	0.0562
	POM121C	rs113160991_A	Father	80 to 90	96153	57206	0.00404	0.01436	0.281	0.779
	POM121C	rs113160991_A	Father	90 to 120	3130	1853	-0.087	0.0866	-1	0.315
	POM121C	rs113160991_A	Mother	40 to 50	322235	7944	-0.044	0.0386	-1.14	0.256
	POM121C	rs113160991_A	Mother	50 to 60	315349	18510	0.0552	0.025	2.21	0.0272
	POM121C	rs113160991_A	Mother	60 to 70	299577	38153	0.0422	0.01746	2.42	0.0156
	POM121C	rs113160991_A	Mother	70 to 80	248047	63544	0.0494	0.01352	3.65	0.000263
	POM121C	rs113160991_A	Mother	80 to 90	140948	66088	0.0426	0.0133	3.2	0.00139
	POM121C	rs113160991_A	Mother	90 to 120	29654	18399	-0.0276	0.0256	-1.08	0.281
	ZC3HC1	rs56179563_A	Father	40 to 50	311584	12467	-0.0212	0.0262	0.805	0.421
	ZC3HC1	rs56179563_A	Father	50 to 60	300936	32828	0.00888	0.01618	-0.548	0.584
	ZC3HC1	rs56179563_A	Father	60 to 70	272204	63574	0.028	0.01164	-2.41	0.016
	ZC3HC1	rs56179563_A	Father	70 to 80	206931	84545	0.01248	0.01008	-1.24	0.216
	ZC3HC1	rs56179563_A	Father	80 to 90	96153	57206	0.0206	0.01226	-1.68	0.0921
	ZC3HC1	rs56179563_A	Father	90 to 120	3130	1853	0.1256	0.0712	-1.76	0.0779
	ZC3HC1	rs56179563_A	Mother	40 to 50	322235	7944	0.0416	0.033	-1.26	0.206
	ZC3HC1	rs56179563_A	Mother	50 to 60	315349	18510	-0.01418	0.0216	0.659	0.51
	ZC3HC1	rs56179563_A	Mother	60 to 70	299577	38153	-0.00324	0.015	0.216	0.829
	ZC3HC1	rs56179563_A	Mother	70 to 80	248047	63544	0.0216	0.01164	-1.85	0.0646
	ZC3HC1	rs56179563_A	Mother	80 to 90	140948	66088	0.01676	0.01142	-1.47	0.142
	ZC3HC1	rs56179563_A	Mother	90 to 120	29654	18399	0.000746	0.0218	-0.0344	0.973
	ABO	rs2519093_T	Father	40 to 50	311584	12467	0.0776	0.0324	2.39	0.0168
	ABO	rs2519093_T	Father	50 to 60	300936	32828	0.0582	0.02	2.9	0.00368
	ABO	rs2519093_T	Father	60 to 70	272204	63574	0.0288	0.01448	1.99	0.0471
	ABO	rs2519093_T	Father	70 to 80	206931	84545	-0.00248	0.0126	-0.197	0.844
	ABO	rs2519093_T	Father	80 to 90	96153	57206	-0.00368	0.0153	-0.24	0.81
	ABO	rs2519093_T	Father	90 to 120	3130	1853	-0.1134	0.09	-1.26	0.207
	ABO	rs2519093_T	Mother	40 to 50	322235	7944	0.0522	0.0408	1.28	0.201
	ABO	rs2519093_T	Mother	50 to 60	315349	18510	0.0784	0.0266	2.95	0.00319
	ABO	rs2519093_T	Mother	60 to 70	299577	38153	0.0454	0.01864	2.43	0.015
	ABO	rs2519093_T	Mother	70 to 80	248047	63544	0.0158	0.0145	1.09	0.276
	ABO	rs2519093_T	Mother	80 to 90	140948	66088	0.00818	0.01422	0.575	0.565
	ABO	rs2519093_T	Mother	90 to 120	29654	18399	0.0764	0.027	2.83	0.00471
Candidate SNPs with nominal replication	5q33.3/EBF1	rs2149954_T	Father	40 to 50	311584	12467	0.0276	0.0264	-1.04	0.297
	5q33.3/EBF1	rs2149954_T	Father	50 to 60	300936	32828	0.0304	0.01632	-1.87	0.0622
	5q33.3/EBF1	rs2149954_T	Father	60 to 70	272204	63574	-0.0041	0.0117	0.351	0.725
	5q33.3/EBF1	rs2149954_T	Father	70 to 80	206931	84545	0.00376	0.01014	-0.371	0.71
	5q33.3/EBF1	rs2149954_T	Father	80 to 90	96153	57206	-0.0076	0.01232	0.617	0.537
	5q33.3/EBF1	rs2149954_T	Father	90 to 120	3130	1853	0.1392	0.0704	-1.98	0.0478
	5q33.3/EBF1	rs2149954_T	Mother	40 to 50	322235	7944	-0.001036	0.0332	0.0313	0.975
	5q33.3/EBF1	rs2149954_T	Mother	50 to 60	315349	18510	0.01664	0.0218	-0.766	0.444
	5q33.3/EBF1	rs2149954_T	Mother	60 to 70	299577	38153	0.0103	0.01512	-0.681	0.496
	5q33.3/EBF1	rs2149954_T	Mother	70 to 80	248047	63544	0.0204	0.01172	-1.74	0.0819
	5q33.3/EBF1	rs2149954_T	Mother	80 to 90	140948	66088	0.01084	0.01148	-0.946	0.344
	5q33.3/EBF1	rs2149954_T	Mother	90 to 120	29654	18399	0.0234	0.0218	-1.07	0.286
	PSORS1C3	rs3130507_A	Father	40 to 50	311584	12467	0.0298	0.0282	1.06	0.291
	PSORS1C3	rs3130507_A	Father	50 to 60	300936	32828	0.00616	0.0174	0.355	0.723
	PSORS1C3	rs3130507_A	Father	60 to 70	272204	63574	0.00858	0.0125	0.686	0.493
	PSORS1C3	rs3130507_A	Father	70 to 80	206931	84545	-0.00218	0.01088	-0.201	0.841
	PSORS1C3	rs3130507_A	Father	80 to 90	96153	57206	-0.0143	0.0133	-1.07	0.283
	PSORS1C3	rs3130507_A	Father	90 to 120	3130	1853	-0.1668	0.0776	-2.15	0.0314
	PSORS1C3	rs3130507_A	Mother	40 to 50	322235	7944	0.0053	0.0354	0.15	0.881
	PSORS1C3	rs3130507_A	Mother	50 to 60	315349	18510	0.03	0.0232	1.3	0.193
	PSORS1C3	rs3130507_A	Mother	60 to 70	299577	38153	0.0476	0.01608	2.96	0.00305
	PSORS1C3	rs3130507_A	Mother	70 to 80	248047	63544	0.0342	0.0125	2.73	0.00631
	PSORS1C3	rs3130507_A	Mother	80 to 90	140948	66088	0.031	0.0123	2.52	0.0117
	PSORS1C3	rs3130507_A	Mother	90 to 120	29654	18399	0.0418	0.0234	1.78	0.0758
	FOXO3A	rs3800231_G	Father	40 to 50	311584	12467	0.0512	0.0284	1.8	0.0713
	FOXO3A	rs3800231_G	Father	50 to 60	300936	32828	0.0288	0.01744	1.65	0.098
	FOXO3A	rs3800231_G	Father	60 to 70	272204	63574	-0.01096	0.01248	-0.879	0.38
	FOXO3A	rs3800231_G	Father	70 to 80	206931	84545	0.0302	0.01086	2.77	0.00555
	FOXO3A	rs3800231_G	Father	80 to 90	96153	57206	0.02	0.01316	1.52	0.128
	FOXO3A	rs3800231_G	Father	90 to 120	3130	1853	0.074	0.0782	0.946	0.344
	FOXO3A	rs3800231_G	Mother	40 to 50	322235	7944	0.00426	0.0354	0.12	0.904
	FOXO3A	rs3800231_G	Mother	50 to 60	315349	18510	0.0236	0.0232	1.02	0.309
	FOXO3A	rs3800231_G	Mother	60 to 70	299577	38153	0.017	0.01616	1.05	0.293
	FOXO3A	rs3800231_G	Mother	70 to 80	248047	63544	-0.00534	0.0125	-0.428	0.669
	FOXO3A	rs3800231_G	Mother	80 to 90	140948	66088	0.021	0.0123	1.71	0.0869
	FOXO3A	rs3800231_G	Mother	90 to 120	29654	18399	-0.029	0.0232	-1.25	0.211
	ZW10	rs61905747_C	Father	40 to 50	311584	12467	0.042	0.032	1.31	0.189
	ZW10	rs61905747_C	Father	50 to 60	300936	32828	0.0306	0.01976	1.55	0.122
	ZW10	rs61905747_C	Father	60 to 70	272204	63574	0.0422	0.0142	2.97	0.00294
	ZW10	rs61905747_C	Father	70 to 80	206931	84545	0.01958	0.0124	1.58	0.115
	ZW10	rs61905747_C	Father	80 to 90	96153	57206	0.018	0.01518	1.19	0.235
	ZW10	rs61905747_C	Father	90 to 120	3130	1853	0.0676	0.0866	0.78	0.435
	ZW10	rs61905747_C	Mother	40 to 50	322235	7944	0.0792	0.0398	1.98	0.0472
	ZW10	rs61905747_C	Mother	50 to 60	315349	18510	0.0394	0.0262	1.5	0.134
	ZW10	rs61905747_C	Mother	60 to 70	299577	38153	0.028	0.01834	1.53	0.126
	ZW10	rs61905747_C	Mother	70 to 80	248047	63544	-0.01532	0.0143	-1.07	0.284
	ZW10	rs61905747_C	Mother	80 to 90	140948	66088	0.01244	0.01402	0.887	0.375
	ZW10	rs61905747_C	Mother	90 to 120	29654	18399	0.00996	0.0266	0.374	0.708
	13q21.31	rs61949650_C	Father	40 to 50	311584	12467	-0.03	0.0522	0.574	0.566
	13q21.31	rs61949650_C	Father	50 to 60	300936	32828	0.01528	0.0324	-0.471	0.638
	13q21.31	rs61949650_C	Father	60 to 70	272204	63574	0.01284	0.0232	-0.552	0.581
	13q21.31	rs61949650_C	Father	70 to 80	206931	84545	0.0242	0.0202	-1.21	0.228
	13q21.31	rs61949650_C	Father	80 to 90	96153	57206	-0.00544	0.0242	0.225	0.822
	13q21.31	rs61949650_C	Father	90 to 120	3130	1853	-0.0976	0.1386	0.704	0.481
	13q21.31	rs61949650_C	Mother	40 to 50	322235	7944	0.111	0.0674	-1.65	0.0991
	13q21.31	rs61949650_C	Mother	50 to 60	315349	18510	-0.000416	0.043	0.00964	0.992
	13q21.31	rs61949650_C	Mother	60 to 70	299577	38153	0.0634	0.0304	-2.09	0.0367
	13q21.31	rs61949650_C	Mother	70 to 80	248047	63544	0.0776	0.0234	-3.31	0.000923
	13q21.31	rs61949650_C	Mother	80 to 90	140948	66088	0.0652	0.0228	-2.87	0.00411
	13q21.31	rs61949650_C	Mother	90 to 120	29654	18399	-0.01326	0.042	0.316	0.752
