# Supplementary material for: Genomics of 1 million parent lifespans implicates novel pathways and common diseases and distinguishes survival chances
Source: eLife. 2019 Jan 15;8:e39856. doi: 10.7554/eLife.39856 (PMC6333444; doi:10.7554/eLife.39856)
Supplement: Figure 5—source data 2. — At or near – Gene, cluster of genes, or cytogenetic band in close proximity to lead variant. Variant – rsID, longevity allele. Beta – Moderator effect estimate of sex (categorical variable, being male) or age (ordinal variable, mean age in age band) on lead SNP effect on lifespan. SE – Standard error. P – P value for association of SNP lifespan effect size with age or sex. Q – Benjamini-Hochberg FDR-corrected P value. Bolded lines contain sex or age-specific effects passing a 5% FDR threshold. [file elife-39856-fig5-data2.xlsx]

## Sheet: SNP sex-age interactions
			Sex (male)					Age
At or near	Variant		Beta	SE	P	Q		Beta	SE	P	Q
APOE	rs429358_C		-0.0359625	0.0116455	0.0020	0.0463		0.00436971	0.000572174	2.2E-14	5.3E-13
PSORS1C3	rs3130507_A		-0.0376442	0.00949033	7.3E-05	0.0017		-0.000545662	0.000462906	0.2385	0.9343
CHRNA3/5	rs8042849_T		0.0221552	0.00895841	0.0134	0.2679		-0.00161976	0.000436538	2.1E-04	0.0048
ABO	rs2519093_T		-0.022174	0.0109666	0.0432	0.7341		-0.00189124	0.000533145	3.9E-04	0.0086
CDKN2B-AS1	rs1556516_C		0.0143626	0.0085174	0.0917	0.9518		-0.00144287	0.000415617	5.2E-04	0.0109
13q21.31	rs61949650_C		-0.0484616	0.0176219	0.0060	0.1311		-0.000248216	0.00085653	0.7720	0.9343
HLA-DQA1	rs34967069_T		-0.058149	0.02171	0.0074	0.1553		-0.000245298	0.00105706	0.8165	0.9343
IGF2R	rs111333005_A		-0.00203838	0.0336995	0.9518	0.9518		-0.00403572	0.00163581	0.0136	0.2724
TMEM18	rs6744653_G		-0.0275933	0.0113166	0.0148	0.2804		-0.000704282	0.000550693	0.2009	0.9343
POM121C	rs113160991_A		-0.0217448	0.0102787	0.0344	0.6189		-0.000492536	0.000502183	0.3267	0.9343
LPA	rs10455872_G		0.00600391	0.0155301	0.6991	0.9518		-0.00155135	0.000755832	0.0401	0.7623
ZW10	rs61905747_C		0.0120291	0.0108048	0.2656	0.9518		-0.0010093	0.000525307	0.0547	0.9343
LDLR	rs142158911_A		0.0241571	0.0134174	0.0718	0.9518		-0.00023376	0.000655706	0.7215	0.9343
ATXN2/BRAP	rs11065979_T		0.0152724	0.00859483	0.0756	0.9518		4.64304e-05	0.000419281	0.9118	0.9343
FURIN/FES	rs6224_T		-0.00398055	0.00854854	0.6415	0.9518		-0.000713098	0.000416249	0.0867	0.9343
HP	rs12924886_T		-0.0175611	0.0108754	0.1064	0.9518		-5.887e-05	0.000530949	0.9117	0.9343
5q33.3/EBF1	rs2149954_T		-0.0112774	0.00886775	0.2035	0.9518		-0.000319493	0.000432549	0.4601	0.9343
CELSR2/PSRC1	rs4970836_A		0.00739036	0.0101382	0.4660	0.9518		-0.000581106	0.000494829	0.2403	0.9343
GBX2/ASB18	rs10211471_T		-0.0131148	0.010806	0.2249	0.9518		9.80005e-05	0.000527423	0.8526	0.9343
ZC3HC1	rs56179563_A		0.0073483	0.00881367	0.4044	0.9518		0.000486543	0.000429964	0.2578	0.9343
FOXO3A	rs3800231_G		0.0100576	0.00947561	0.2885	0.9518		-0.000219309	0.000462477	0.6354	0.9343
KCNK3	rs1275922_G		-0.00852251	0.00975553	0.3823	0.9518		-0.000408999	0.000475504	0.3897	0.9343
HTT	rs61348208_T		-0.00372853	0.00873208	0.6694	0.9518		-0.000218925	0.0004258	0.6071	0.9343
MAGI3	rs1230666_G		-0.00511322	0.0119767	0.6694	0.9518		-4.81836e-05	0.000584747	0.9343	0.9343
