# Supplementary material for: Genomics of 1 million parent lifespans implicates novel pathways and common diseases and distinguishes survival chances
Source: eLife. 2019 Jan 15;8:e39856. doi: 10.7554/eLife.39856 (PMC6333444; doi:10.7554/eLife.39856)
Supplement: Figure 7—source data 1. — Genome-wide significant disease SNPs from the GWAS catalog are listed with the amount of lifespan variance explained (LVE), with disease-protective alleles signed positively when increasing lifespan and signed negatively when decreasing lifespan. SNPs with limited evidence of an effect on lifespan are greyed out: an FDR cut-off of 1.55% is applied simultaneously across all diseases, allowing for one false positive among all significant SNPs. Secondary pleiotropic SNPs (i.e. those associating strongly with another one of the diseases, as assessed by PheWAS in UK Biobank) are coloured, as less relevant to the disease in question. Of these, turquoise SNPs show one or more alternative disease associations in the same direction and at least twice as strong (double Z statistic) as the principal disease, while brown SNPs show one or more significant associations with alternative disease in the opposite direction that explains the negative association of the disease-protective SNP with lifespan. Of specific interest is the SNP near MAGI3, which is reported as a breast cancer SNP but associates more strongly with CVD in UK Biobank and shows no evidence of sex-specific effects on lifespan. However, we do not classify it as a CVD SNP as its main effect on lifespan is likely due to protection from autoimmune disease by a nearby missense variant (rs6679677_C, r2 > 0.6, 95% CI log OR type one diabetes –0.74 to –0.46 (Cooper et al., 2008); rheumatoid arthritis −0.66 to −0.50 (Raychaudhuri et al., 2008), and carrying these diseases can reduce life expectancy up to 13 years (Myllykangas-Luosujärvi et al., 1995; Livingstone et al., 2015). Similarly, the HLA-DQA1 locus also associates most strongly with autoimmune disease and is therefore absent from the analysis. At or near – Gene, cluster of genes, or cytogenetic band in close proximity to lead variant. Chr – Chromosome. Position – Base-pair position on chromosome (build GRCh37). A1 – Allele protecting from disease or disease risk f [file elife-39856-fig7-data1.xlsx]

## Sheet: LVE associations
																	Z estimate of diseases in UK Biobank					Z estimate of cancers in UK Biobank
rsID	At or near	Chr	Position	A1	Freq1	Years	P	Q	LVE	Pleiotropic		Trait	Beta1	P	PMID		Alzheimer's	Parkinson's	Cardiovascular	Diabetes		Lung	Bowel	Breast	Prostate
rs56131196	APOE	19	45422846	G	0.809036	0.858847	1.3e-64	3.9e-62	0.2279	TRUE		Myocardial infarction	-0.086178	4e-08	26343387		-51.9231	0.283323	-2.66942	8.87547		1.75985	2.39877	0.62945	2.044
rs769449	APOE	19	45410002	G	0.87354	1.00718	2.9e-65	1.8e-62	0.2241			Alzheimer's disease biomarkers	-0.091	2e-18	23562540		-52.3916	0.203495	-3.43405	8.75177		1.49174	1.90394	1.84764	1.97987
rs6857	APOE	19	45392254	T	0.173196	-0.869613	3.2e-62	6.4e-60	-0.2166	TRUE		Type 2 diabetes	-0.113329	7e-09	27189021		51.1802	-0.643182	2.1704	-9.5327		-2.29799	-1.83207	-1.50181	-1.63491
rs10455872	LPA	6	161010118	A	0.917851	0.763927	8.5e-25	1.1e-22	0.088			Coronary artery disease (myocardial infartum, percutaneous transluminal coronary angioplasty, coronary artery bypass grafting, angina or chromic ischemic heart disease)	-0.270027	2e-49	28714975		2.34973	0.14745	-21.3267	0.489464		3.09061	-1.37508	0.271592	-0.810307
rs1051730	CHRNA3/5	15	78894339	G	0.667492	0.419999	9.5e-25	1.1e-22	0.0783			Smoking behavior	-1.02	3e-73	20418890		0.399778	1.15436	4.11355	1.3521		-10.531	0.682083	0.712242	2.01097
rs3184504	ATXN2/BRAP	12	111884608	C	0.519831	0.273257	1.7e-12	1.5e-10	0.0373			Coronary artery disease	-0.067659	1e-09	26343387		3.12227	1.12239	-6.42301	-2.85158		2.75186	2.3708	3.16588	3.77405
rs3184504	ATXN2/BRAP	12	111884608	T	0.480169	-0.273257	1.7e-12	1.5e-10	-0.0373	TRUE		Colorectal cancer	-0.086178	2e-08	26151821		-3.12227	-1.12239	6.42301	2.85158		-2.75186	-2.3708	-3.16588	-3.77405
rs2891168	CDKN2B-AS1	9	22098619	A	0.512108	0.254444	4.1e-11	3.1e-09	0.0324			Coronary artery disease (myocardial infartum, percutaneous transluminal coronary angioplasty, coronary artery bypass grafting, angina or chromic ischemic heart disease)	-0.173953	1e-101	28714975		1.40493	0.44345	-17.7952	-0.927047		2.41981	3.63234	2.35612	0.551836
rs2071382	FURIN/FES	15	91428197	C	0.528702	0.241903	5.3e-10	3.5e-08	0.0292			Coronary artery disease (myocardial infartum, percutaneous transluminal coronary angioplasty, coronary artery bypass grafting, angina or chromic ischemic heart disease)	-0.058269	7e-13	28714975		2.08138	2.85173	-7.82437	1.67754		3.13438	3.02245	0.790276	0.740446
rs1230666	MAGI3	1	114173410	G	0.849605	0.322408	6.4e-09	3.9e-07	0.0266	TRUE		Breast cancer	-0.0592	4e-10	29059683		0.956457	-1.52257	-2.98662	-1.44509		2.47928	0.222291	-1.04271	-0.657335
rs56289821	LDLR	19	11188247	A	0.118407	0.344058	1.4e-08	7.8e-07	0.0247			Coronary artery disease	-0.131028	4e-15	26343387		-0.935463	0.906764	-9.76504	3.66995		3.16066	0.827722	-0.123696	2.3736
rs9267123	PSORS1C3	6	31427395	G	0.845484	0.290205	3.2e-07	1.6e-05	0.022			Lung cancer in ever smokers	-0.189047	8e-15	28604730		1.5293	0.320881	2.66379	-3.74397		-6.48492	-2.06085	2.21487	1.16179
rs11556924	ZC3HC1	7	129663496	T	0.385936	0.201735	4.1e-07	1.9e-05	0.0193			Coronary heart disease	-0.086178	9e-18	21378990		-0.118548	0.881549	-6.10408	-0.154113		0.219019	0.205648	-0.526321	3.09275
rs2107595	HDAC9	7	19049388	G	0.842461	0.263869	7.6e-07	3.2e-05	0.0185			Coronary artery disease (myocardial infartum, percutaneous transluminal coronary angioplasty, coronary artery bypass grafting, angina or chromic ischemic heart disease)	-0.076961	3e-13	28714975		0.598013	-0.140745	-4.14865	0.162855		1.16049	0.620298	-0.609639	-0.14194
rs646776	CELSR2/PSRC1	1	109818530	C	0.223063	0.227843	9.2e-07	3.7e-05	0.018			Myocardial infarction (early onset)	-0.173953	8e-12	19198609		0.686791	-0.229986	-8.74745	4.12731		1.01675	2.91732	0.767188	2.54308
rs11780471	CLU	8	27344719	A	0.0646984	0.377039	2.3e-06	8.5e-05	0.0172			Lung cancer	-0.141138	2e-08	28604730		2.68047	0.71781	0.0120646	1.71966		-3.71103	1.34614	1.33684	1.51274
rs3918226	NOS3	7	150690176	C	0.917258	0.330055	6.2e-06	0.0002	0.0165			Coronary artery disease (myocardial infartum, percutaneous transluminal coronary angioplasty, coronary artery bypass grafting, angina or chromic ischemic heart disease)	-0.122218	2e-12	28714975		1.21071	0.367147	-5.08862	1.40303		0.425714	3.67891	0.682779	0.50165
rs10811650	CDKN2B-AS1	9	22067593	G	0.420341	-0.182496	3.4e-06	0.00012	-0.0162	TRUE		Breast cancer	-0.0461	2e-13	29059683		0.265049	0.169547	15.2704	1.17772		-2.63841	-3.0304	-2.371	-1.08877
rs1800562	HIST1	6	26093141	A	0.0773369	-0.32688	8.6e-06	0.00026	-0.0152	TRUE		Cardiovascular disease risk factors	-0.177	5e-12	21943158		-1.22414	1.32284	-2.05663	1.93128		0.00258894	1.13809	0.697416	0.0996208
rs2519093	ABO	9	136141870	C	0.814107	0.22436	6.3e-06	0.0002	0.0152			Coronary artery disease	-0.076961	1e-11	26343387		0.898832	-1.65182	-6.94547	-2.75766		1.36871	-1.48178	0.729365	-0.225763
rs635634	ABO	9	136155000	C	0.813296	0.217979	1.3e-05	0.00036	0.0144	TRUE		Type 2 diabetes	-0.076961	2e-08	28566273		0.985606	-1.38058	-6.83381	-2.94272		1.16946	-1.29543	0.646758	-0.519476
rs6689306	IL6R	1	154395946	G	0.580345	0.168932	2.2e-05	0.00061	0.0139			Coronary artery disease (myocardial infartum, percutaneous transluminal coronary angioplasty, coronary artery bypass grafting, angina or chromic ischemic heart disease)	-0.04879	2e-09	28714975		3.64827	-0.868797	-4.86591	0.181223		1.25064	0.887173	-0.201389	0.597634
rs61904987	ZW10	11	113517203	C	0.871763	0.244959	2.4e-05	0.00062	0.0134			Chronic lymphocytic leukemia	-0.215111	2e-11	28165464		-0.322366	-1.63862	-3.54156	0.548529		1.49705	0.544557	-0.385836	-2.74608
rs56170783	PLPP3	1	57016131	C	0.0952778	0.275775	4.2e-05	0.00092	0.0131			Coronary artery disease (myocardial infartum, percutaneous transluminal coronary angioplasty, coronary artery bypass grafting, angina or chromic ischemic heart disease)	-0.10436	2e-12	28714975		1.32878	-0.807535	-5.20306	1.71104		1.53241	0.20684	1.27745	1.40276
rs3999544	HIST1	6	26285867	T	0.538083	0.16195	2.7e-05	0.00068	0.013			Lung cancer	-0.075845	1e-10	28604730		-0.382904	1.1516	1.98058	-2.26651		-3.94141	1.12702	1.57471	2.02835
rs7178572	HMG20A	15	77747190	A	0.287812	0.177753	2.9e-05	0.00069	0.013			Type 2 diabetes	-0.076961	2e-11	24509480		-0.237197	1.14733	-0.390012	-5.49729		-0.909777	0.726442	-1.16933	0.149107
rs2466076	NRG1	8	32432796	T	0.540952	0.161127	3.3e-05	0.00075	0.0129			Thyroid cancer	-0.277632	2e-17	28195142		1.74154	0.0442892	-2.30708	-0.407268		0.482754	0.0222654	-0.774053	0.306763
rs16986825	ZNRF3	22	29300306	C	0.848608	0.218769	4.7e-05	0.001	0.0123			Pancreatic cancer	-0.165514	1e-08	25086665		0.154718	1.39961	0.179486	-0.0719964		-0.0442297	-0.0841753	-2.84442	0.642165
rs3800461	C6orf106	6	34616322	G	0.882641	0.235013	9.3e-05	0.0019	0.0114			Chronic lymphocytic leukemia	-0.182322	2e-08	28165464		1.24217	-0.70753	-2.59234	-0.958778		-0.443452	-2.1269	0.216488	-1.30919
rs755383	DMRT1	9	863635	C	0.372298	0.156062	9.1e-05	0.0019	0.0114			Testicular germ cell cancer	-0.314811	1e-23	20543847		0.0659403	1.43367	-0.315426	1.20379		-1.26292	0.770061	0.530632	0.098729
rs7953330	WNK1	12	998819	C	0.304953	0.161836	0.00011	0.0022	0.0111			Squamous cell lung carcinoma	-0.145613	7e-13	28604730		0.670559	0.0697006	0.985249	1.77845		-5.21137	-3.79572	-1.17764	1.67866
rs11057830	SCARB1	12	125307053	G	0.857493	0.212836	0.00015	0.0027	0.0111			Coronary artery disease (myocardial infartum, percutaneous transluminal coronary angioplasty, coronary artery bypass grafting, angina or chromic ischemic heart disease)	-0.067659	4e-09	28714975		1.99928	0.749467	-3.69063	1.12435		-2.26818	1.29081	-0.481498	-0.132611
rs964184	ZNF259	11	116648917	C	0.861219	0.214309	0.00015	0.0027	0.011			Coronary heart disease	-0.122218	1e-17	21378990		1.70227	-0.56193	-6.37337	1.02625		-1.40793	0.973357	-0.331876	0.475664
rs6941513	QKI/LOC102724152	6	164030800	A	0.616685	0.150857	0.00014	0.0027	0.0108			Incident myocardial infarction	-0.182322	6e-09	26950853		0.520674	0.443373	-0.804992	-1.19587		-0.686895	0.186834	0.790487	-0.0380341
rs2427308	LAMA5	20	60969451	T	0.229199	0.174071	0.00017	0.0029	0.0107			Colorectal cancer	-0.211071	3e-11	24737748		1.70591	0.221412	-0.959911	-0.0378808		-1.31579	-7.37794	-0.738574	0.0541197
rs1994016	CHRNA3/5	15	79080234	T	0.41681	-0.148196	0.00021	0.0034	-0.0107	TRUE		Coronary artery disease	-0.173953	5e-13	21239051		1.71061	0.785193	-7.88763	-1.96432		5.51817	-0.603531	-0.798949	-1.38731
rs16886181	MAP3K1	5	56029243	T	0.837582	0.193155	0.00022	0.0036	0.0102			Breast cancer (early onset)	-0.231112	9e-14	24493630		1.29913	-0.506725	-1.75089	-1.12459		-0.976739	-0.151256	-6.31938	-0.3834
rs10840293	SWAP70	11	9751196	G	0.443769	0.142583	0.00027	0.0043	0.01			Coronary artery disease (myocardial infartum, percutaneous transluminal coronary angioplasty, coronary artery bypass grafting, angina or chromic ischemic heart disease)	-0.04879	7e-09	28714975		1.93401	0.922932	-2.68209	0.744529		1.1823	1.99628	2.15969	0.566504
rs3869109	PSORS1C3	6	31184196	A	0.454405	-0.142175	0.00052	0.0075	-0.01	TRUE		Coronary heart disease	-0.131028	1e-09	22319020		1.89832	-0.462523	-2.45605	-0.599967		3.14785	2.53003	-0.751334	-1.24681
rs6504950	COX11/STXBP4	17	53056471	A	0.287304	0.152577	0.00035	0.0055	0.0095	TRUE		Breast cancer	-0.04879	1e-08	19330027		2.13344	1.21122	-1.48233	-0.652731		-2.97986	0.523135	-0.794528	-0.307936
rs2244608	HNF1A	12	121416988	A	0.679028	0.147316	0.00039	0.0057	0.0095			Coronary artery disease (myocardial infartum, percutaneous transluminal coronary angioplasty, coronary artery bypass grafting, angina or chromic ischemic heart disease)	-0.051643	8e-10	28714975		2.87434	-0.015496	-3.14037	-2.37773		-1.23164	-3.49264	1.06114	0.00313063
rs2505083	JCAD	10	30335122	T	0.568243	0.13853	0.00037	0.0056	0.0094			Coronary heart disease	-0.067659	4e-08	21378988		1.60667	1.68487	-5.9105	0.743717		-0.884793	-0.647536	0.786071	1.42712
rs62048402	FTO	16	53803223	A	0.40524	-0.135068	0.00058	0.008	-0.0088	TRUE		Breast cancer	-0.0624	4e-23	29059683		1.08841	-0.778894	4.08454	9.02777		-3.29357	1.84283	-2.0566	-1.10616
rs17091905	LPL	8	19849757	A	0.122475	0.202264	0.00058	0.008	0.0088			Cardiovascular disease risk factors	-0.174	5e-15	21943158		-0.737128	-0.382372	-5.25363	-0.60236		-0.820775	-0.304464	0.237958	1.42313
rs7623687	TCTA	3	49448566	C	0.144188	0.187715	0.00075	0.0098	0.0087	TRUE		Coronary artery disease (myocardial infartum, percutaneous transluminal coronary angioplasty, coronary artery bypass grafting, angina or chromic ischemic heart disease)	-0.07325	4e-10	28714975		0.831231	0.663271	-0.90634	-0.572829		-3.34965	-2.22146	2.05581	-1.42533
rs7254272	ZBTB7A	19	4069119	G	0.823515	-0.172644	0.00085	0.0104	-0.0087	TRUE		Chronic lymphocytic leukemia	-0.157004	5e-08	28165464		-1.26448	-1.30789	2.38158	1.1755		2.49942	0.582317	0.199916	1.32808
rs79349575	ATP5MC1	17	46967038	T	0.461666	0.130139	0.00078	0.01	0.0084			Type 2 diabetes	-0.058269	4e-08	28566273		NA	NA	NA	NA		NA	NA	NA	NA
rs12203592	IRF4	6	396321	C	0.782558	0.157077	0.0016	0.0162	0.0084			Non-melanoma skin cancer	-0.21	7e-14	23548203		-0.71485	-1.25985	-1.22051	-1.438		-2.82689	-0.713131	-0.318502	1.31356
rs173539	HERPUD1/CETP	16	56988044	T	0.3307	0.136962	0.00094	0.0111	0.0083			Cardiovascular disease risk factors	-0.255	3e-65	21943158		1.58153	0.612564	-3.48392	0.391		-0.603259	1.26594	0.789733	-0.2241
rs7953249	HNF1A	12	121403724	A	0.588934	0.130893	0.00082	0.0102	0.0083			Epithelial ovarian cancer	-0.080153	5e-10	28346442		1.83898	-1.13871	-3.5382	-3.10236		-2.02142	-1.73015	1.25067	-0.154023
rs17451754	CFTR	7	117256712	A	0.140853	-0.184724	0.001	0.0115	-0.0083	TRUE		Barrett's esophagus or Esophageal adenocarcinoma	-0.173953	5e-10	27527254		-1.09391	-0.11199	1.03594	0.743932		2.17533	-0.63181	2.23442	-0.281874
rs62185668	C20orf187	20	10961935	C	0.753247	0.148092	0.00098	0.0113	0.0082			Urinary bladder cancer	-0.173953	2e-11	24861552		0.0621411	-0.0298313	-4.00058	1.25461		1.14111	1.51471	-0.830644	2.35448
rs46522	UBE2Z	17	46988597	C	0.471331	0.127742	0.00092	0.011	0.0081			Coronary heart disease	-0.058269	2e-08	21378990		1.21962	0.513663	-5.5552	-4.08896		1.12009	1.69007	-0.594836	-0.934138
rs505922	ABO	9	136149229	T	0.677292	0.134576	0.0011	0.012	0.0079			Pancreatic cancer	-0.182322	5e-08	19648918		0.118085	-1.38886	-4.93388	-3.65432		1.56083	0.489025	0.386014	1.24651
rs9936385	FTO	16	53819169	T	0.603236	0.128572	0.0011	0.012	0.0079			Type 2 diabetes	-0.113329	6e-11	22885922		-1.24775	0.581055	-3.77564	-8.72312		3.16781	-1.84159	1.97026	1.20704
rs10953541	BCAP29	7	107244545	T	0.249504	0.143707	0.0013	0.0136	0.0077			Coronary heart disease	-0.076961	3e-08	21378988		0.732917	1.28248	-3.0074	-0.0781957		0.321992	-0.172565	0.62333	-0.566088
rs4593108	4q31.22	4	148281001	G	0.174937	0.162471	0.0015	0.0155	0.0076			Coronary artery disease	-0.067659	9e-10	26343387		-0.0299772	0.716436	-2.53451	-0.747297		0.701339	0.400924	-0.622106	3.26661
rs66759488	SEMA6D	15	47577451	G	0.622252	0.126893	0.0015	0.0153	0.0076			Lung cancer	-0.06791	3e-08	28604730		0.765686	-0.657301	1.05052	1.62289		-3.29731	-0.512008	1.15044	1.46087
rs10923931	NOTCH2	1	120517959	G	0.892122	0.197997	0.0015	0.0155	0.0075			Type 2 diabetes	-0.122218	4e-08	18372903		-1.17461	-0.223756	0.592577	-2.30804		-1.08767	-1.23117	0.818017	-0.869162
rs3879977	NOTCH2	1	120561314	A	0.691895	0.191009	0.0041	0.0332	0.0156	TRUE		Breast cancer	-0.1005	6e-27	29059683		1.81784	-0.380247	0.58688	-0.524742		-0.990156	-2.89478	-0.77115	-1.3559
rs11591147	PCSK9	1	55505647	T	0.0182368	0.477138	0.0019	0.0179	0.0082			Coronary artery disease (myocardial infartum, percutaneous transluminal coronary angioplasty, coronary artery bypass grafting, angina or chromic ischemic heart disease)	-0.223144	3e-10	28714975		0.144999	0.303153	-6.776	3.21305		0.394993	2.10587	2.16546	0.549645
rs185038874	PDS5B	13	33239130	C	0.991656	0.699342	0.0049	0.0368	0.0081			Lung cancer	-0.40091	2e-10	28604730		0.578074	-0.115397	1.32639	-2.41065		-5.61523	-1.66642	-3.16153	-0.637253
rs11205303	MTMR11	1	149906413	T	0.594513	0.123124	0.0022	0.0203	0.0073			Breast cancer	-0.0497	1e-14	29059683		0.625745	-0.795215	-2.59359	-1.36838		1.01408	-0.0737825	-2.3949	-2.52217
rs7758229	LPA	6	160840252	G	0.650398	0.126014	0.0018	0.0177	0.0072	TRUE		Prostate cancer	-0.139762	4e-12	25939597		2.51957	-0.000508148	-7.30814	-2.95478		2.81465	-2.12725	-2.07536	-2.21863
rs7619833	SLC4A7	3	27509714	G	0.474365	0.118521	0.0022	0.0203	0.007			Breast cancer	-0.0874	3e-45	29059683		1.61872	0.427781	-1.05012	-0.209271		1.30237	1.20475	-4.2503	0.738572
rs10857147	FGF5	4	81181072	A	0.712452	0.130738	0.0026	0.0233	0.007			Coronary artery disease (myocardial infartum, percutaneous transluminal coronary angioplasty, coronary artery bypass grafting, angina or chromic ischemic heart disease)	-0.052592	6e-09	28714975		1.02096	-0.376727	-5.08692	1.08751		0.106764	1.25743	2.02849	-0.291454
rs6733839	BIN1/CYP27C1	2	127892810	C	0.60807	0.120319	0.0031	0.0272	0.0069			Alzheimer's disease (late onset)	-0.198851	7e-44	24162737		-9.71612	-1.57767	1.31787	0.0370337		1.05955	-1.93032	0.0159489	-0.464482
rs11627032	RIN3	14	93104072	C	0.254142	0.134739	0.0023	0.0213	0.0069			Breast cancer	-0.061875	4e-09	25751625		3.09682	0.125184	-1.27282	0.722844		1.26838	0.0629509	-2.42943	0.759353
rs12185268	SPPL2C	17	43923683	G	0.222555	0.140484	0.0036	0.0309	0.0068			Parkinson's disease	-0.262364	3e-14	21738487		-0.959444	-5.99751	6.51427	1.77197		-0.151505	2.01031	0.0781353	-1.69682
rs2990223	MTX1	1	155184975	A	0.399878	0.118723	0.0029	0.0263	0.0068			Gastric cancer	-0.235722	8e-10	26098866		0.097298	0.558078	3.13461	0.384721		-2.80872	-0.984071	-4.72425	-0.705618
rs3025343	ABO	9	136478355	G	0.880639	0.17843	0.0039	0.0326	0.0067			Smoking behavior	-0.113329	4e-08	20418890		-2.0282	0.718986	-0.150279	1.26921		-3.94041	0.403701	0.263543	0.415646
rs1544935	SAYSD1/KCNK5	6	39124448	G	0.220697	0.136014	0.0038	0.0321	0.0064			Myocardial infarction	-0.076961	3e-08	26343387		0.30901	-0.192707	-2.60175	0.784108		0.736929	0.216916	0.458961	0.341859
rs76930906	LINC02268	4	175095875	A	0.984022	-0.449484	0.0356	0.1434	-0.0064			Alzheimer disease and age of onset	-6.631	3e-11	26830138		-1.1265	0.756024	-0.485097	0.92382		0.819208	0.027676	0.759247	-1.73698
rs10462706	CLPTM1L	5	1343794	T	0.15776	-0.153633	0.0057	0.0405	-0.0063			Oral cavity cancer	-0.307069	6e-10	27749845		-0.590421	-0.637712	-0.432414	1.62291		1.98103	1.26498	0.984028	0.0551883
rs34245511	LIMA1	12	50573433	G	0.620938	0.114716	0.0041	0.0332	0.0062			Colorectal cancer	-0.134531	3e-08	24737748		0.560033	0.0687436	1.43492	0.210012		-0.109076	-1.59046	-0.0727055	-0.860978
rs17609940	ANKS1A	6	35034800	C	0.219974	0.134113	0.004	0.0332	0.0062			Coronary heart disease	-0.067659	1e-08	21378990		1.10294	-0.0454985	-0.0409779	1.48988		-1.08917	0.850172	-0.362786	0.158212
rs216172	SMG6	17	2126504	G	0.651495	0.114883	0.0044	0.0353	0.006			Coronary heart disease	-0.067659	1e-09	21378990		0.244081	0.172644	-3.77008	1.03584		1.13669	-0.139173	0.339089	0.678415
rs243021	BCL11A	2	60584819	G	0.538755	0.109664	0.0046	0.0359	0.006			Type 2 diabetes	-0.076961	3e-15	20581827		0.151918	-0.503949	-1.39803	-7.36025		-1.41131	-0.0766213	0.00616827	0.767166
rs4784223	TOX3	16	52575907	A	0.740097	0.123924	0.0049	0.0368	0.0059			Breast cancer (early onset)	-0.239017	6e-21	24493630		0.52853	0.345872	0.282673	-1.6327		1.10067	-0.210152	-11.7522	2.13577
rs1495741	NAT2	8	18272881	G	0.225856	-0.129926	0.005	0.0368	-0.0059			Bladder cancer	-0.139762	4e-11	20972438		-0.0946546	-0.976084	5.11458	1.31537		-1.5158	-0.794128	2.63714	-1.02511
rs1550623	CDCA7	2	174212894	G	0.168809	0.14485	0.0052	0.0376	0.0059			Breast cancer	-0.058269	3e-08	23535729		-0.961925	0.362269	-1.25988	-0.340703		-2.61857	0.245538	-1.69023	0.489693
rs1016343	PCAT2	8	128093297	C	0.79589	0.134589	0.0048	0.0368	0.0059			Prostate cancer	-0.270027	4e-10	21743057		0.0349093	0.99887	0.613571	-1.0045		1.06239	-0.561703	0.922481	-8.17323
rs6805189	MIR1284	3	71532113	C	0.481042	0.108114	0.005	0.0368	0.0058			Breast cancer	-0.030459	5e-08	29059683		-0.712497	-0.0264398	-0.719918	-2.3362		-0.515301	1.27885	-2.51431	0.453259
rs11071896	ZWILCH	15	66821250	A	0.748269	0.124315	0.005	0.0368	0.0058			Testicular germ cell tumor	-0.173953	8e-13	28604728		1.77611	1.47792	-0.771488	0.383121		-2.32729	-0.368624	-0.520531	-1.97677
rs4455710	HLA-DQA1	6	32608858	C	0.618071	0.110098	0.0117	0.0673	0.0057			Squamous cell carcinoma	-0.157004	2e-18	26829030		-1.26209	-1.5931	0.248014	0.493824		-4.13566	1.26857	2.00698	1.51158
rs3769823	CASP8	2	202122995	G	0.714742	0.118454	0.0053	0.038	0.0057			Basal cell carcinoma	-0.113329	4e-18	28177523		2.76237	-0.399087	1.1316	-0.231215		-2.97347	0.475941	-2.14992	1.59217
rs6922617	NCR2	6	41336101	A	0.0693156	0.207688	0.0067	0.0457	0.0056	TRUE		Alzheimer's disease biomarkers	-0.094	4e-08	23562540		-1.02401	1.79693	0.283066	-1.55952		-2.19289	-0.320794	1.47697	-1.43759
rs62235635	PITPNB	22	28314612	G	0.991687	0.579139	0.0289	0.1241	0.0055			Breast cancer	-0.4659	1e-27	29059683		1.16064	1.27189	-0.0957545	-0.720307		0.394808	-2.47251	-3.66842	-2.72397
rs3923113	GRB14/SNORA70F	2	165501849	C	0.361007	0.109261	0.0065	0.0454	0.0055			Type 2 diabetes	-0.10436	2e-09	22885922		1.69587	1.74692	-2.06829	-6.2649		-0.447717	1.18896	1.03829	0.0805628
rs56114371	POM121L2	6	27274834	T	0.107173	-0.169604	0.007	0.0475	-0.0055	TRUE		Breast cancer	-0.071	2e-09	29059683		-0.174673	-0.713145	-0.865175	2.72477		4.7663	0.351466	-1.36203	-2.85356
rs459193	LINC01948/C5orf67	5	55806751	A	0.255874	0.118514	0.0077	0.0514	0.0053			Type 2 diabetes	-0.076961	6e-09	22885922		-0.672605	1.13917	-4.47717	-6.0919		0.0863111	0.0639813	-0.647616	0.662936
rs12202017	LINC01312	6	134173151	G	0.292218	0.113081	0.0078	0.0514	0.0053			Coronary artery disease (myocardial infartum, percutaneous transluminal coronary angioplasty, coronary artery bypass grafting, angina or chromic ischemic heart disease)	-0.067659	6e-14	28714975		0.0594381	1.74417	-4.02269	0.942525		-0.33416	1.41515	-0.428024	1.67026
rs4561483	BCAR4	16	11920037	G	0.655587	0.107994	0.0079	0.0514	0.0053			Testicular germ cell tumor	-0.086178	2e-08	26503584		2.06251	3.01899	-1.32833	-0.880261		-0.998576	-0.390783	-0.673886	0.0477748
rs8102137	CCNE1	19	30296853	T	0.667361	0.107019	0.0089	0.0575	0.0051			Bladder cancer	-0.122218	2e-11	20972438		0.532487	2.46708	0.589356	-2.06172		-0.88702	-3.53541	-1.98076	-1.75214
rs7098100	MLLT10	10	21834536	G	0.658091	0.105671	0.0094	0.0601	0.005			Breast cancer	-0.0572	1e-18	29059683		-0.358453	0.540693	-1.56568	-0.378653		1.4144	-0.242899	-3.51133	0.422989
rs1247942	LINC02459	12	114673723	C	0.41087	0.101386	0.0096	0.0609	0.005			Barrett's esophagus or Esophageal adenocarcinoma	-0.113329	2e-09	27527254		4.06484	0.944734	-0.15987	-0.627075		0.0602539	0.901769	0.522016	-2.19458
rs17246404	C7orf77/POT1	7	124462661	T	0.285719	-0.110134	0.01	0.0628	-0.005			Chronic lymphocytic leukemia	-0.198851	3e-08	24292274		-1.39724	1.15018	1.90686	-0.455806		0.200075	2.1894	-0.160402	-0.367406
rs1250229	FN1/LOC102724849	2	216304384	C	0.736923	0.112621	0.0109	0.064	0.0049			Coronary artery disease (myocardial infartum, percutaneous transluminal coronary angioplasty, coronary artery bypass grafting, angina or chromic ischemic heart disease)	-0.068593	3e-13	28714975		-1.10669	2.34915	-6.19639	-0.227056		1.34909	3.54792	0.37507	-0.308947
rs9818870	MRAS	3	138122122	C	0.839552	0.134956	0.0105	0.064	0.0049			Coronary heart disease	-0.139762	7e-13	19198612		-0.216282	1.68458	-5.80534	-2.0441		0.915787	0.424001	-0.0108405	-1.00197
rs1465618	THADA	2	43553949	C	0.790131	0.121187	0.0108	0.064	0.0049			Prostate cancer	-0.076961	2e-08	19767753		1.3357	-0.372645	-0.740059	-0.224901		0.159642	-0.102888	1.27826	-1.84205
rs941764	CCDC88C	14	91841069	A	0.656398	0.103889	0.0112	0.0652	0.0049			Breast cancer	-0.058269	4e-10	23535729		-0.0932815	1.03311	-0.674077	-1.04321		-0.989629	0.129083	-3.238	0.500774
rs56046484	PDE8A	15	85605427	T	0.209003	0.121184	0.0108	0.064	0.0049			Testicular germ cell tumor	-0.157004	5e-08	28604728		-0.741329	-0.510546	-0.752813	0.0108155		-0.316759	0.690609	-0.247055	0.421696
rs10948363	CD2AP	6	47487762	A	0.722198	0.109997	0.0107	0.064	0.0049			Alzheimer's disease (late onset)	-0.09531	5e-11	24162737		-3.63113	-2.12818	-1.11114	-1.98633		-0.463221	0.869516	-0.0363247	-0.940653
rs35349669	INPP5D	2	234068476	C	0.50424	0.0984024	0.0122	0.0691	0.0048			Alzheimer's disease (late onset)	-0.076961	3e-08	24162737		-4.12533	0.185204	-1.23143	-1.51372		-0.0647607	-0.938404	0.162515	-0.0558697
rs1920116	LRRC31	3	169579971	A	0.277623	0.109711	0.0108	0.064	0.0048			Glioma (high-grade)	-0.262364	8e-09	24908248		1.32955	0.533998	0.864894	-0.380847		-3.30124	-1.56446	-1.03425	-1.77106
rs73183643	CUX1	7	101418653	A	0.251137	0.11288	0.0118	0.0675	0.0048			Basal cell carcinoma	-0.105361	2e-13	27539887		-0.168966	-1.49045	-0.646746	-0.785185		-0.285036	1.15621	0.774726	-0.64268
rs2694528	NDUFAF2	5	60273923	A	0.916256	-0.17446	0.0137	0.0762	-0.0047			Parkinson's disease	-0.139762	5e-15	28892059		1.37758	-2.64341	0.0150367	-0.87084		0.26632	-0.249685	-1.30622	-0.428493
rs11218343	SORL1	11	121435587	C	0.0403968	0.245315	0.0149	0.08	0.0047			Alzheimer's disease (late onset)	-0.261364	1e-14	24162737		-4.84936	0.0589288	-0.33274	-0.239891		-0.0281164	2.1299	-0.242833	-2.32446
rs4245739	MDM4	1	204518842	A	0.727102	0.108208	0.0126	0.0708	0.0046	TRUE		Breast cancer	-0.131028	2e-12	23535733		-0.061368	0.960061	1.76364	-0.962352		-5.42369	0.184365	-0.848226	3.64069
rs34146356	10q21.2	10	64721200	T	0.0395168	-0.246391	0.0145	0.079	-0.0046			Breast cancer	-0.0861	5e-08	29059683		0.177302	-0.313912	1.30359	-0.521176		0.983752	-1.7307	-0.972468	-0.831999
rs9271192	HLA-DQA1	6	32578530	A	0.725075	0.10722	0.0186	0.0922	0.0046	TRUE		Alzheimer's disease (late onset)	-0.10436	3e-12	24162737		-2.72737	-1.581	1.88431	6.05476		2.89815	1.18774	0.562546	0.815631
rs56387622	PRSS42/MYL3	3	46888198	C	0.102365	-0.156685	0.0152	0.0808	-0.0045			Breast cancer	-0.0942	5e-19	29059683		0.760777	0.296151	1.71674	0.177985		0.447804	0.477251	-2.20021	2.02763
rs11993814	ZBTB10	8	81389791	T	0.242737	0.110605	0.014	0.0773	0.0045			Basal cell carcinoma	-0.086178	9e-11	27539887		-1.21938	2.69773	-2.15562	-1.50333		-2.37069	0.215271	-0.950831	1.16726
rs2981578	FGFR2	10	123340311	T	0.533751	0.0948992	0.0149	0.08	0.0045			Breast cancer	-0.207014	1e-245	29059683		0.369461	-1.03196	0.0566884	0.426132		0.246007	-0.0569887	-12.6732	-0.385768
rs3757322	CCDC170	6	151942194	T	0.669494	0.0989931	0.0155	0.0816	0.0043			Breast cancer (estrogen-receptor negative)	-0.139762	3e-31	29058716		-0.402071	-0.538825	0.772092	0.539245		-1.15453	-0.511627	-6.51516	-0.804325
rs6474412	CHRNB3	8	42550498	C	0.228832	0.110292	0.0167	0.0873	0.0043			Smoking behavior	-0.29	1e-08	20418888		0.35417	0.668856	-1.90262	1.20956		-1.59517	0.205816	0.982293	0.552225
rs6430538	TMEM163/MIR5590	2	135539967	T	0.38915	0.0947244	0.017	0.088	0.0043			Parkinson's disease	-0.133569	9e-20	25064009		3.35845	-4.43133	-0.864165	3.47199		-1.92422	1.04653	0.437154	0.615974
rs9287719	NOL10	2	10710730	T	0.519824	0.091907	0.0175	0.0897	0.0042			Prostate cancer	-0.067659	2e-08	25217961		-0.293961	1.30499	0.690471	0.301988		-1.06385	-1.49637	0.0943793	-2.01717
rs2925979	CMIP	16	81534790	C	0.695147	0.0997074	0.0176	0.0897	0.0042			Type 2 diabetes	-0.067659	2e-09	28566273		0.148112	-1.45189	-3.68626	-5.17891		-0.571106	0.71503	-1.77339	-1.27892
rs56113850	EGLN2/CYP2A6	19	41353107	T	0.425173	0.0927581	0.0241	0.1105	0.0042			Lung cancer in ever smokers	-0.128649	4e-13	28604730		1.00035	-1.66797	0.12384	-1.64685		-3.89927	0.155522	1.96495	-0.185407
rs721048	EHBP1	2	63131731	G	0.80423	0.11518	0.0183	0.0913	0.0042			Prostate cancer	-0.139762	8e-09	18264098		0.441145	-2.55281	-3.48621	0.253205		1.5479	0.0168235	-0.618491	-4.50647
rs13328298	LINC02523	6	126016580	A	0.43154	0.0918287	0.0182	0.0913	0.0041			Endometrial endometrioid carcinoma	-0.139762	1e-11	27135401		-1.07256	-1.75063	-0.0935053	-3.28639		0.342026	0.60583	-0.622911	-0.195508
rs59586681	LOC388780	20	2223481	A	0.55873	0.0915147	0.0191	0.0941	0.0041			Basal cell carcinoma	-0.14842	3e-09	24403052		-0.144253	-0.432767	0.863979	-0.0792329		0.0298408	-0.606542	0.32055	0.284913
rs78943174	NAALADL2	3	175252736	T	0.020557	0.318272	0.0841	0.2613	0.0041			Prostate cancer aggressiveness	-0.289	4e-08	25939597		0.329687	1.30685	-0.987866	0.407856		-0.0673271	1.36562	-1.30164	-0.0233382
rs17087335	NOA1	4	57838583	G	0.809708	0.115029	0.0198	0.0956	0.0041			Coronary artery disease	-0.058269	5e-08	26343387		0.573608	1.63728	-3.79592	1.19861		0.217756	-0.313078	-1.91512	2.00032
rs2403907	21q11.2	21	16574455	A	0.316119	-0.0965442	0.0206	0.0987	-0.004			Breast cancer	-0.0796	2e-32	29059683		1.12088	-0.600473	1.41052	0.407913		1.4204	0.796566	-4.38069	0.828011
rs2954029	TRIB1	8	126490972	T	0.468859	0.0886876	0.0219	0.1044	0.0039			Coronary artery disease (myocardial infartum, percutaneous transluminal coronary angioplasty, coronary artery bypass grafting, angina or chromic ischemic heart disease)	-0.058269	5e-13	28714975		-0.461277	0.207284	-5.91228	-0.196895		1.19391	-1.29245	2.56274	0.570304
rs2128739	MIR4693	11	103673277	C	0.71636	0.0974996	0.023	0.1089	0.0039			Coronary artery disease	-0.067659	7e-11	26343387		1.32357	-0.697483	-6.56273	-0.530937		0.608611	1.19178	-0.966359	1.55823
rs11708067	ADCY5	3	123065778	G	0.241172	0.102683	0.0237	0.1105	0.0039			Type 2 diabetes	-0.122218	2e-10	22885922		-1.14107	-0.506534	-0.870627	-7.73124		-1.18927	-0.853362	-1.6924	0.982514
rs7305618	HNF1A	12	121402932	T	0.230218	0.103628	0.0239	0.1105	0.0038			Type 2 diabetes	-0.131028	2e-08	21573907		1.91195	-0.178834	-1.54412	-5.12107		-2.31666	-0.981707	1.15368	0.750446
rs2290203	PRC1	15	91512067	A	0.203225	0.108308	0.0248	0.112	0.0038	TRUE		Breast cancer	-0.076961	4e-08	25038754		1.85238	-0.679134	0.0354649	5.3321		-0.504456	-0.759697	-2.66441	-1.4831
rs2273669	FOXO3	6	109285189	A	0.854506	-0.123588	0.024	0.1105	-0.0038			Prostate cancer	-0.067659	8e-09	23535732		-1.54605	-0.271237	0.381944	0.432404		0.34529	0.0893595	0.0279763	-1.30316
rs1268974	ZMIZ1-AS1	10	80852378	G	0.59873	0.0888719	0.0244	0.111	0.0038			Breast cancer	-0.0793	4e-36	29059683		1.21993	0.235282	-0.288183	-2.15093		-3.95361	2.58805	-5.94007	-0.897282
rs16986953	2p24.1	2	19942473	G	0.930439	0.170357	0.0254	0.1125	0.0038			Coronary artery disease (myocardial infartum, percutaneous transluminal coronary angioplasty, coronary artery bypass grafting, angina or chromic ischemic heart disease)	-0.10436	5e-10	28714975		0.9955	-2.59371	-2.2663	0.878827		-0.0882846	-1.14575	-0.296609	-1.42272
rs10108511	LINC00208	8	11435516	C	0.536605	0.0866537	0.0255	0.1125	0.0037			Barrett's esophagus or Esophageal adenocarcinoma	-0.113329	2e-09	27527254		1.85087	0.508209	0.156532	-1.95134		-1.1204	1.20047	0.450486	-0.858963
rs10498633	SLC24A4	14	92926952	T	0.230617	0.102	0.0253	0.1125	0.0037			Alzheimer's disease (late onset)	-0.09431	6e-09	24162737		-2.06834	1.08076	-0.213103	-0.391443		-0.205306	-0.652315	-0.807583	-1.05085
rs10472076	RAB3C/PDE4D	5	58184061	T	0.622156	-0.0884762	0.028	0.1219	-0.0037			Breast cancer	-0.04879	3e-08	23535729		-0.747228	0.0480531	0.699689	-0.665431		1.6346	-1.05785	-2.47396	-0.267354
rs4808801	ELL	19	18571141	G	0.347489	0.0896684	0.0267	0.117	0.0036			Breast cancer	-0.076961	5e-15	23535729		1.26237	-1.60729	-1.7467	-1.27423		-1.63939	-2.28611	-4.1092	-0.61336
rs117896735	INPP5F	10	121536327	G	0.978939	0.295785	0.0622	0.2158	0.0036			Parkinson's disease	-0.484892	4e-13	25064009		-1.09774	-2.51788	-2.60974	-1.65375		-1.92561	-1.2584	0.426155	-0.43905
rs961253	20p12.3	20	6404281	C	0.642335	-0.0877163	0.0288	0.1241	-0.0035			Colorectal cancer	-0.113329	2e-10	19011631		0.911067	2.38994	-1.78772	-0.716471		2.0053	-6.16251	-1.65234	0.0929512
rs62560775	CDKN2B-AS1	9	22052068	A	0.897823	-0.138549	0.0329	0.1353	-0.0035			Lung adenocarcinoma	-0.165878	2e-09	28604730		-1.4384	-1.50219	1.94514	2.21443		-1.89731	0.35138	-1.97732	-1.21122
rs4073221	LOC339862	3	18277488	T	0.86858	0.124181	0.0322	0.1332	0.0035			Parkinson's disease	-0.09531	2e-08	28892059		0.13846	-2.14104	0.393552	-3.28219		-1.46201	-1.71778	0.0205055	0.451572
rs6569648	L3MBTL3	6	130349119	C	0.238271	0.0982673	0.0293	0.1242	0.0035			Breast cancer (estrogen-receptor negative)	-0.072571	4e-08	29058716		-0.111538	0.619384	-0.576281	-1.17917		0.277613	-1.47055	-0.936096	-0.755633
rs7176508	PCAT29	15	70018990	G	0.610932	-0.0848467	0.0321	0.1332	-0.0034			Chronic lymphocytic leukemia	-0.314811	5e-12	18758461		-0.848714	-0.695139	2.33734	1.97726		2.10227	-1.88412	-2.20666	-0.511683
rs4415084	5p12	5	44662515	C	0.599546	0.0840696	0.0341	0.1393	0.0034			Breast cancer	-0.157004	8e-11	21263130		-1.10238	0.430177	-0.364625	-1.80527		-1.53146	-0.515539	-5.92156	-0.335847
rs2239704	BAG6	6	31540141	C	0.61246	-0.0844537	0.0356	0.1434	-0.0034			Cervical cancer	-0.207014	6e-09	28806749		-0.562362	-1.91865	1.52832	4.58846		5.66599	1.47629	-1.612	0.377198
rs118099348	TMC5	16	19435029	C	0.98464	-0.331018	0.0698	0.2352	-0.0033			Alzheimer disease and age of onset	-6.05	1e-09	26830138		-0.656806	0.291648	-0.868424	-1.02008		-1.25561	-1.54085	0.0418425	1.76398
rs6656401	CR1	1	207692049	G	0.816904	0.104722	0.0385	0.1519	0.0033			Alzheimer's disease	-0.198851	3e-10	19734903		-5.36765	-0.318595	0.846191	0.0906299		-1.45564	-0.410541	-0.475798	1.50677
rs11711441	MCCC1	3	182821275	A	0.147572	-0.11392	0.0383	0.1519	-0.0033	TRUE		Parkinson's disease	-0.173953	8e-12	21292315		-2.56898	-0.416033	2.60165	7.28586e-05		0.183943	0.374772	0.110447	0.736834
rs35749011	KRTCAP2	1	155135036	G	0.983448	0.316616	0.0535	0.1996	0.0033			Parkinson's disease	-0.601032	1e-29	25064009		-1.81153	-4.75643	0.759189	0.0358351		1.28125	1.07751	-2.26164	-1.30857
rs7578326	LOC646736	2	227020653	G	0.346387	0.0841601	0.0379	0.1517	0.0032			Type 2 diabetes	-0.10436	5e-20	20581827		-1.48488	0.71274	-2.33427	-6.93062		-0.481233	-0.135053	1.73332	0.252918
rs143638193	UCP1	4	141500705	C	0.982186	-0.299784	0.0877	0.2642	-0.0031			Alzheimer disease and age of onset	-5.895	4e-09	26830138		-0.994584	-1.40844	-1.12495	-0.502708		-0.0886436	0.080059	-0.116298	0.509321
rs6010620	CHRNA4	20	62309839	A	0.243973	0.0921198	0.0402	0.1577	0.0031			Glioma (high-grade)	-0.41871	3e-09	19578366		0.629391	-1.97725	-1.42298	-3.39031		-1.82015	0.208438	1.03679	-0.736315
rs2740594	CTSB	8	11707174	G	0.26659	0.0884697	0.0444	0.1718	0.0031			Parkinson's disease	-0.086178	6e-12	28892059		1.08708	-0.490609	-1.11615	-1.43868		0.71805	0.485089	1.64253	-0.376549
rs6436017	TNS1	2	218723455	A	0.497291	-0.0778507	0.0479	0.1832	-0.003	TRUE		Breast cancer	-0.0399	3e-10	29059683		0.0535044	0.713258	2.72919	0.843831		-0.174527	-1.06213	-1.0894	-1.09607
rs1510272	SSR3	3	156300724	C	0.730239	-0.0875081	0.0441	0.1718	-0.003			Testicular germ cell tumor	-0.18633	7e-09	28604732		0.0678182	-0.196031	0.844325	0.723801		0.419693	0.0427918	1.08977	0.370388
rs6858698	CAMK2D	4	114683844	G	0.830094	0.102052	0.0614	0.2155	0.0029			Chronic lymphocytic leukemia	-0.270027	3e-09	24292274		1.4008	0.247037	-0.16409	2.62907		-0.914714	0.165794	-0.047105	0.687656
rs8071558	CASC17	17	69107673	G	0.531463	0.076684	0.0468	0.18	0.0029			Prostate cancer	-0.131028	7e-11	26034056		-0.823409	-0.153979	0.397558	0.265964		0.960926	0.400965	-0.5648	-6.19767
rs12526453	PHACTR1	6	12927544	G	0.334989	0.0793022	0.0534	0.1996	0.0028			Myocardial infarction (early onset)	-0.113329	1e-09	19198609		0.878354	-1.45866	-4.62198	0.666739		0.0557528	0.878306	0.582054	0.0604212
rs1870634	LINC00841	10	44480811	T	0.332283	0.0794584	0.0525	0.1996	0.0028			Coronary artery disease (myocardial infartum, percutaneous transluminal coronary angioplasty, coronary artery bypass grafting, angina or chromic ischemic heart disease)	-0.058269	6e-13	28714975		0.702781	1.0396	-6.11648	2.53081		1.11059	0.261742	0.841961	0.93909
rs329648	MIR4697	11	133765367	C	0.65373	-0.0785482	0.0536	0.1996	-0.0028			Parkinson's disease	-0.099845	1e-11	25064009		-0.628018	-3.01357	0.77873	0.0986352		0.699354	0.390632	1.84615	1.14434
rs6265	BDNF	11	27679916	T	0.19275	0.0944407	0.0544	0.2016	0.0028			Smoking behavior	-0.058269	2e-08	20418890		1.70647	0.301764	-1.60094	-1.84874		-1.6345	0.648381	0.170173	0.934415
rs2300206	RALY-AS1	20	32589808	C	0.651231	-0.0775266	0.0562	0.2061	-0.0027			Cancer	-0.105361	2e-08	27197191		-1.37334	1.58221	1.25543	1.60368		1.7631	0.018206	-1.85394	-1.61148
rs585967	APOB	2	21270554	A	0.150837	0.102974	0.0584	0.2084	0.0027	TRUE		Coronary artery disease (myocardial infartum, percutaneous transluminal coronary angioplasty, coronary artery bypass grafting, angina or chromic ischemic heart disease)	-0.067659	3e-08	28714975		-0.582104	-0.703613	-1.9195	4.42642		2.10322	1.57529	0.874923	0.0168122
rs4442975	2q35	2	217920769	T	0.509012	0.0736019	0.0576	0.2084	0.0027			Breast cancer	-0.116534	1e-95	29059683		0.273135	0.866869	0.484615	0.0836514		-1.39279	-0.404597	-7.07701	0.174241
rs4812829	HNF4A	20	42989267	G	0.838534	-0.0992321	0.0582	0.2084	-0.0027			Type 2 diabetes	-0.067659	5e-08	24509480		-1.1024	-0.600709	0.252155	-4.90809		0.970633	-1.93343	1.73654	-1.54962
rs6812193	FAM47E/FAM47E-STBD1	4	77198986	T	0.373648	-0.075178	0.0583	0.2084	-0.0026			Parkinson's disease	-0.173953	8e-10	21738487		0.670676	-3.52816	3.12755	1.63633		1.57568	-1.35612	-0.245458	-0.959591
rs4457053	ZBED3-AS1	5	76424949	A	0.684397	0.0780995	0.062	0.2158	0.0026			Type 2 diabetes	-0.076961	3e-12	20581827		0.712371	-1.11086	-0.0936777	-4.10822		0.310478	0.728797	0.369389	1.50947
rs17543752	5q33.3/EBF1	5	158332380	C	0.387494	-0.0744816	0.0595	0.2107	-0.0026			Breast cancer	-0.0574	2e-19	29059683		0.521251	-0.819232	2.33141	0.0924787		-0.214228	1.76535	-3.25792	-0.0220669
rs2292884	MLPH	2	238443226	A	0.746065	-0.0832368	0.0597	0.2107	-0.0026			Prostate cancer	-0.131028	4e-08	21743057		-0.153101	0.615879	0.482399	1.25382		-0.484842	-1.99726	0.161835	-4.46203
rs76934034	MARCH8/ZFAND4	10	46082985	C	0.0930791	0.122693	0.0796	0.2511	0.0025			Prostate cancer	-0.131028	5e-09	25217961		1.92221	1.94817	-2.33284	0.404005		0.295617	0.314937	0.392229	-1.74141
rs6472903	CASC9	8	76230301	G	0.178087	0.0930329	0.0661	0.228	0.0025			Breast cancer	-0.09531	2e-17	23535729		0.311809	0.904476	-0.922092	-1.86527		1.31882	-0.0221731	-4.12203	1.38278
rs34507830	CCND1	11	69461686	C	0.976192	0.232734	0.1019	0.2953	0.0025			Breast cancer	-0.2629	7e-31	29059683		0.162986	0.907027	-0.487172	-0.983943		0.639463	-0.647683	-4.19975	0.564924
rs17678683	LOC105373656	2	145286559	T	0.908898	0.123224	0.0688	0.2345	0.0025	TRUE		Coronary artery disease	-0.09531	3e-09	26343387		1.2261	-1.44091	-0.735926	-2.01203		-0.933937	1.57277	-0.167031	1.04465
rs113118940	CST8	20	23494846	C	0.977715	-0.239776	0.1269	0.3351	-0.0025			Alzheimer disease and age of onset	-5.733	1e-08	26830138		-1.21494	-0.601391	-0.657176	-0.407115		1.04812	1.50151	0.127789	0.858127
rs3768321	PABPC4	1	40035928	G	0.799753	0.0884351	0.0706	0.236	0.0025			Type 2 diabetes	-0.122218	2e-09	27189021		0.276743	0.409939	-2.17746	-4.72832		-0.849599	-0.207358	-1.131	-0.0144903
rs7611694	SIDT1	3	113275624	C	0.404707	-0.0718294	0.0676	0.2318	-0.0025			Prostate cancer	-0.09531	4e-13	23535732		-0.197163	-0.790987	2.64808	2.34846		-1.64383	2.07071	-1.01995	-3.3129
rs16891982	SLC45A2	5	33951693	C	0.0455032	-0.168692	0.1552	0.3619	-0.0025			Melanoma	-0.867501	1e-23	28212542		-0.396765	-2.00521	-0.714963	0.0693913		1.76327	0.606856	-0.753439	-1.82327
rs17599629	GOLPH3L	1	150658287	A	0.771423	0.0835096	0.0698	0.2352	0.0025			Prostate cancer	-0.09531	6e-11	25217961		-0.693061	-0.62172	0.850502	2.68403		-1.98945	-1.47748	-1.08893	-1.96648
rs9790517	TET2	4	106084778	C	0.790698	0.0856152	0.0719	0.237	0.0024			Breast cancer	-0.04879	4e-08	23535729		-0.327365	-0.504231	-0.0358099	1.11106		-1.1834	-2.72838	-1.77826	2.34956
rs80130819	COL2A1/SENP1	12	48419618	C	0.0823267	0.126616	0.0733	0.2405	0.0024			Prostate cancer	-0.122218	4e-08	25217961		-0.935239	-0.449187	1.78157	0.457347		-1.5551	-0.711804	0.754891	-0.543918
rs10146997	NRXN3	14	79945162	A	0.776421	0.0834929	0.0715	0.2369	0.0024			Type 2 diabetes	-0.067659	2e-09	28566273		1.25342	-1.11955	-1.04659	-4.63707		0.196579	-0.332874	-0.668269	-0.371876
rs6465657	LMTK2	7	97816327	T	0.5371	0.0695611	0.0708	0.236	0.0024	TRUE		Prostate cancer	-0.113329	1e-09	18264097		-0.927077	0.465416	0.319975	2.25524		-1.1557	0.819176	0.682583	-0.878069
rs1474055	STK39	2	169110394	C	0.878118	0.106017	0.0761	0.2482	0.0024			Parkinson's disease	-0.193921	1e-20	25064009		0.319976	-1.7408	-0.292817	-0.991026		-0.0775803	-0.247251	-0.530217	0.871292
rs907611	LSP1/MIR4298	11	1874072	G	0.681275	0.0737606	0.0783	0.2499	0.0024			Bladder cancer	-0.139762	4e-08	24163127		-0.551959	0.666227	-0.50674	-1.71505		-1.75039	-1.20166	0.279963	1.5127
rs7226855	SMAD7	18	46454048	G	0.469571	0.0684995	0.0775	0.2499	0.0023			Colorectal cancer	-0.223144	4e-23	25990418		-1.69132	-1.50952	1.23263	0.44746		-2.35862	-7.03584	0.836521	0.401724
rs7224685	ZZEF1	17	4014384	G	0.682062	0.0732124	0.0779	0.2499	0.0023			Type 2 diabetes	-0.067659	3e-10	28566273		0.121373	1.27395	0.243419	-5.12002		0.429532	-1.52577	-0.24886	-0.510024
rs12621278	ITGA6	2	173311553	G	0.0622493	0.140769	0.0775	0.2499	0.0023			Prostate cancer	-0.285179	9e-23	19767753		-0.945482	1.30289	-0.302114	-1.26501		-1.48831	-0.136608	-1.33535	-5.51906
rs7847854	9q31.2	9	111002172	C	0.383627	-0.0697394	0.0812	0.2539	-0.0023			Breast cancer	-0.055	5e-18	29059683		-2.54498	0.00642135	-0.616005	0.728116		0.768677	-1.55887	-1.63241	-0.0221303
rs1800682	FAS/FAS-AS1	10	90749963	G	0.461154	0.0678376	0.0793	0.2511	0.0023			Chronic lymphocytic leukemia	-0.223144	2e-08	24292274		-0.494824	-2.04362	-1.32195	-1.53378		0.335781	0.0494409	-0.105008	-0.164329
rs4299376	ABCG8	2	44072576	T	0.677413	0.0722312	0.0799	0.2511	0.0023			Coronary artery disease (myocardial infartum, percutaneous transluminal coronary angioplasty, coronary artery bypass grafting, angina or chromic ischemic heart disease)	-0.058269	6e-10	28714975		2.79333	0.477376	-7.32168	0.493316		0.10176	1.92542	0.486668	0.710498
rs1333051	CDKN2B-AS1	9	22136489	T	0.13719	-0.098036	0.0878	0.2642	-0.0023			Type 2 diabetes	-0.198851	6e-10	21573907		-2.23159	-1.02174	0.82824	-8.29615		-1.2707	-0.372851	0.0270932	-0.51233
rs11838776	COL4A2	13	111040681	G	0.718958	0.0743449	0.0864	0.2642	0.0022			Coronary artery disease	-0.067659	1e-10	26343387		-0.302927	-2.00669	-3.37867	2.1854		0.935611	1.2057	1.41955	0.00371522
rs896854	TP53INP1	8	95960511	C	0.512092	0.0662361	0.0851	0.2632	0.0022			Type 2 diabetes	-0.058269	1e-09	20581827		0.359194	0.852358	-3.56911	-5.12174		1.9647	-0.966085	-1.19409	0.739722
rs3760982	KCNN4	19	44286513	G	0.516412	-0.0660543	0.086	0.2642	-0.0022			Breast cancer	-0.058269	2e-10	23535729		2.18775	-0.92165	-0.498146	0.17422		0.823595	1.02937	-3.86231	0.0981637
rs66823261	RPL23AP53	8	170692	T	0.778742	0.0792942	0.1036	0.296	0.0022			Breast cancer (estrogen-receptor negative)	-0.086178	6e-09	29058716		-0.274405	-0.301258	-0.781765	-0.798314		-0.609089	0.314593	-1.01604	-0.181503
rs2072499	SLC25A44	1	156169610	A	0.645794	-0.0687956	0.088	0.2642	-0.0022			Testicular germ cell tumor	-0.173953	3e-08	23666240		1.69488	1.51258	-0.183921	0.115265		-1.11816	-0.192519	-1.47506	0.0291114
rs1933488	RGS17	6	153441079	G	0.408087	0.0668446	0.0881	0.2642	0.0022	TRUE		Prostate cancer	-0.113329	4e-18	23535732		-1.63003	-0.97692	-0.582513	2.38851		-0.0686545	0.336184	0.465125	-1.01116
rs1387153	LOC105369431	11	92673828	C	0.711451	0.0723901	0.0886	0.2645	0.0022			Type 2 diabetes	-0.086178	8e-15	20581827		0.145673	0.0632962	-2.0896	-2.16016		-1.07248	1.50445	-1.62735	0.165168
rs322144	LDLR	19	11423703	G	0.462471	-0.0657239	0.0925	0.272	-0.0021	TRUE		Breast cancer	-0.051293	7e-09	29058716		-2.08046	-0.62991	0.864788	0.0946399		0.391561	-0.778297	-0.438006	-1.55777
rs12250948	10q25.2	10	115128491	C	0.78781	0.0798189	0.0919	0.272	0.0021			Breast cancer	-0.0576	1e-14	29059683		-0.940907	0.12841	-0.915025	0.176986		-0.334192	0.0129771	-1.9473	0.664083
rs10425559	TICAM1/PLIN3	19	4837487	A	0.401215	0.0664931	0.0995	0.2913	0.0021			Basal cell carcinoma	-0.076961	3e-08	27539887		0.396749	-0.196155	-0.955459	0.0946646		-2.2798	-0.486337	-1.01122	0.394925
rs1111875	HHEX	10	94462882	T	0.411389	0.0658858	0.0923	0.272	0.0021			Type 2 diabetes	-0.122218	6e-10	17463248		-1.11647	-0.787472	0.136063	-8.92446		0.28417	-2.70998	-0.398151	-1.44786
rs11769858	NCAPG2	7	158502625	C	0.684798	-0.0697629	0.1041	0.296	-0.0021			Testicular germ cell tumor	-0.174353	2e-08	28604732		1.00152	0.447437	-0.00318034	0.350969		-1.64464	-1.13728	1.52849	0.996846
rs72810771	10p12.2	10	22397002	C	0.980755	-0.234193	0.1299	0.3354	-0.0021			Breast cancer	-0.2026	2e-19	29059683		-0.0595564	1.20483	0.145571	-0.614735		0.0592249	-1.44929	-2.84207	0.16865
rs7612463	UBE2E2	3	23336450	A	0.116617	0.100092	0.1014	0.2953	0.0021			Type 2 diabetes	-0.09531	7e-09	24509480		-0.470479	1.49097	-0.847389	-4.26114		0.73652	-0.139582	-1.70875	0.374443
rs1800057	ATM	11	108143456	C	0.971037	-0.190643	0.114	0.3108	-0.002			Renal cell carcinoma	-0.322083	9e-09	28598434		0.0712908	-2.6912	-1.03228	0.0598617		2.72666	0.757989	-0.207573	-0.508359
rs28451064	LINC00310	21	35593827	G	0.867769	0.0938938	0.1118	0.3083	0.002			Coronary artery disease (myocardial infartum, percutaneous transluminal coronary angioplasty, coronary artery bypass grafting, angina or chromic ischemic heart disease)	-0.131028	3e-23	28714975		1.56644	0.292658	-5.51147	3.83711		0.835064	1.22298	1.44894	1.54413
rs45430	FAM3B/MX2	21	42746081	C	0.395675	-0.0642013	0.1032	0.296	-0.002			Melanoma	-0.131028	3e-09	21983787		-2.9734	-0.408162	0.145206	0.410835		-0.225363	-0.550311	-0.642857	0.829928
rs1800407	OCA2	15	28230318	C	0.91172	0.110319	0.1254	0.3343	0.002			Cutaneous squamous cell carcinoma	-0.182322	9e-09	27424798		0.0828425	-0.669237	-0.857713	-0.466541		0.449255	0.27359	1.72024	-0.529359
rs9905704	SEPT4-AS1	17	56632543	G	0.326477	-0.0665759	0.1046	0.296	-0.0019			Testicular germ cell tumor	-0.239017	4e-13	23666239		-0.317572	0.0727941	1.70821	1.52934		2.03855	-0.982007	1.06617	1.86677
rs12497850	IP6K2	3	48748989	G	0.355193	-0.0652016	0.1051	0.296	-0.0019	TRUE		Parkinson's disease	-0.072571	9e-09	28892059		-1.28804	-0.0102541	1.9583	1.10749		1.49383	2.70634	-0.272096	1.90805
rs527616	PCAT18	18	24337424	C	0.359821	-0.0647729	0.1275	0.3351	-0.0019			Breast cancer	-0.04879	2e-10	23535729		0.0263308	-0.292648	1.89768	-1.69695		0.38795	-0.850321	-2.93011	-1.01865
rs7274581	CASS4	20	55018260	C	0.08611	0.110485	0.1126	0.3085	0.0019			Alzheimer's disease (late onset)	-0.127865	3e-08	24162737		-3.58265	-0.910505	0.905699	-1.4251		-0.375112	0.995162	0.32767	0.914649
rs1412444	LIPA	10	91002927	C	0.657562	0.0651547	0.109	0.3043	0.0019			Coronary heart disease	-0.086178	3e-13	21378988		-0.764162	-1.76431	-7.99901	-0.132589		2.06439	-0.0860112	-0.246573	1.59512
rs7671167	FAM13A	4	89883979	T	0.508036	-0.0617542	0.1079	0.3025	-0.0019	TRUE		Chronic obstructive pulmonary disease	-0.277632	1e-11	20173748		0.305477	-0.363868	-1.42956	0.0184961		-0.717813	-1.13928	-2.31381	-0.0579652
rs210138	BAK1	6	33542538	A	0.811455	-0.078608	0.112	0.3083	-0.0019			Testicular germ cell tumor	-0.405465	1e-13	19483681		-0.131831	-0.964505	0.628806	-0.715113		1.53653	0.410598	-0.486949	-0.977369
rs4506565	TCF7L2	10	114756041	A	0.688725	0.0663902	0.1106	0.3072	0.0019			Type 2 diabetes	-0.307485	5e-12	17554300		1.3101	0.198953	-0.602447	-25.4137		1.19322	0.00065668	-0.817529	-0.955536
rs2796441	TLE1/LOC101927502	9	84308948	A	0.417749	0.0618327	0.116	0.315	0.0019			Type 2 diabetes	-0.086178	5e-09	22885922		0.814857	1.60734	-2.00753	-5.86388		-1.35917	1.85082	-0.507294	-0.64219
rs7678555	LINC02502	4	120909501	A	0.70585	0.0666473	0.1191	0.322	0.0018			Coronary artery disease (myocardial infartum, percutaneous transluminal coronary angioplasty, coronary artery bypass grafting, angina or chromic ischemic heart disease)	-0.050693	1e-08	28714975		-0.467617	0.011072	-4.33457	0.386922		0.821972	0.0311621	1.24041	0.0669127
rs344650	LHFPL2	5	77860608	A	0.980145	0.216973	0.184	0.4029	0.0018			Parkinson's disease (familial, age at onset)	-1.22378	1e-11	27402877		-0.795922	-2.0079	-0.256016	1.29813		-0.443009	1.41744	-0.429168	-3.04699
rs60780116	ACSL1	4	185708807	C	0.161144	-0.0815622	0.1247	0.3343	-0.0018			Type 2 diabetes	-0.086178	2e-10	28566273		1.84747	0.552932	1.61724	-2.00349		0.530029	-0.196086	1.94684	-1.41094
rs72755643	5p11	5	46090551	G	0.130075	0.0890086	0.1608	0.3682	0.0018			Breast cancer	-0.0652	3e-11	29059683		-0.763723	-0.188452	-0.490899	-3.12688		0.618972	-1.14747	-3.34835	-0.398864
rs12870942	13q22.1	13	73806982	T	0.678214	0.0638052	0.1261	0.3346	0.0018			Breast cancer	-0.0391	4e-09	29059683		1.81858	0.906833	-0.402024	0.337202		-0.846353	-1.77472	-3.91956	-0.841617
rs13080835	TP63	3	189357199	T	0.500757	-0.0591982	0.1249	0.3343	-0.0018	TRUE		Lung adenocarcinoma	-0.110739	7e-12	28604730		-1.13069	-0.231759	0.336874	3.01332		-0.417114	-0.30089	-0.611445	1.33297
rs3764650	ABCA7	19	1046520	T	0.905678	0.101106	0.1409	0.3494	0.0017			Alzheimer's disease	-0.207014	5e-17	21460840		-2.18003	1.98269	1.99104	0.373368		-0.458276	0.499465	1.45603	-0.477885
rs17356907	NTN4/PGAM1P5	12	96027759	G	0.305047	0.0641588	0.1322	0.3376	0.0017			Breast cancer	-0.09531	2e-22	23535729		1.43574	-0.694228	-0.00114851	0.992135		-0.573541	0.62	-5.34616	0.124523
rs11680449	DCAF17/CYBRD1	2	172369881	A	0.276886	0.065668	0.1308	0.3354	0.0017			Breast cancer	-0.0404	4e-09	29059683		1.17002	1.73346	-0.684547	0.31827		0.375109	0.672689	-2.32493	0.472588
rs17689040	SUGCT/LINC01450	7	40920313	C	0.570811	0.0592537	0.1295	0.3354	0.0017			Testicular germ cell tumor	-0.139762	3e-11	28604728		-0.29142	-0.0695328	-1.667	0.202871		-0.785472	-0.954646	2.0432	0.482
rs1329650	HECTD2-AS1	10	93348120	T	0.27214	0.0658294	0.129	0.3354	0.0017			Smoking behavior	-0.37	6e-10	20418890		1.68373	1.63911	-1.93134	-1.52828		-2.23654	-0.212024	-1.48944	0.142054
rs4691139	TRIM61/FAM218A	4	165908721	A	0.532603	-0.0586982	0.1279	0.3351	-0.0017			Ovarian cancer in BRCA1 mutation carriers	-0.182322	3e-08	23544013		0.116196	-0.0102958	1.1498	0.735491		1.69692	2.34041	0.340979	0.169711
rs7255	GDF7/LDAH	2	20878820	C	0.547686	0.058735	0.1304	0.3354	0.0017			Esophageal adenocarcinoma	-0.153064	4e-08	27527254		-1.09471	0.31492	-0.548761	0.96791		-0.804327	-1.33651	0.280223	-1.11798
rs117267308	TPM1	15	63346376	T	0.989834	-0.290695	0.1832	0.4027	-0.0017			Parkinson's disease (familial, age at onset)	-1.51513	9e-11	27402877		0.0187858	-2.79689	0.421629	0.205668		-1.27324	-1.63142	0.766882	-0.83164
rs12105918	ZEB2	2	145208193	T	0.936966	-0.119385	0.1528	0.3619	-0.0017			Renal cell carcinoma	-0.371564	2e-08	23184150		-0.34327	-0.0328503	-0.468432	0.137649		-0.0461681	0.142125	1.41809	-0.6963
rs10842994	KLHL42	12	27965150	T	0.200306	0.0724495	0.1387	0.3465	0.0017			Type 2 diabetes	-0.10436	3e-08	22885922		-0.71088	-0.672531	-0.246608	-5.18073		1.19565	1.24506	-0.37191	0.198744
rs35360328	3p22.1	3	40924962	T	0.850987	0.0813131	0.1392	0.3465	0.0017			Colorectal cancer	-0.131028	3e-09	26151821		-0.399355	1.52199	1.70036	0.209153		1.26251	-1.27291	1.89872	1.14808
rs17119461	LOC101927549	10	107516352	T	0.989921	-0.288608	0.2116	0.4375	-0.0017			Melanoma	-2.12823	7e-12	21706340		0.772942	0.362217	-0.0720584	0.856978		0.131613	0.208976	0.166015	0.0795636
rs2075423	PROX1-AS1	1	214154719	T	0.340874	-0.0607002	0.1378	0.3465	-0.0017			Type 2 diabetes	-0.067659	8e-09	22885922		-0.579969	0.293189	0.681349	-4.89742		-1.7452	-0.136246	-1.54493	-1.7861
rs3865444	CD33	19	51727962	A	0.322555	0.0615021	0.1357	0.3441	0.0017			Alzheimer's disease (late onset)	-0.09531	2e-09	21460841		-1.97408	-0.435868	-0.346959	0.0574818		-0.284728	-0.706355	-0.619164	1.49084
rs1744947	RAD51B	14	68681476	C	0.842679	0.0788785	0.1387	0.3465	0.0016			Breast cancer	-0.0645	2e-14	29059683		0.0891486	-1.43504	-0.962174	0.703831		-0.68327	-1.87932	-0.442665	0.477569
rs823118	NUCKS1/RAB29	1	205723572	C	0.45433	-0.0576766	0.1359	0.3441	-0.0016			Parkinson's disease	-0.115113	2e-16	25064009		-1.08847	-1.94601	-0.97681	1.30174		2.10397	0.521081	1.55691	1.01681
rs12422552	12p13.1	12	14413931	G	0.731965	0.064417	0.1435	0.3544	0.0016			Breast cancer	-0.04879	4e-08	23535729		-0.0231675	-2.05024	0.807789	2.07172		-0.689241	-2.36571	-1.35953	-0.987857
rs140355816	EIF3H/LOC105375713	8	117574515	C	0.982522	-0.217441	0.1644	0.3708	-0.0016			Colorectal cancer	-0.464363	2e-08	24737748		0.641303	-0.701718	-1.11329	1.05612		0.246501	-2.74403	0.0185521	0.719687
rs72755295	EXO1	1	242034263	A	0.961718	0.147238	0.1887	0.4102	0.0016			Breast cancer	-0.139762	2e-08	25751625		-0.248421	-0.0446469	2.60074	2.26857		-1.99313	-1.23368	-2.19664	0.328516
rs55637647	ZFPM1	16	88549264	C	0.627289	-0.0581216	0.1556	0.3619	-0.0016			Testicular germ cell tumor	-0.157004	3e-09	28604728		0.271493	-0.698442	1.92398	1.33441		1.21583	-0.373844	-0.918248	-0.804282
rs11650494	FLJ40194	17	47345186	G	0.91268	-0.0994637	0.147	0.3602	-0.0016			Prostate cancer	-0.139762	2e-09	23535732		0.609274	0.614544	1.4143	0.518035		-1.02249	0.821395	0.931068	-2.2672
rs1049380	ITPR2	12	26489544	T	0.730611	-0.0630447	0.1477	0.3602	-0.0016			Renal cell carcinoma	-0.139762	2e-12	28598434		-0.119491	-0.17632	1.00872	-4.61595		1.83475	1.32581	0.898533	-0.455181
rs7852462	TMOD1	9	100310501	T	0.396393	0.0570605	0.1536	0.3619	0.0016			Barrett's esophagus or Esophageal adenocarcinoma	-0.113329	2e-08	27527254		2.62818	-0.646356	0.517665	1.48381		-1.68346	-0.787879	-1.13787	-0.619229
rs28539243	16q12.2	16	54682064	G	0.510128	0.0557609	0.1582	0.365	0.0016			Breast cancer	-0.04879	9e-15	29059683		0.644455	-2.0126	-0.906094	0.93364		-1.42134	-2.12624	-2.4833	1.93993
rs1126809	TYR	11	89017961	G	0.699902	0.060776	0.1517	0.3619	0.0016			Squamous cell carcinoma	-0.173953	2e-20	26829030		-0.614445	-0.272786	-0.153277	1.7102		1.00357	0.588574	-0.570485	-0.21698
rs6776003	RASA2	3	141266493	G	0.566573	0.0561861	0.1539	0.3619	0.0016			Breast cancer	-0.0394	3e-10	29059683		-1.28891	-0.391056	0.0188028	-0.261355		0.837915	-0.596021	-0.515121	-0.714926
rs11190164	SLC25A28	10	101351704	A	0.727612	-0.0625324	0.1547	0.3619	-0.0015			Colorectal cancer	-0.086178	4e-08	26151821		-0.62319	-2.11679	0.0958061	1.29576		1.29422	-1.98362	1.27294	1.08205
rs3903072	OVOL1/SNX32	11	65583066	T	0.457232	-0.0558149	0.1476	0.3602	-0.0015			Breast cancer	-0.04879	9e-12	23535729		0.72204	-0.837433	2.77187	0.175882		-1.80372	-1.90718	-1.51874	-1.51395
rs41271473	RHOU	1	228880296	A	0.203719	0.069023	0.1488	0.3616	0.0015			Chronic lymphocytic leukemia	-0.173953	1e-10	28165464		0.880091	0.616154	-2.84917	0.184262		0.977794	0.131681	-0.400947	-0.755368
rs10875943	TUBA1C	12	49676010	T	0.720339	-0.0616877	0.1523	0.3619	-0.0015			Prostate cancer	-0.067659	7e-12	21743467		-0.790028	-1.14717	1.29246	0.862287		0.167256	0.719956	-0.381661	-2.89126
rs561655	PICALM	11	85800279	G	0.349104	0.0579637	0.1525	0.3619	0.0015			Alzheimer's disease (late onset)	-0.139762	7e-11	21460841		-5.85509	-0.459259	0.550671	2.03252		0.263203	-0.880333	1.60381	1.47125
rs11255841	10p14	10	8739580	A	0.31038	0.0596693	0.1522	0.3619	0.0015			Colorectal cancer	-0.173953	7e-11	24737748		0.52475	1.44624	0.505272	-0.841862		1.24738	-4.17962	-2.2879	-0.0703073
rs739525	AIFM3	22	21332441	C	0.527947	0.0551731	0.1603	0.3682	0.0015			Testicular germ cell tumor	-0.131028	2e-08	28604728		-0.0132501	0.196083	-0.516525	-1.11049		0.995139	-0.569237	0.781436	1.67404
rs9952980	18q12.3	18	42888797	C	0.358112	0.0573048	0.1568	0.3632	0.0015			Breast cancer	-0.0478	2e-13	29059683		0.666287	1.86248	-0.835602	-2.12608		-0.948009	-0.779145	-4.47787	-3.07228
rs6725887	WDR12	2	203745885	T	0.872432	0.0818927	0.1548	0.3619	0.0015			Myocardial infarction (early onset)	-0.157004	1e-08	19198609		2.41429	-0.022063	-5.1898	0.838706		2.87566	0.889853	-1.32186	0.465714
rs332529	ARRDC3-AS1	5	90789470	A	0.153703	0.0750778	0.1637	0.3706	0.0015			Breast cancer	-0.0606	9e-12	29059683		-0.691275	-0.204359	-2.77583	-1.32861		0.490757	1.02684	-4.73182	-2.45288
rs8005172	GPR65	14	88472612	C	0.573589	-0.0544105	0.1625	0.3704	-0.0014	TRUE		Parkinson's disease	-0.076961	9e-11	28892059		-1.46154	-1.04223	0.402755	-1.49774		2.56228	0.630017	-1.00156	0.101267
rs421629	CLPTM1L	5	1320136	A	0.436624	0.0541619	0.163	0.3704	0.0014			Lung cancer in ever smokers	-0.126612	3e-17	28604730		0.381598	0.584399	1.89981	0.340337		-6.87039	0.903583	1.00106	-1.84703
rs937213	EIF2AK4	15	40322124	T	0.578758	-0.0543494	0.1699	0.3804	-0.0014			Endometrial cancer	-0.105361	2e-08	27135401		2.25259	-0.718404	0.845627	1.70242		1.82866	-0.185845	-1.73209	0.553851
rs62237039	XPNPEP3	22	41264541	T	0.964336	-0.144499	0.2037	0.4288	-0.0014			Breast cancer	-0.101	5e-09	29059683		1.45443	-0.977987	2.49993	-0.46768		0.0871847	-0.0776473	-2.81607	0.765449
rs7579899	EPAS1	2	46537604	G	0.595022	-0.0541607	0.1667	0.3745	-0.0014			Renal cell carcinoma	-0.139762	2e-09	21131975		-0.071917	-1.07152	-1.24769	-2.56898		1.91743	0.363681	2.08004	-1.29097
rs140522	ODF3B	22	50971266	C	0.672837	-0.0563478	0.1717	0.3812	-0.0014			Chronic lymphocytic leukemia	-0.139762	3e-09	28165464		-1.2026	2.12563	3.00228	-1.32234		-0.816922	-1.10021	-0.791506	-0.39402
rs4785763	AFG3L1P	16	90066936	C	0.642931	-0.0549926	0.172	0.3812	-0.0014			Melanoma	-0.307485	6e-22	19578364		3.34298	2.37321	0.656919	0.548881		0.931103	1.08401	-1.20524	-0.478948
rs970821	ANXA13	8	124738618	C	0.588232	-0.0534125	0.1722	0.3812	-0.0014			Breast cancer	-0.0445	2e-12	29059683		-0.389469	-0.801393	-0.795525	-1.08819		-0.365917	-0.492856	-1.11697	-0.773563
rs11771145	EPHA1	7	143110762	A	0.352078	0.0539359	0.1832	0.4027	0.0013			Alzheimer's disease (late onset)	-0.105351	1e-13	24162737		-2.23629	0.602811	-0.691096	0.126985		-0.170527	-1.32649	-0.0200681	-0.46489
rs2953196	LOC100128242/GRAMD1B	11	123368333	A	0.250476	-0.0591353	0.1905	0.4112	-0.0013			Chronic lymphocytic leukemia	-0.262364	5e-16	26956414		1.20858	-1.31289	-0.568075	-0.164514		0.0580532	0.489099	-1.01582	0.227223
rs4869818	OPRM1	6	154471225	A	0.556879	0.0513168	0.1879	0.41	0.0013			Chronic lymphocytic leukemia	-0.139762	4e-08	28165464		0.620259	-0.0778253	1.78581	-0.150291		-0.145935	-0.213993	-2.13436	-0.751156
rs3130683	BAG6	6	31888367	C	0.147356	0.0716592	0.1961	0.4186	0.0013			Coronary artery disease (myocardial infartum, percutaneous transluminal coronary angioplasty, coronary artery bypass grafting, angina or chromic ischemic heart disease)	-0.076961	3e-08	28714975		1.36038	1.54342	-3.86208	-4.48107		-3.97223	-1.37793	0.460808	-0.521552
rs2414739	LINC02349	15	61994134	G	0.266617	-0.0572602	0.1947	0.4176	-0.0013			Parkinson's disease	-0.107059	1e-11	25064009		-0.495603	-2.02023	0.878769	2.09549		-0.451897	1.37309	0.567625	-0.574179
rs2165109	ACOXL	2	111818658	A	0.736627	0.0573747	0.1901	0.4112	0.0013			Epithelial ovarian cancer	-0.082548	2e-08	28346442		1.82464	0.273098	0.389278	-3.45478		1.2043	0.0895511	-0.335858	-1.24244
rs7961581	12q21.1	12	71663102	T	0.721092	-0.055615	0.1949	0.4176	-0.0012			Type 2 diabetes	-0.086178	1e-09	18372903		-0.192235	0.383288	1.33121	-2.93738		0.603615	-0.0730799	2.04237	-0.0495048
rs864745	JAZF1	7	28180556	C	0.505362	0.0496366	0.1977	0.4207	0.0012			Type 2 diabetes	-0.09531	5e-14	18372903		2.49254	-0.111593	-3.45218	-6.54334		-1.44597	-0.0430101	1.24449	0.489995
rs2236007	PAX9	14	37132769	A	0.210649	0.0608503	0.2008	0.4257	0.0012			Breast cancer	-0.076961	2e-13	23535729		0.247775	-0.226017	1.18044	-1.39434		-0.731085	0.438776	-4.57543	1.42235
rs4402960	IGF2BP2	3	185511687	G	0.684612	0.0527986	0.2028	0.4285	0.0012			Type 2 diabetes	-0.131028	9e-16	17463248		0.460443	0.158923	-3.49217	-11.4099		0.846042	0.202171	-0.691082	-0.0899631
rs11060180	CCDC62	12	123303586	G	0.444078	0.0493513	0.2219	0.4468	0.0012	TRUE		Parkinson's disease	-0.099845	6e-12	25064009		2.2094	-0.800369	-1.45299	-0.794157		0.726682	1.04873	-0.812868	1.66081
rs17391694	GIPC2	1	78623626	C	0.863768	0.0713971	0.2127	0.4375	0.0012			Lung cancer	-0.106292	3e-08	28604730		1.65797	0.387144	-0.498896	1.98575		-3.214	0.373144	-0.547896	1.57333
rs3802842	COLCA2	11	111171709	A	0.699455	0.0531337	0.2058	0.4317	0.0012			Colorectal cancer	-0.116534	1e-10	26151821		1.03644	0.331573	0.026564	0.962914		-0.390683	-3.06935	-2.535	-0.990154
rs66964413	RTKN2	10	63961165	C	0.0390237	0.125296	0.2468	0.4807	0.0012			Breast cancer	-0.1034	5e-09	29059683		0.316345	0.856942	0.627888	-0.032436		-0.370023	-1.61604	-0.536626	-0.704045
rs12405132	POLR3C/RNF115	1	145644984	T	0.369036	0.0500435	0.2112	0.4375	0.0012			Breast cancer	-0.051293	8e-09	25751625		1.78391	0.265752	-0.808783	0.680284		1.54242	1.50425	-1.6293	-0.299384
rs6599389	GAK/TMEM175	4	939113	G	0.924406	0.0913029	0.2207	0.4468	0.0012			Parkinson's disease	-0.270027	4e-08	21738487		-0.602463	-3.10036	1.53935	-3.01735		-0.0400851	0.308507	0.876531	-1.06619
rs1979654	LINC00917	16	86396835	C	0.592094	0.0491041	0.2133	0.4375	0.0012			Barrett's esophagus or Esophageal adenocarcinoma	-0.10436	3e-08	27527254		0.935091	-0.0267814	-0.894648	-0.0209672		1.37746	0.79994	-0.58524	0.365291
rs2338971	LINC01307	1	101880005	T	0.207519	-0.0594374	0.2153	0.4379	-0.0012			Parkinson's disease	-0.300105	4e-10	24511991		0.385789	-0.804609	-0.568219	0.390364		-0.154444	-0.870439	-0.219179	1.4278
rs9468199	LINC01012	6	27681215	G	0.827425	-0.0636078	0.215	0.4379	-0.0012			Parkinson's disease	-0.10436	1e-12	28892059		-0.935034	-1.14796	0.76374	0.525342		1.83739	0.172756	0.399819	0.74644
rs4820318	PLA2G6/MAFF	22	38570313	A	0.37934	-0.0495299	0.2122	0.4375	-0.0012			Breast cancer	-0.0475	1e-13	29059683		-0.29442	-0.511348	1.36188	-2.10385		-0.567342	1.15203	-1.9942	-1.90117
rs4240895	PIK3CD-AS1	1	9713386	C	0.612219	-0.0492698	0.2119	0.4375	-0.0012			Testicular germ cell tumor	-0.131028	6e-13	28604728		1.04218	-0.776458	0.437831	1.17304		-0.0806062	-0.732264	-1.16445	-0.686743
rs752590	PSD4/PAX8	2	113972945	A	0.789035	0.0586488	0.2136	0.4375	0.0011			Mucinous ovarian carcinoma	-0.259953	2e-12	28346442		-0.305053	-1.87178	-0.139698	0.998193		0.446449	1.28455	0.495028	2.77679
rs8042680	PRC1	15	91521337	C	0.690821	-0.0510218	0.2213	0.4468	-0.0011			Type 2 diabetes	-0.067659	2e-10	20581827		-2.41866	0.221587	-1.11888	-4.94849		0.494301	0.880125	3.46671	1.401
rs72647484	MIR4418	1	22587728	C	0.0951447	-0.0800959	0.2351	0.4672	-0.0011			Colorectal cancer	-0.215111	1e-08	25990418		-1.38997	0.174735	-1.38425	1.46883		1.5584	-2.02078	1.15618	-0.281489
rs78761021	GLP2R	17	9780387	A	0.664136	0.0493958	0.2304	0.4624	0.0011			Type 2 diabetes	-0.058269	3e-08	28566273		-0.534026	0.524514	-0.78344	-1.75737		-0.369228	-1.27252	1.82134	-0.109323
rs4458523	WFS1	4	6289986	T	0.402995	0.0469669	0.2316	0.4631	0.0011			Type 2 diabetes	-0.09531	2e-15	22885922		-0.314566	-0.684936	-0.510936	-7.91819		0.229745	-0.529157	0.306127	2.79614
rs12493885	ARHGEF26	3	153839866	G	0.148764	0.0645925	0.2423	0.4767	0.0011			Coronary artery disease (myocardial infartum, percutaneous transluminal coronary angioplasty, coronary artery bypass grafting, angina or chromic ischemic heart disease)	-0.070458	3e-08	28714975		-0.0969862	-0.938862	-3.90362	-1.61061		2.01577	-0.127148	0.817612	0.186126
rs34289250	BRIP1	17	59880646	T	0.978158	0.157073	0.4173	0.6486	0.0011			Ovarian cancer	-2.07317	6e-13	21964575		0.408185	1.8639	-1.04486	0.211281		-1.39645	-0.876725	-0.232765	0.846608
rs34601376	RPSAP58	19	24050828	A	0.790243	-0.0562779	0.2588	0.4945	-0.001			Testicular germ cell tumor	-0.254642	2e-11	28604732		-0.917861	0.534943	3.12026	1.00284		1.9106	-0.205921	1.50197	-0.297119
rs7593730	RBMS1	2	161171454	T	0.221438	-0.0550783	0.2364	0.4681	-0.001			Type 2 diabetes	-0.10436	4e-08	20418489		1.91725	0.502042	-2.5555	-3.17873		-0.454347	0.386789	-0.722301	-0.776545
rs112724034	LINC01848	5	109221026	T	0.0394482	0.117266	0.2744	0.5036	0.001	TRUE		Alzheimer's disease (cognitive decline)	-0.31	9e-13	23535033		-0.48253	-1.0334	0.393692	2.45834		-0.718672	1.07695	-0.933128	0.12636
rs368187	14q13.2	14	36532576	C	0.440116	0.0456436	0.2419	0.4767	0.001			Thyroid cancer	-0.329304	5e-23	28195142		2.56845	1.22428	0.0586732	-1.08185		-2.16975	-0.246494	-0.604565	-0.512931
rs9642880	CASC11	8	128718068	G	0.550286	0.0449622	0.2465	0.4807	0.001			Urinary bladder cancer	-0.198851	9e-12	18794855		1.7806	1.25475	-1.52879	0.544957		0.188557	-1.15784	-0.220173	1.04859
rs11591710	STN1/SLK	10	105687632	A	0.870199	0.0665275	0.2498	0.4835	0.001	TRUE		Lung adenocarcinoma	-0.150558	6e-11	28604730		1.92426	0.362996	2.59193	0.0835611		-0.26787	-2.58759	-1.59491	-2.23754
rs12936587	SMCR2	17	17543722	A	0.465328	0.0447847	0.2493	0.4835	0.001			Coronary heart disease	-0.067659	4e-10	21378990		2.49376	1.14747	-2.02745	-0.896573		-0.872046	0.790609	-1.12462	-1.23151
rs78738012	ANK2/CAMK2D	4	114360372	T	0.891497	0.0715275	0.2749	0.5036	0.00099			Parkinson's disease	-0.122218	5e-11	28892059		0.45146	-0.101405	-0.31735	-0.89626		-0.263635	-0.930074	0.358425	0.2893
rs2995264	STN1	10	105668843	A	0.902277	0.0748839	0.2547	0.4898	0.00099			Melanoma	-0.157004	2e-09	28212542		2.16319	0.0996913	3.0492	-0.1867		-1.072	-2.67793	-1.38411	-2.31474
rs17791513	9q21.31	9	81905590	G	0.0636589	0.0907818	0.2585	0.4945	0.00098			Type 2 diabetes	-0.19062	3e-08	24509480		-0.701131	-2.46421	-1.38769	-3.51507		-0.120593	0.782142	-0.201946	-0.883459
rs516946	ANK1	8	41519248	T	0.241057	0.0517677	0.2522	0.4866	0.00098			Type 2 diabetes	-0.113329	8e-11	22885922		-0.467467	-0.581017	-1.58511	-5.69606		0.474033	1.23955	1.20485	-0.741062
rs12413409	CNNM2	10	104719096	A	0.0812862	0.080082	0.2606	0.4963	0.00096			Coronary heart disease	-0.113329	1e-09	21378990		0.536816	0.663859	-5.23975	1.96372		1.87327	0.214487	-0.233323	-0.210445
rs1727313	PITPNM2-AS1/MPHOSPH9	12	123640853	C	0.207562	0.053585	0.2632	0.4977	0.00094			Type 2 diabetes	-0.058269	1e-08	24509480		0.764548	-0.199344	1.90487	-2.87735		0.753502	-0.0980597	0.628233	0.606997
rs10176176	PARTICL	2	85762048	A	0.514984	0.0433991	0.2638	0.4977	0.00094			Myocardial infarction	-0.067659	3e-10	26343387		-1.3742	0.180255	-3.94293	-1.60442		0.373933	-2.01406	0.477513	3.82694
rs8098244	LAMA3	18	21405553	G	0.71678	0.0479746	0.2634	0.4977	0.00093			Low-grade serous and serous borderline ovarian cancer	-0.174152	4e-08	28346442		0.631049	-1.14335	0.690715	1.31048		1.57321	0.547616	0.620022	-1.05783
rs4951011	ZBED6	1	203766331	A	0.839161	0.0583385	0.2673	0.502	0.00092	TRUE		Breast cancer	-0.086178	9e-09	25038754		0.103019	-0.730293	0.161732	0.342627		-0.377292	-2.60166	-0.0784301	-0.600027
rs5215	KCNJ11	11	17408630	T	0.63829	0.0443145	0.2677	0.502	0.00091			Type 2 diabetes	-0.131028	5e-11	17463249		-0.519986	-0.707972	-0.160119	-5.22206		0.244858	1.40491	-0.538444	0.340357
rs6912005	FAM46A	6	82387139	G	0.768564	0.0504388	0.2753	0.5036	0.00091			Breast cancer	-0.0483	2e-11	29059683		2.12443	-0.222832	-1.85579	0.0830533		-0.0315371	-0.260046	-2.91934	1.02655
rs702634	ARL15	5	53271420	G	0.30693	0.0461085	0.2716	0.5029	0.0009			Type 2 diabetes	-0.058269	7e-09	24509480		0.743966	1.21704	-0.868791	-2.94451		-0.323691	-0.0274285	-0.247874	0.0892013
rs17400427	FGF7	15	49741071	C	0.246487	-0.0491116	0.2715	0.5029	-0.0009			Lung adenocarcinoma	-0.116585	6e-10	28604730		2.16851	0.410504	1.33019	0.275414		-1.82313	2.26718	-0.0347644	1.72598
rs75885813	RBFOX1	16	7.14233e+06	A	0.988988	0.202504	0.3235	0.5547	0.00089	TRUE		Alzheimer disease and age of onset	-6.258	4e-10	26830138		-0.27841	-0.370016	1.46563	1.5287		-1.04112	0.94297	-0.559202	-2.08469
rs34004493	SP140	2	231154012	A	0.729234	0.0473951	0.2748	0.5036	0.00089			Chronic lymphocytic leukemia	-0.329304	4e-32	28165464		2.3315	0.996823	-0.399532	0.647465		-1.12888	-0.583178	-1.12484	0.0357862
rs12779790	CDC123/CAMK1D	10	12328010	A	0.809757	0.0534025	0.2925	0.5244	0.00088			Type 2 diabetes	-0.10436	1e-10	18372903		-1.22661	0.642751	-0.0918307	-7.5377		1.77791	-0.0819695	-0.644908	-1.1064
rs11168036	HBEGF	5	139707439	G	0.517092	0.0416784	0.2828	0.5139	0.00087			Alzheimer's disease	-0.076961	7e-09	28183528		-2.17577	-1.08516	0.801507	-0.289972		-0.505688	-0.764218	-0.081458	0.75067
rs157935	LINC-PINT	7	130585553	G	0.302692	-0.0453168	0.2835	0.5139	-0.00087			Basal cell carcinoma	-0.207014	9e-11	24403052		1.80735	-1.64379	-0.642205	-1.56879		-1.60043	0.481719	-0.999177	-0.121078
rs3993105	ARNTL	11	13303071	C	0.295183	0.045316	0.2849	0.5149	0.00085			Coronary artery disease (myocardial infartum, percutaneous transluminal coronary angioplasty, coronary artery bypass grafting, angina or chromic ischemic heart disease)	-0.046884	5e-08	28714975		-0.714203	0.914039	-1.24892	-0.185938		0.524685	-1.58863	-1.36763	0.707971
rs2241261	RHOBTB2/TNFRSF10B	8	22876739	C	0.476435	-0.0413811	0.2893	0.5212	-0.00085			Renal cell carcinoma	-0.09531	6e-09	28598434		0.530855	-1.063	-0.385278	1.08395		0.0567307	0.819193	0.788299	-2.48415
rs812481	LRIG1	3	66442435	C	0.476709	-0.0407973	0.2928	0.5244	-0.00083			Colorectal cancer	-0.086178	3e-08	26151821		1.26281	0.388676	1.2355	0.186155		-0.463275	-1.19328	1.56401	0.703729
rs6489882	OAS3	12	113381376	A	0.632958	-0.0415859	0.2997	0.5319	-0.0008			Chronic lymphocytic leukemia	-0.14842	5e-08	28165464		-0.670323	0.00878312	-1.07056	-1.43171		-0.0664624	0.399715	2.74732	-0.442938
rs4624820	SPRY4	5	141681788	G	0.466205	0.0401203	0.299	0.5319	0.0008			Testicular germ cell tumor	-0.314811	3e-13	19483681		-0.272023	-0.851792	-1.67569	-1.16752		0.225433	-2.48322	-0.00913674	0.219645
rs231362	KCNQ1	11	2691471	A	0.476218	-0.0399328	0.3082	0.5407	-0.0008			Type 2 diabetes	-0.076961	3e-13	20581827		0.100874	0.467634	-0.531354	-6.14781		0.46112	-1.37178	0.491016	1.77256
rs10763567	TIMM23B	10	51538169	C	0.553692	0.0400165	0.31	0.5407	0.00079			Prostate cancer	-0.270027	6e-10	27262462		-0.39477	1.32786	-1.12378	-0.0917337		-0.652219	-2.0371	-0.15384	-5.40855
rs12481572	ZFP64	20	50708054	A	0.817252	0.0510759	0.3244	0.5547	0.00078			Testicular germ cell tumor	-0.182322	3e-12	28604728		-0.792653	-0.852639	-0.0174816	0.250037		-1.22792	0.22545	-0.58841	0.38901
rs11672691	PCAT19	19	41985587	A	0.25335	-0.0453575	0.3103	0.5407	-0.00078			Prostate cancer	-0.076961	2e-12	23065704		-0.012003	0.556188	-0.012141	-0.250707		0.328027	-0.330635	-0.467742	-3.18228
rs2180341	RNF146	6	127600630	A	0.750352	-0.0455378	0.3087	0.5407	-0.00078			Breast cancer	-0.34359	3e-08	18326623		1.84292	0.151748	1.6289	0.841526		1.83246	1.06035	-0.940305	-0.122429
rs9823696	HTR3C	3	183783353	G	0.612128	-0.0404041	0.3114	0.5407	-0.00078			Esophageal adenocarcinoma	-0.158285	2e-08	27527254		0.756025	-1.1936	-1.35512	-0.129437		1.93116	0.622701	0.0154638	-0.338304
rs1508595	KITLG	12	88986016	A	0.167904	-0.0524449	0.3111	0.5407	-0.00077			Testicular germ cell tumor	-0.989541	3e-30	19483681		-0.859633	1.0787	0.676602	1.09955		0.619223	-0.291165	1.55157	-0.641286
rs2294214	NBAT1	6	22056923	A	0.685682	0.0421204	0.3151	0.5439	0.00076			Basal cell carcinoma	-0.067659	3e-08	27539887		0.144086	-0.381413	0.55479	-2.02403		-0.276465	-0.0701183	-0.0389584	-0.442875
rs4607103	ADAMTS9	3	64711904	T	0.238973	-0.0456642	0.3118	0.5407	-0.00076			Type 2 diabetes	-0.086178	1e-08	18372903		0.756951	-1.57418	0.796258	-3.45809		-0.396534	0.139185	-0.741498	-0.68903
rs10936632	CLDN11/MIR6828	3	170130102	C	0.482744	0.0388949	0.3245	0.5547	0.00076			Prostate cancer	-0.10436	7e-22	21743467		1.13109	-0.0400931	-0.679764	-1.24432		-1.48818	-0.448046	0.759707	-2.18022
rs12041233	1p34.3	1	37752707	G	0.944032	0.0823224	0.3683	0.5983	0.00072			Alzheimer disease and age of onset	-5.825	6e-09	26830138		-1.1784	-0.966769	0.317497	1.16002		-1.22176	-0.714309	-0.732618	-0.376035
rs3755132	NBAS/DDX1	2	15729820	T	0.850322	-0.05219	0.3352	0.5697	-0.00069			Wilms tumor	-0.371564	1e-14	22544364		-1.18019	-0.434229	1.65272	1.0913		-0.514327	0.130926	-0.301904	-0.976192
rs11063069	CCND2/CCND2-AS1	12	4374373	A	0.792926	0.0458277	0.3488	0.5829	0.00069			Type 2 diabetes	-0.113329	1e-09	22885922		-0.452243	-0.2715	-0.965615	-4.21362		1.72024	0.0430372	-1.45217	0.624365
rs10810657	BNC2	9	16884586	T	0.382989	-0.0379787	0.3417	0.5791	-0.00068			Cutaneous squamous cell carcinoma	-0.105361	1e-08	27424798		-0.317286	0.354605	3.73274	0.898789		2.13247	0.00654993	-0.31998	0.593988
rs10739221	9q31.2	9	109060830	C	0.769731	0.0434375	0.3465	0.581	0.00067			Melanoma	-0.122218	7e-11	28212542		-0.757696	-1.07435	1.22136	1.08753		-2.23955	-0.240404	-0.13903	1.41871
rs2289261	SMAD3	15	67457485	G	0.347259	0.0383733	0.3466	0.581	0.00067			Thyroid cancer	-0.207014	3e-09	28195142		0.680167	0.944628	2.44388	-0.103003		0.730095	0.110824	-0.425847	1.30973
rs62423175	MTRNR2L9	6	62195368	G	0.82525	-0.0478101	0.3689	0.5983	-0.00066			Barrett's esophagus or Esophageal adenocarcinoma	-0.157004	3e-09	27527254		0.0915063	-0.493549	0.391202	1.84019		-1.81584	0.989856	-0.0537425	-0.356303
rs2261181	HMGA2/RPSAP52	12	66212318	C	0.900039	0.0602296	0.3551	0.5899	0.00065			Type 2 diabetes	-0.122218	1e-09	22885922		-1.29068	1.53571	0.671258	-5.64011		-1.02419	3.45132	-0.448309	0.582546
rs8014671	LOC101928075	14	71092256	A	0.406918	0.0366686	0.3528	0.588	0.00065			Prostate cancer	-0.067659	1e-08	25217961		0.713819	0.43266	-2.02099	0.643354		-0.0442523	0.724553	-1.39274	-4.18055
rs17168486	DGKB	7	14898282	C	0.826269	0.0471096	0.3559	0.5899	0.00064			Type 2 diabetes	-0.139762	7e-13	22885922		-0.789923	0.167049	-0.607069	-2.44331		-3.9934	-1.61187	-0.969328	-0.0431129
rs1061810	HSD17B12/SEC14L1P1	11	43877934	C	0.708822	0.0392019	0.3569	0.5899	0.00063			Type 2 diabetes	-0.067659	4e-10	28566273		-0.744324	0.0540074	-0.979138	-2.74718		-0.0512247	1.43678	0.182915	-0.433964
rs12519859	SUB1	5	32581186	G	0.524155	0.0354513	0.3584	0.5908	0.00063	TRUE		Breast cancer	-0.0365	6e-09	29059683		-2.00801	0.843434	-0.120329	-0.952477		-0.242245	1.78701	-0.809511	0.354381
rs13162653	LOC401176	5	16187528	T	0.450647	0.0354211	0.3675	0.5983	0.00062			Breast cancer	-0.051293	1e-10	25751625		0.066584	1.24558	0.166173	0.443466		0.429633	-0.495876	-1.46477	1.23018
rs6547741	GPN1	2	27855924	A	0.487064	-0.0350238	0.3632	0.597	-0.00061			Oral cavity cancer	-0.180922	4e-08	27749845		0.421608	-0.187548	2.43565	-2.10686		1.71604	1.08646	0.975874	0.857425
rs4888262	RFWD3	16	74670458	T	0.507505	-0.0347671	0.3661	0.5983	-0.0006			Testicular germ cell tumor	-0.231112	5e-12	23666239		1.32291	0.204441	0.766098	-1.4384		-0.465893	-1.92595	-2.57045	-1.26778
rs1182436	UBE3C	7	157027753	T	0.186182	0.0446416	0.3701	0.5985	0.0006			Type 2 diabetes	-0.076961	2e-08	28566273		0.519122	0.758865	-0.379881	-5.53263		-0.11495	-0.019799	0.765218	-0.560948
rs983392	MS4A6A	11	59923508	G	0.409055	0.0352085	0.372	0.5999	0.0006			Alzheimer's disease (late onset)	-0.105351	6e-16	24162737		-4.46946	-2.1096	1.04517	-0.757256		0.49316	-0.238835	1.16395	-0.53728
rs1053338	ATXN7	3	63967900	A	0.860703	-0.0499744	0.3687	0.5983	-0.0006			Breast cancer	-0.076961	9e-09	25751625		1.0339	0.498776	0.589747	0.158761		-0.738598	-1.47007	-4.48199	-1.97648
rs11903787	INHBB	2	121088182	A	0.237979	0.0405059	0.3841	0.6113	0.0006	TRUE		Breast cancer	-0.094311	7e-10	27117709		0.803233	0.551777	-1.1539	-2.92816		1.12254	-1.64738	-0.187708	-0.0128198
rs4987856	BCL2	18	60793494	T	0.0965173	0.0581077	0.3777	0.6059	0.00059			Chronic lymphocytic leukemia	-0.371064	4e-11	26956414		0.0426303	1.04877	0.0450182	-1.08865		0.015089	0.0681581	0.0319279	-0.69784
rs17021463	HPGDS	4	95224812	G	0.584195	-0.034679	0.3752	0.6035	-0.00058			Testicular germ cell tumor	-0.173953	1e-08	23666239		-0.43311	-2.5263	0.167428	-0.709937		-0.489868	-1.97694	-0.138919	1.46087
rs1552224	ARAP1	11	72433098	C	0.159363	-0.0466768	0.3794	0.607	-0.00058			Type 2 diabetes	-0.131028	1e-22	20581827		-0.0268542	-1.39495	0.591816	-6.21169		1.04755	-1.23847	1.91055	-0.299366
rs9877502	SNAR-I	3	190669518	G	0.617242	0.0348363	0.3862	0.6114	0.00057			Alzheimer's disease biomarkers	-0.052	5e-09	23562540		-1.16775	-0.771737	-0.627336	0.122664		-1.31535	0.65367	-0.447295	-0.525901
rs11830157	KSR2	12	118265441	T	0.601629	0.0345286	0.3821	0.6098	0.00057	TRUE		Coronary artery disease	-0.113329	2e-09	26343387		-0.905131	-0.640198	-0.37012	1.57611		-1.02403	2.15408	-0.0227729	-1.45296
rs803903	ASTN2	9	119434290	A	0.324483	0.0356716	0.3852	0.6114	0.00056			Breast cancer	-0.0456	8e-12	29059683		1.65504	2.13326	1.68516	-1.04006		0.421671	-1.45167	-3.07141	-0.450252
rs4713266	NEDD9	6	11219030	T	0.486167	0.0334121	0.3882	0.613	0.00056			Prostate cancer	-0.067659	4e-08	25217961		-0.409293	-0.000166048	-1.15535	-0.669681		-0.232529	0.570465	0.133295	-3.13546
rs11158026	GCH1	14	55348869	T	0.336012	0.0341129	0.4055	0.6353	0.00052			Parkinson's disease	-0.10436	6e-11	25064009		-0.303749	-1.57262	0.490642	-0.297254		2.26829	0.196269	-1.26999	-1.76503
rs10760444	LMX1B	9	129396434	A	0.560486	0.0324083	0.4054	0.6353	0.00052			Breast cancer	-0.029559	9e-09	29059683		1.12838	-0.862014	-0.09354	-1.76609		0.0727994	-1.10186	-3.92431	0.718937
rs8068952	BCAS3	17	59286644	C	0.780183	0.0386691	0.4132	0.6439	0.00051			Coronary artery disease (myocardial infartum, percutaneous transluminal coronary angioplasty, coronary artery bypass grafting, angina or chromic ischemic heart disease)	-0.067659	1e-09	28714975		1.17157	0.0454371	-2.29692	-2.80316		-2.16477	0.606271	0.0537302	0.462591
rs34972666	TGM6	20	2384972	A	0.874603	0.0480574	0.4204	0.6502	0.00051			Alzheimer's disease (cognitive decline)	-0.23	3e-08	23535033		-2.11166	0.953954	1.33117	-0.330863		-0.586158	-0.823018	-0.652764	-0.440932
rs191177147	LPP	3	188092546	G	0.53707	-0.0318736	0.3101	0.5407	-0.00051			Basal cell carcinoma	-0.10436	1e-14	27539887		NA	NA	NA	NA		NA	NA	NA	NA
rs2718058	GPR141/NME8	7	37841534	G	0.36261	-0.0330554	0.4104	0.6412	-0.00051			Alzheimer's disease (late onset)	-0.0726	5e-09	24162737		-1.5104	-1.79499	-2.09625	-2.69239		0.0542555	0.438666	0.483091	-1.44058
rs17749155	TNKS	8	10068073	G	0.834259	0.0419918	0.4286	0.6561	0.00049			Barrett's esophagus or Esophageal adenocarcinoma	-0.165514	5e-10	27527254		1.79177	0.220462	0.255173	-2.08906		0.221153	0.41587	-0.33	0.810133
rs7707921	ATG10	5	81538046	T	0.24788	0.0358979	0.4198	0.6502	0.00048			Breast cancer	-0.072571	5e-11	25751625		0.985813	0.416824	-0.275565	0.550032		-0.0891211	0.0671086	-1.69456	-2.84679
rs34043159	MAP4K4	2	102413116	T	0.658321	0.0322812	0.4272	0.6561	0.00047	TRUE		Parkinson's disease	-0.076961	5e-11	28892059		1.58149	-0.147224	-1.33832	0.0777679		-0.499068	-1.46497	-2.37077	-1.03459
rs11136000	CLU	8	27464519	T	0.403407	-0.0311253	0.4308	0.6577	-0.00047			Alzheimer's disease	-0.14842	9e-10	19734902		-6.00647	-0.112004	1.54461	0.457868		3.83307	1.4848	-0.697639	0.0353623
rs1027643	5q15	5	91893792	C	0.948379	-0.0679036	0.4451	0.666	-0.00045			Wilms tumor	-0.357674	5e-10	22544364		-0.0131674	0.166524	-0.0642245	1.58261		-2.91234	-0.590772	2.18079	0.610398
rs2720460	CENPE	4	104054686	G	0.380089	-0.0308797	0.4353	0.6586	-0.00045			Testicular germ cell tumor	-0.215111	2e-10	23666240		0.0721131	0.936799	2.5651	-2.11611		0.403384	0.411493	-0.940855	1.00875
rs1971136	EFR3B	2	25291539	C	0.487221	0.0299503	0.4404	0.6639	0.00045			Breast cancer	-0.0381	5e-09	29059683		0.102129	0.299325	2.33923	-0.981286		-0.319	-2.01354	-2.60795	-0.903756
rs9749589	NFIC	19	3405592	A	0.144509	0.0423736	0.4623	0.6778	0.00044			Alzheimer's disease (APOE e4 interaction)	-0.274437	2e-08	28183528		-2.2034	-0.994133	-1.00808	-1.15277		-0.754366	1.23603	-3.02818	-1.1782
rs147991290	SYNJ1	21	34088470	T	0.986251	0.127789	0.6018	0.7792	0.00044			Alzheimer disease and age of onset	-5.943	3e-09	26830138		-1.18328	-0.673698	-1.83886	-0.827505		1.00925	0.0451979	-1.62839	1.19015
rs13405158	THADA	2	43705286	C	0.122722	0.045303	0.4482	0.669	0.00044			Type 2 diabetes	-0.14842	5e-10	22885922		-2.33781	-0.502126	2.8692	-6.90843		2.23365	0.333595	2.09043	-0.0755335
rs10510452	DAZL	3	16625048	G	0.309858	0.0318268	0.4436	0.6655	0.00043			Testicular germ cell tumor	-0.215111	1e-08	23666240		0.939656	1.24916	-0.0516791	-1.14685		0.257045	-0.0972898	-0.343287	-2.40152
rs6914598	CDKAL1	6	21163919	T	0.67647	-0.0312754	0.4527	0.6707	-0.00043			Melanoma	-0.09531	4e-08	28212542		-0.648542	0.293806	0.271731	-0.000129966		-0.416549	-1.45254	0.655813	-0.0616263
rs711830	HOXD3	2	177037311	G	0.681306	0.0311815	0.4515	0.6707	0.00042			Epithelial ovarian cancer	-0.113329	3e-15	28346442		0.545184	0.0853749	-0.808905	0.207749		-0.755946	-0.362555	-0.358491	-0.77001
rs11810571	TDRKH-AS1	1	151762308	C	0.15962	0.0394462	0.4556	0.6733	0.00042			Coronary artery disease (myocardial infartum, percutaneous transluminal coronary angioplasty, coronary artery bypass grafting, angina or chromic ischemic heart disease)	-0.055435	4e-08	28714975		-1.80899	-0.674855	-1.12995	-1.78836		0.0669289	-1.56991	-0.712912	0.762591
rs972283	ZC3HC1	7	130466854	A	0.486726	0.0286484	0.4632	0.6778	0.00041			Type 2 diabetes	-0.067659	2e-10	20581827		1.10784	-0.483811	-1.83468	-4.3767		0.215559	2.77276	0.813733	0.557148
rs9581943	PLUT/PDX1	13	28493997	G	0.591272	-0.0290987	0.4629	0.6778	-0.00041			Pancreatic cancer	-0.139762	2e-09	25086665		1.50937	0.744578	-1.04477	-2.55857		0.722611	1.28242	0.409834	1.50248
rs57994353	SEC16A	9	139356987	T	0.697471	0.030982	0.4614	0.6778	0.00041			Cutaneous squamous cell carcinoma	-0.113329	8e-09	27424798		-1.34916	-0.793813	-0.303955	3.95835		-3.24938	-0.972492	-2.54647	-2.76019
rs8046148	HEATR3	16	50142944	A	0.212399	0.034527	0.4647	0.6784	0.0004			Testicular germ cell tumor	-0.277632	4e-09	23666240		0.760476	1.91428	0.974038	0.67903		1.80471	-0.434613	1.82258	0.377341
rs4444235	MIR5580	14	54410919	T	0.53912	0.0279201	0.47	0.6844	0.00039			Colorectal cancer	-0.10436	8e-10	19011631		-0.953833	-0.958248	-0.664516	-1.04209		0.290693	-3.05496	-0.324725	-0.725644
rs10864459	PEX14	1	10563609	A	0.320566	0.0295794	0.4733	0.6876	0.00038			Breast cancer	-0.051293	5e-10	27117709		-0.19307	0.611665	0.738492	0.566136		-0.358684	0.385937	-3.95895	-0.684336
rs591323	8p22	8	16697091	A	0.283338	-0.0302625	0.4829	0.6982	-0.00037			Parkinson's disease	-0.094311	2e-11	28892059		-1.56728	-3.64239	-2.15141	-0.211512		1.10294	1.78988	-1.00351	0.0380973
rs6791479	3q28	3	189205032	A	0.580646	-0.0274642	0.4829	0.6982	-0.00037			Squamous cell carcinoma	-0.122218	1e-11	26829030		-2.04251	-0.087711	-2.18856	0.413424		-0.355633	-1.78139	0.944716	-0.0621792
rs12912292	PRTG/NEDD4	15	56038707	G	0.478677	0.0269741	0.4856	0.7004	0.00036			Testicular germ cell tumor	-0.198851	1e-11	28604732		0.688791	0.593883	-0.321337	-0.832029		1.01058	-0.0597849	0.197427	2.4936
rs10009409	COX18	4	73855253	C	0.702898	0.0292361	0.4981	0.7142	0.00036			Prostate cancer	-0.086178	2e-10	25217961		0.834013	-0.00917359	0.0136325	0.844955		-0.455277	-0.227844	0.151753	-1.24675
rs2498796	AKT1	14	105243220	G	0.698069	0.0290207	0.4999	0.7142	0.00036			Endometrial endometrioid carcinoma	-0.127833	4e-08	27135401		-0.137222	-1.65586	0.6968	4.20487		-0.199178	1.41514	0.0600561	0.488129
rs72742684	MNS1	15	56780767	C	0.886854	-0.0416068	0.4982	0.7142	-0.00035			Chronic lymphocytic leukemia	-0.357674	2e-13	26956414		1.17597	0.37345	-1.6295	0.891395		-1.76492	-0.370643	-0.0809924	-2.0906
rs4733613	LINC00824	8	129599278	G	0.873066	-0.0391144	0.5127	0.7272	-0.00034			Endometrial endometrioid carcinoma	-0.174353	8e-09	27135401		-0.428492	-0.721014	-0.608135	-2.08755		2.53272	-0.0800325	0.586227	1.6912
rs35148638	RASA1	5	86610989	A	0.761883	0.0299296	0.5112	0.7268	0.00033			Prostate cancer aggressiveness	-0.088	6e-09	25939597		0.279314	1.69132	-0.277413	-0.688185		-0.7367	1.29943	0.184388	-1.36763
rs874460	DACT3-AS1/PRKD2	19	47176752	A	0.135026	-0.0371446	0.517	0.7307	-0.00032			Chronic lymphocytic leukemia	-0.215111	3e-08	28165464		0.117174	2.25048	2.09492	-2.34112		0.708976	0.0811282	-1.54523	0.243358
rs688187	IFNL3/IFNL4	19	3.9736e+07	G	0.697212	0.0275706	0.5238	0.7343	0.00032			Mucinous ovarian carcinoma	-0.354786	1e-22	28346442		0.400608	-1.13005	0.768731	0.553386		-0.81136	-0.318042	0.359973	-0.0238271
rs6918311	NHEG1	6	137287702	G	0.460999	-0.0253497	0.5201	0.7308	-0.00032			Type 2 diabetes	-0.058269	7e-09	28566273		-0.125756	-0.490528	2.15275	-5.13851		-0.306496	0.0337638	-0.0389091	-1.61395
rs34372695	LAMTOR2/RAB25	1	156030037	C	0.97594	0.0819316	0.5424	0.7516	0.00032			Parkinson's disease	-0.385262	4e-12	21292315		-0.384382	-2.71651	1.34501	-0.289106		0.294319	2.70753	-1.16991	-0.619175
rs353116	SCN2A	2	166133632	T	0.387599	-0.0257027	0.5176	0.7307	-0.00031			Parkinson's disease	-0.061875	3e-08	28892059		-1.79336	-0.655573	0.402355	-0.185904		1.19723	-0.248547	0.882226	1.52595
rs10468017	LIPC	15	58678512	C	0.705541	-0.0273972	0.5189	0.7308	-0.00031			Cardiovascular disease risk factors	-0.104	3e-12	21943158		0.974532	1.94245	-3.83969	3.40119		-0.377935	1.88621	0.0401762	1.2269
rs11154851	PDE7B	6	136368005	T	0.0398361	-0.0627847	0.5513	0.7568	-0.0003			Alzheimer's disease (cognitive decline)	-0.25	1e-08	23535033		-0.89874	-0.025782	0.00986258	0.545425		-0.310068	0.745996	-0.0283102	-0.762433
rs13329835	CDYL2	16	80650805	A	0.776773	-0.0294063	0.5288	0.7395	-0.0003			Breast cancer	-0.076961	2e-16	23535729		-1.79813	-0.23841	-1.41117	0.269981		-0.30953	-0.0134592	-3.4602	-1.57133
rs1629083	MPZL3/MPZL2	11	118126576	T	0.512307	-0.0241764	0.5329	0.7435	-0.00029			Lung cancer	-0.067017	1e-08	28604730		1.44532	0.252651	-1.49195	0.815532		-1.31641	1.24138	-1.53046	-1.10113
rs2283873	TCN2	22	31013296	G	0.979082	-0.0835649	0.5571	0.7568	-0.00029			Wilms tumor	-0.71784	5e-12	22544364		0.0248027	1.33162	-2.42938	-0.469453		0.626827	0.361914	0.146195	0.623697
rs11634397	ZFAND6/FAH	15	80432222	A	0.343074	0.0250565	0.5395	0.7493	0.00028			Type 2 diabetes	-0.058269	2e-09	20581827		-0.213924	-0.219229	1.18274	-0.37304		-0.0761322	-0.0657444	-0.601454	-0.0419331
rs3790672	UCK2	1	165873392	T	0.720712	0.0264988	0.5366	0.7471	0.00028			Testicular germ cell tumor	-0.182322	2e-08	23666240		-0.275216	1.7789	-1.44442	0.884448		0.9645	-0.356291	-0.0664306	-0.731803
rs11170164	KRT5	12	52913668	C	0.920512	0.0436024	0.5457	0.7544	0.00028			Basal cell carcinoma	-0.254642	9e-09	25855136		-2.40932	-0.75985	0.530605	-0.108369		-1.87948	1.22906	-0.628825	1.27087
rs2464469	LOC283665	15	58362025	A	0.583242	0.0234248	0.5539	0.7568	0.00027			Barrett's esophagus or Esophageal adenocarcinoma	-0.113329	5e-10	27527254		-0.789548	-0.533835	0.298776	1.17922		-1.35838	0.119292	-0.767594	0.614174
rs73019876	ZNF257	19	22267849	G	0.451447	0.0231999	0.5561	0.7568	0.00027			Testicular germ cell tumor	-0.162519	2e-08	28604732		-0.297667	0.454825	-0.526817	1.35094		1.88897	0.846556	-0.2046	0.569138
rs7671266	WDR1/MIR3138	4	10056376	T	0.210558	-0.0282098	0.5501	0.7568	-0.00026	TRUE		Cardiovascular disease risk factors	-0.305	9e-71	21943158		1.12136	0.998142	-0.664525	-2.64617		1.3385	-1.02165	3.15677	0.616699
rs10411210	RHPN2	19	33532300	T	0.0933918	0.0394993	0.5552	0.7568	0.00026			Colorectal cancer	-0.139762	5e-09	19011631		0.0353879	-1.45283	2.16169	-0.601077		-0.98789	-3.29808	1.68263	-0.957128
rs12692398	CYS1	2	10200316	G	0.797226	-0.0285485	0.5643	0.7626	-0.00026			Chronic bronchitis and chronic obstructive pulmonary disease	-0.364643	3e-08	25241909		0.088675	-1.83917	0.10146	1.71287		-0.801167	-0.458531	-0.0685843	-0.381245
rs11789015	BARX1	9	96716028	G	0.277261	-0.0256277	0.5537	0.7568	-0.00026			Digestive system disease (Barrett's esophagus and esophageal adenocarcinoma combined)	-0.186314	1e-09	24121790		0.788857	1.28557	0.529567	0.967949		0.859625	-1.31671	-0.922943	0.888951
rs745570	CBX8	17	77781725	G	0.512742	-0.022687	0.5575	0.7568	-0.00026			Breast cancer	-0.051293	1e-09	25751625		1.6007	-0.415822	0.621684	0.557948		-1.29836	0.87833	-2.37663	-0.18984
rs11583393	1p22.2	1	88429024	A	0.239902	-0.0263989	0.5597	0.7581	-0.00025			Breast cancer	-0.0396	4e-08	29059683		1.24569	-0.277786	2.61336	0.377938		0.387472	0.181064	-1.55776	-0.0280926
rs12155172	LINC01162	7	20994491	G	0.777751	0.0269276	0.5689	0.7654	0.00025			Prostate cancer	-0.10436	5e-13	23535732		-0.903643	0.635426	-0.326108	0.638912		-0.353092	-0.323562	-0.0508019	-1.67649
rs1009647	ATG14/TBPL2	14	55880047	A	0.268586	0.0248951	0.5715	0.7656	0.00024			Testicular germ cell tumor	-0.139762	3e-08	28604728		-1.76142	-2.28497	-0.0949613	0.501588		1.76235	-0.562754	-2.20196	-1.26218
rs7107174	GAB2	11	77997936	C	0.845543	0.0302591	0.5682	0.7654	0.00024			Testicular germ cell tumor	-0.231112	1e-10	26503584		-0.0822863	1.14053	-0.560088	0.633595		0.0973368	-0.178507	-0.049513	0.512297
rs73227498	EPB41L4A	5	111485904	T	0.141319	-0.031343	0.5729	0.7656	-0.00024			Thyroid cancer	-0.314811	3e-10	28195142		-1.31139	0.476284	0.0647316	0.280395		0.287729	-0.68153	-1.83316	-0.272085
rs3731827	VAMP8	2	85806068	C	0.424244	-0.0218382	0.5755	0.7673	-0.00023			Prostate cancer	-0.122218	1e-09	26034056		1.35478	-0.633935	3.93411	0.254704		0.203304	2.0189	0.40887	-3.56479
rs356182	SNCA	4	90626111	A	0.654843	0.0224039	0.592	0.779	0.00023			Parkinson's disease	-0.277632	4e-73	25064009		0.313754	-5.38652	0.654475	1.2408		-0.183491	0.394069	-1.39471	0.132147
rs2816938	NR5A2	1	199985368	T	0.7742	0.0253148	0.5848	0.7758	0.00022			Pancreatic cancer	-0.182322	5e-15	27579533		-0.0890312	0.919761	-0.741389	-3.75397		-0.671015	0.473633	-0.345263	0.332331
rs2687202	FOXP1	3	70929983	C	0.700092	-0.0230764	0.5857	0.7758	-0.00022			Barrett's esophagus or Esophageal adenocarcinoma	-0.122218	2e-09	27527254		0.8725	-1.12715	-0.890813	-0.564124		1.35794	-0.0377349	-1.35603	1.92731
rs8170	BABAM1	19	17389704	G	0.810913	-0.0269531	0.5876	0.7766	-0.00022			Breast cancer	-0.231112	2e-09	20852631		0.241426	-0.017652	0.118472	-1.5306		-2.08098	-1.17453	-3.08738	0.924635
rs12571751	ZMIZ1	10	80942631	G	0.460807	0.0210689	0.5856	0.7758	0.00022			Type 2 diabetes	-0.076961	1e-10	22885922		0.016633	-0.517584	-2.93354	-5.8214		0.499283	-1.34114	0.39209	-0.295176
rs2241024	LINC00662	19	28257393	A	0.214713	-0.0254568	0.6012	0.7792	-0.00022			Testicular germ cell tumor	-0.207014	1e-16	28604728		0.383583	1.2388	0.35041	-0.207619		0.177981	0.336975	1.7978	-0.931459
rs56232506	TNS3	7	47437244	G	0.534845	-0.0208781	0.5918	0.779	-0.00022			Prostate cancer	-0.067659	2e-09	25217961		1.31097	-0.358654	-0.690467	1.87024		1.72866	-1.83241	0.102583	-0.901759
rs1494961	HELQ	4	84374480	T	0.495721	0.0205167	0.5937	0.7792	0.00021			Oral cavity and pharyngeal cancer	-0.113329	1e-08	21437268		0.646111	0.839599	1.58942	1.38615		-2.71102	-0.692471	0.0170525	-0.422207
rs11705932	TFDP2	3	141818850	T	0.203378	0.0254247	0.5967	0.7792	0.00021			Testicular germ cell tumor	-0.165514	2e-09	26503584		-0.0161637	0.608747	1.43926	-2.28404		-1.23711	-0.113938	-2.51991	-0.859935
rs8042271	ABHD2	15	89574218	A	0.0422442	-0.0507686	0.6314	0.7928	-0.00021			Coronary artery disease	-0.09531	4e-08	26343387		1.02535	1.7218	-1.39782	-2.26823		-2.46483	0.799557	0.570907	2.52245
rs72932540	LOC338694	11	68922043	A	0.902307	0.034333	0.6066	0.7792	0.00021	TRUE		Breast cancer	-0.0553	4e-08	29059683		-2.01903	-0.543858	-2.29361	2.83028		2.19958	0.365715	-1.01134	-1.08296
rs6927354	F13A1	6	6316313	T	0.979833	-0.0719044	0.765	0.8705	-0.0002			Alzheimer disease and age of onset	-5.44	5e-08	26830138		-1.23282	-1.56305	1.0238	-0.406389		0.602022	1.80774	1.05989	0.272051
rs11977670	JHDM1D-AS1	7	139942304	G	0.566094	-0.0202702	0.6038	0.7792	-0.0002			Breast cancer	-0.058269	1e-16	29059683		-2.18501	-0.403336	0.622239	1.03814		0.510029	-0.62836	-2.77108	0.931711
rs17465637	MIA3	1	222823529	A	0.286771	0.0221125	0.621	0.7874	0.0002			Myocardial infarction (early onset)	-0.131028	1e-09	19198609		-0.208167	1.15322	-7.64092	0.414132		-0.99208	4.22239	2.67305	1.23304
rs6909752	HDGFL1	6	22612629	G	0.631385	0.0207261	0.6051	0.7792	0.0002			Coronary artery disease (myocardial infartum, percutaneous transluminal coronary angioplasty, coronary artery bypass grafting, angina or chromic ischemic heart disease)	-0.049742	2e-09	28714975		1.18638	-0.922688	-4.84553	-1.30883		1.51996	2.34744	0.931434	-0.777735
rs1359790	13q22.3	13	80717156	A	0.285502	-0.0219636	0.6077	0.7792	-0.0002			Type 2 diabetes	-0.076961	1e-08	22885922		-0.87501	-0.0966952	2.64113	-6.156		-3.28396	2.32071	-0.350852	0.113087
rs7971	IL6	7	21940960	G	0.358233	0.0206517	0.6079	0.7792	0.0002			Breast cancer	-0.040822	2e-08	29059683		-0.21581	0.246104	0.213945	1.5868		1.04478	0.204391	-2.3283	0.120678
rs72743461	SMAD3	15	67441750	A	0.235657	0.0232615	0.6091	0.7792	0.00019			Coronary artery disease (myocardial infartum, percutaneous transluminal coronary angioplasty, coronary artery bypass grafting, angina or chromic ischemic heart disease)	-0.067659	5e-12	28714975		0.190367	0.442514	-6.44137	-2.77467		-0.0401041	0.671815	0.33759	-0.661362
rs13113999	4q32.3	4	167187046	G	0.488534	0.0197068	0.6251	0.7897	0.00019			Serous borderline ovarian cancer	-0.202967	5e-08	28346442		0.474051	0.631903	-0.0103234	0.18056		0.46929	-0.394061	0.298802	0.284522
rs7335046	UBAC2	13	100041738	C	0.86185	0.0279511	0.6214	0.7874	0.00019			Basal cell carcinoma	-0.231112	3e-08	21700618		0.617872	-1.59425	1.51382	-2.27664		0.708227	0.425743	0.376534	-0.795446
rs14235	BCKDK	16	31121793	G	0.640302	-0.019956	0.6185	0.7874	-0.00018	TRUE		Parkinson's disease	-0.098034	2e-12	25064009		-3.96821	-1.87789	2.06868	1.72285		0.221691	-1.62184	-0.0909499	-2.13665
rs9303542	SKAP1	17	46411500	A	0.721765	0.021245	0.622	0.7874	0.00018			Ovarian cancer	-0.131028	3e-10	23535730		1.11686	1.16199	-0.728257	0.17902		-0.652804	-2.42662	0.204068	-1.23992
rs7202877	CTRB2/CTRB1	16	75247245	G	0.099169	0.0314702	0.6316	0.7928	0.00018			Type 2 diabetes	-0.113329	4e-08	22885922		-0.00648336	0.386053	-4.06358	-5.12498		-1.55975	1.08937	-1.35146	1.59007
rs57244888	2p24.2	2	16462145	C	0.108723	0.0299628	0.6365	0.7956	0.00017			Basal cell carcinoma	-0.277632	5e-12	25855136		-0.877162	1.53443	-0.936018	0.529243		0.152674	-0.259312	0.418266	-0.118561
rs11724635	BST1	4	15737101	C	0.452255	-0.0183654	0.636	0.7956	-0.00017			Parkinson's disease	-0.139762	1e-16	21292315		-0.134449	-2.18021	1.58704	0.177519		2.28452	0.781304	0.614263	0.0688691
rs199347	GPNMB	7	23293746	G	0.409036	-0.0179521	0.648	0.8084	-0.00016			Parkinson's disease	-0.10436	1e-12	25064009		-0.361576	-3.46122	0.2333	-0.549808		-0.770755	0.959576	-0.482194	0.0819512
rs34676223	MDS2	1	23943735	A	0.29933	-0.0188497	0.6579	0.8172	-0.00015			Chronic lymphocytic leukemia	-0.173953	5e-13	28165464		-1.4438	0.588211	-0.107547	0.0702921		2.61394	0.945154	1.20088	-0.317502
rs2414098	CYP19A1	15	5.15273e+07	T	0.353597	0.0180026	0.6551	0.8155	0.00015			Endometrial endometrioid carcinoma	-0.165514	2e-13	27135401		-0.00695117	0.844387	-1.40502	-0.624269		-0.599372	-0.124354	0.823578	-2.25427
rs11709077	PPARG	3	12336507	A	0.123842	-0.0258792	0.6618	0.8204	-0.00015			Type 2 diabetes	-0.131028	1e-08	22885922		-1.78872	0.847846	-0.578279	-6.18217		0.839243	-0.0248159	-0.279076	0.241198
rs7297051	PTHLH	12	28174817	T	0.233647	0.0200161	0.668	0.8264	0.00014			Breast cancer (estrogen-receptor negative)	-0.139262	9e-25	29058716		-1.9412	0.0828625	1.79107	-0.453392		-0.0621378	-0.831159	-6.95408	0.955919
rs57142672	RCC2	1	17744536	A	0.754114	-0.0194129	0.774	0.8713	-0.00014			Basal cell carcinoma	-0.122218	1e-23	27539887		-0.217099	-0.889882	-0.553551	-0.747385		-0.869836	1.59293	-0.767631	2.97236
rs3793947	DLG2	11	83544472	A	0.430569	-0.0165713	0.6741	0.8304	-0.00013			Parkinson's disease	-0.072571	4e-09	28892059		0.718546	-1.28147	-0.480702	1.59465		-0.566202	0.416883	0.918791	1.85579
rs13266634	SLC30A8	8	118184783	T	0.312537	0.0175174	0.6742	0.8304	0.00013			Type 2 diabetes	-0.113329	5e-08	17463248		0.81644	-0.389733	1.25733	-8.02926		0.0780391	-1.11383	-0.111864	0.49208
rs8108632	TGFB1	19	41852899	A	0.584786	0.0163013	0.6821	0.8353	0.00013			Coronary artery disease (myocardial infartum, percutaneous transluminal coronary angioplasty, coronary artery bypass grafting, angina or chromic ischemic heart disease)	-0.046884	4e-08	28714975		0.0233084	1.1608	-0.578199	-1.2048		-0.928453	-1.01248	-0.950514	0.190901
rs7500448	CDH13	16	83045790	G	0.254292	0.0178933	0.6897	0.8428	0.00012			Coronary artery disease (myocardial infartum, percutaneous transluminal coronary angioplasty, coronary artery bypass grafting, angina or chromic ischemic heart disease)	-0.061095	5e-10	28714975		0.515769	-0.381831	-5.31102	0.0474245		2.42474	-0.856429	0.419265	1.82041
rs4700060	ANKRD55	5	55510656	T	0.106861	0.0246783	0.702	0.8498	0.00012			Alzheimer's disease (cognitive decline)	-0.21	1e-08	23535033		-1.66703	-1.37536	0.595278	0.0361023		0.880157	1.44052	1.3452	-1.1276
rs17106184	FAF1	1	50909985	A	0.0934241	0.0260343	0.6959	0.8486	0.00011			Type 2 diabetes	-0.09531	4e-09	24509480		-1.18258	0.699932	-0.56358	-3.9704		-0.905535	3.02602	-0.922434	0.638741
rs12358692	USP6NL/ECHDC3	10	11721102	C	0.347948	0.0157011	0.7003	0.8498	0.00011			Alzheimer's disease	-0.083382	3e-08	28183528		-2.17385	-1.41299	0.708747	0.535525		-0.0116793	0.408847	-0.4496	0.419285
rs17838698	TGFBR2	3	30684907	C	0.710376	0.0164194	0.6995	0.8498	0.00011			Breast cancer	-0.0517	2e-14	29059683		0.151768	1.16669	-0.934598	-1.25447		-0.874611	-0.866656	-1.79838	-0.256573
rs188460188	MTMR3/HORMAD2-AS1	22	30447102	G	0.991738	-0.0820904	0.7591	0.8705	-0.00011			Breast cancer	-0.237	3e-08	29059683		-1.7572	0.0802848	-0.586773	0.837088		0.465998	-0.298565	-0.2258	-1.44993
rs7223535	ATAD5	17	29211667	A	0.268191	-0.0167214	0.7039	0.8498	-0.00011			Breast cancer	-0.0439	4e-10	29059683		-0.891754	-1.95911	3.19738	-0.663708		-0.399105	-1.76315	-1.94157	-0.885537
rs7754840	CDKAL1	6	20661250	G	0.684584	-0.0158167	0.7029	0.8498	-0.00011			Type 2 diabetes	-0.113329	4e-11	17463248		0.645247	-0.364075	0.465844	-9.15794		1.83301	1.16609	-0.212061	3.14373
rs2632516	MIR142	17	56409089	C	0.444104	0.0147122	0.7072	0.8506	0.00011			Alzheimer's disease	-0.083382	4e-08	28183528		-2.11948	1.0935	1.18455	0.580249		0.960298	0.0892363	-0.802827	-0.792923
rs1292011	12q24.21	12	115836522	G	0.420995	-0.0145736	0.7094	0.8506	-0.0001			Breast cancer	-0.086178	9e-22	23535729		-1.0654	0.502157	0.165473	-1.84125		2.30564	-0.114758	-1.54121	-0.124255
rs367615	MAN2A1	5	108948937	C	0.180704	0.0186686	0.7111	0.8506	0.0001			Colorectal cancer (SNP x SNP interaction)	-0.300105	4e-08	23300701		0.353288	-0.805892	0.75343	-0.441515		-1.08195	-1.04433	-0.358243	0.19246
rs72689147	GUCY1A1	4	156639888	T	0.188228	0.0182925	0.7116	0.8506	0.0001			Coronary artery disease	-0.067659	6e-09	26343387		1.48386	1.51183	-6.48927	-0.691218		1.21651	0.0494039	1.80139	2.46215
rs1260326	GCKR	2	27730940	C	0.604941	-0.0146238	0.71	0.8506	-0.0001			Cardiovascular disease risk factors	-0.082	2e-08	21943158		-1.29691	1.74361	-4.64326	6.31318		-1.05351	2.6274	-0.19601	0.201532
rs72832584	BCAS3	17	59292436	C	0.0667259	0.0284693	0.7245	0.8528	0.0001	TRUE		Alzheimer's disease (cognitive decline)	-0.3	1e-11	23535033		-0.413787	-1.26063	-0.110764	0.230481		-2.93825	0.791242	-0.202599	0.488308
rs17023900	LINC00506	3	87134800	A	0.924083	0.026712	0.7207	0.8528	0.0001			Prostate cancer	-0.231112	1e-11	25939597		1.31119	-2.88061	-1.74359	-0.189398		-0.760237	1.96772	-0.239374	-4.57399
rs12601991	HNF1B	17	36101633	G	0.590809	-0.0142475	0.722	0.8528	-9.8e-05			Cancer	-0.09531	1e-09	27197191		0.370151	1.36624	-0.684551	5.09309		0.479081	-1.25907	1.31847	-8.50692
rs418053	RANBP9/MCUR1	6	13713366	C	0.572592	0.0140648	0.7201	0.8528	9.7e-05			Breast cancer	-0.0465	1e-13	29059683		0.64631	-1.70531	-1.74938	-0.453079		1.19926	-0.850522	-0.900172	0.571894
rs4903064	DPF3	14	73279420	T	0.762307	0.0158454	0.7288	0.8528	9.1e-05			Renal cell carcinoma	-0.19062	2e-24	28598434		-0.282545	0.0386743	1.40861	-0.0549889		-1.52779	-1.2851	-0.491046	-0.977099
rs9870207	GMNC	3	190525516	G	0.297446	-0.0147325	0.7287	0.8528	-9.1e-05			Low-grade serous and serous borderline ovarian cancer	-0.176417	5e-08	28346442		0.414832	1.54874	0.84575	0.586374		1.67537	-1.21283	-1.31405	-0.368431
rs1476679	ZCWPW1	7	100004446	C	0.310421	-0.014552	0.7278	0.8528	-9.1e-05			Alzheimer's disease (late onset)	-0.09431	6e-10	24162737		-6.30292	-0.142909	1.77885	-1.4707		-0.798977	-0.769218	-0.594071	-0.633155
rs10486567	JAZF1	7	27976563	A	0.236307	0.0157768	0.7283	0.8528	9e-05			Prostate cancer	-0.157004	3e-11	26034056		2.20277	0.180687	1.02549	-0.90261		1.3083	-0.476099	1.77427	-3.12606
rs3755397	FARP2	2	2.4236e+08	A	0.890765	-0.0214345	0.7292	0.8528	-8.9e-05			Chronic lymphocytic leukemia	-0.277632	9e-12	28165464		-0.641132	0.481649	1.0852	0.440408		-0.551142	0.750052	0.18209	0.696703
rs6964587	AKAP9	7	91630620	G	0.608403	0.0134597	0.733	0.8556	8.6e-05			Breast cancer	-0.029559	9e-11	29059683		2.41016	-1.21483	-1.05866	1.65639		-2.99435	-0.0495218	-3.20921	0.879252
rs67073037	WDR43	2	29119585	T	0.227581	0.0155121	0.7367	0.8583	8.5e-05	TRUE		Breast cancer	-0.083382	5e-09	27117709		0.353033	-0.63542	-0.0242167	-2.70251		-1.72823	0.140186	-0.58666	-0.0693337
rs10759243	KLF4	9	110306115	C	0.72034	0.0144746	0.7402	0.8605	8.4e-05			Breast cancer	-0.058269	1e-08	23535729		0.151367	0.0447901	0.352009	0.22327		0.629859	1.73962	-3.9809	-1.2021
rs6066825	PREX1	20	47340117	G	0.364625	0.0131258	0.7439	0.8605	8e-05			Colorectal cancer	-0.086178	4e-09	26151821		0.988612	2.50785	0.408476	1.20105		0.216153	-3.60567	1.12937	0.578975
rs17125944	FERMT2	14	53400629	T	0.90825	0.0218293	0.7436	0.8605	7.9e-05			Alzheimer's disease (late onset)	-0.131028	8e-09	24162737		-3.68185	-1.4968	1.58752	-1.57389		0.827131	-0.612028	-1.07709	-3.69289
rs71597109	BANK1	4	1.02752e+08	T	0.311934	-0.0135429	0.7444	0.8605	-7.9e-05			Chronic lymphocytic leukemia	-0.157004	1e-10	28165464		-0.488164	2.16771	-0.237333	0.608597		-0.551287	-0.0380596	0.203699	-0.490747
rs138672638	BECN1	17	40578033	T	0.988542	-0.0588918	0.7718	0.8705	-7.9e-05			Breast cancer	-0.1833	1e-08	29059683		0.763173	1.35902	0.397994	0.252896		-1.12819	-0.817919	-0.78344	-0.0414289
rs58722170	RSPO1	1	38096421	G	0.77685	0.015045	0.7527	0.868	7.8e-05			Epithelial ovarian cancer	-0.09531	1e-09	28346442		-0.329647	1.27731	0.576827	-0.734371		-0.309188	-0.360294	-1.04022	0.121717
rs2292626	PLEKHA1	10	124186714	T	0.471951	0.0120987	0.7537	0.868	7.3e-05			Type 2 diabetes	-0.067659	2e-13	28566273		-3.83671	-0.409431	-0.43463	-4.79199		-2.88411	0.100714	-0.742591	-0.520088
rs12699477	MAD1L1	7	1968953	T	0.618295	0.0122239	0.7586	0.8705	7.1e-05			Testicular germ cell tumor	-0.19062	6e-09	23666239		0.968098	-1.0542	0.453341	2.06389		-1.32425	0.34376	-0.999846	-0.873137
rs57214277	LINC02363	4	185254772	C	0.585488	0.0119268	0.764	0.8705	6.9e-05			Chronic lymphocytic leukemia	-0.122218	4e-08	28165464		0.703386	1.42687	-1.32319	-0.0115416		-0.906557	0.696337	1.6066	0.99999
rs117964204	CACNA1G	17	48692082	T	0.028007	-0.0346095	0.7708	0.8705	-6.5e-05	TRUE		Alzheimer's disease (cognitive decline)	-0.28	1e-09	23535033		-0.689518	0.215531	-0.356354	-0.890864		2.74228	0.667463	-2.05154	1.01364
rs6828523	LOC101928551	4	175846426	A	0.12097	-0.0174777	0.7684	0.8705	-6.5e-05			Breast cancer	-0.10436	4e-16	23535729		1.07145	0.457654	-0.356141	1.47091		0.548957	0.0385175	-3.03936	-2.71955
rs4779584	SCG5/LOC100131315	15	32994756	C	0.806047	0.0143302	0.7697	0.8705	6.4e-05			Colorectal cancer	-0.165514	2e-08	21761138		1.01398	2.12251	1.54687	-1.53238		-1.05859	-3.90072	-1.16524	-0.799234
rs9837602	CMSS1	3	99824685	G	0.770492	-0.0134471	0.7698	0.8705	-6.4e-05			Breast cancer	-0.0448	1e-09	29059683		-1.71856	-1.46386	0.972321	-1.63666		1.54421	-0.357751	-0.811759	-0.243722
rs888096	QPCT	2	37603801	G	0.619698	0.0115861	0.7716	0.8705	6.3e-05			Chronic lymphocytic leukemia	-0.139762	5e-08	28165464		-0.502469	0.604345	-0.720428	-1.1721		-0.347022	-0.502379	1.33722	-1.59327
rs720475	ARHGEF5	7	144074929	A	0.260487	0.0125583	0.7766	0.8722	6.1e-05			Breast cancer	-0.058269	7e-11	23535729		-0.0622069	0.536258	-0.614704	2.28042		-0.540571	0.54006	-3.34628	-0.430939
rs9257408	HCG15	6	2.89463e+07	G	0.609754	-0.0112598	0.7901	0.879	-6e-05			Breast cancer	-0.04879	5e-08	25751625		1.03093	0.939806	0.550244	0.651778		-1.92469	0.343364	-0.172147	1.08139
rs1347297	OSBPL6	2	179244986	C	0.712772	-0.0120566	0.78	0.8731	-6e-05			Alzheimer disease and age of onset	-5.469	5e-08	26830138		-0.474767	0.52702	-0.870592	0.841364		-0.504407	-0.674023	0.891667	-1.3565
rs6808574	LINC01991	3	187740523	T	0.390979	-0.0111723	0.7777	0.8722	-5.9e-05			Type 2 diabetes	-0.067659	6e-09	24509480		-0.780717	0.791159	-0.72045	-4.62392		2.34025	0.240848	-1.25148	2.00209
rs62113212	KLK3	19	51360840	T	0.0756638	0.0200613	0.7862	0.8785	5.6e-05			Prostate cancer aggressiveness	-0.138	6e-09	25939597		0.925372	-0.133182	2.21147	0.465561		-1.26975	-0.0478593	-0.500321	-2.90808
rs2511714	ODF1	8	103578874	T	0.595911	-0.0106001	0.7911	0.879	-5.4e-05			Chronic lymphocytic leukemia	-0.173953	5e-08	23770605		-1.19472	0.564099	-0.245493	-1.36832		1.50134	0.210185	-0.432853	-1.01502
rs111730030	IER2	19	13268826	G	0.938734	-0.0211915	0.8021	0.8888	-5.2e-05			Breast cancer	-0.0837	2e-08	29059683		1.35777	-1.32185	-0.996305	0.485803		-0.431966	-0.695151	-2.72565	0.149641
rs28798718	RGS22	8	101005020	T	0.165659	0.0128374	0.8088	0.8888	4.6e-05			Basal cell carcinoma	-0.131028	2e-15	27539887		-0.758029	-0.914093	0.252794	1.56185		0.433882	0.0524101	0.948113	-1.95191
rs790356	DLG2	11	83620787	A	0.49375	0.0095318	0.8043	0.8888	4.5e-05			Wilms tumor	-0.24686	4e-15	22544364		-0.860583	-0.634836	-0.833511	0.468018		0.992844	-0.883631	0.0869256	1.36983
rs12207986	BCKDHB	6	81094287	G	0.463222	0.0094525	0.8074	0.8888	4.4e-05			Breast cancer	-0.030459	2e-09	29059683		0.240073	-0.695079	-0.519359	-0.644487		1.48062	1.04632	-2.80378	0.15545
rs117483990	12q21.33	12	90224714	T	0.987345	0.0420313	0.851	0.9123	4.4e-05			Alzheimer disease and age of onset	-6.07	1e-09	26830138		-0.0753421	-0.255847	0.327037	1.15168		-1.62623	0.613219	0.138549	-0.618413
rs11820646	LINC01395	11	129461171	T	0.413649	0.0095038	0.8081	0.8888	4.4e-05			Breast cancer	-0.04879	1e-09	23535729		0.343794	-0.464606	-1.03994	-0.303588		-1.62452	-0.764055	-4.57014	1.43478
rs61408740	LHPP	10	126274612	C	0.970654	-0.0272561	0.8158	0.8948	-4.2e-05			Testicular germ cell tumor	-0.500775	2e-08	28604732		0.28024	1.58018	-0.846221	-0.063888		0.65083	-0.65351	-0.862703	1.21132
rs8045064	TNRC6A	16	24675589	C	0.0578089	0.0194344	0.8192	0.8969	4.1e-05	TRUE		Alzheimer's disease (cognitive decline)	-0.21	4e-08	23535033		-1.1825	-0.198041	-0.474774	2.58609		2.12599	0.453646	0.682729	0.0816436
rs6821144	CDKL2	4	76520651	A	0.113993	0.0129831	0.8312	0.9056	3.4e-05			Testicular germ cell tumor	-0.198851	2e-11	28604728		0.742431	0.991407	-0.0636968	-0.194923		0.175224	0.220141	0.00161594	-0.463149
rs8102476	PPP1R14A	19	38735613	T	0.463527	0.008235	0.8315	0.9056	3.4e-05			Prostate cancer	-0.113329	2e-11	19767754		-0.0473742	0.181218	1.64289	1.3527		-0.299868	-0.726019	-1.03958	-5.56888
rs10169133	2p24.2	2	19412639	C	0.619739	-0.00844	0.8316	0.9056	-3.4e-05			Breast cancer	-0.0364	1e-08	29059683		-0.416874	-0.346223	2.17235	0.0136408		-0.246922	-0.4196	-2.08596	0.26673
rs12483853	TNRC6B	22	40539525	G	0.859559	-0.0114726	0.8403	0.9112	-3.2e-05			Breast cancer	-0.0783	1e-18	29059683		-1.68342	0.385051	0.96559	1.81218		0.95199	0.718634	-1.91491	-0.149501
rs61144803	CRADD	12	94235165	G	0.0409696	0.0199459	0.8449	0.9112	3.1e-05			Alzheimer's disease (cognitive decline)	-0.16	5e-08	23535033		-0.229424	-1.06477	-0.790541	0.304082		0.0524076	0.270317	-0.151773	0.903141
rs185004002	RFPL1S	22	29853622	C	0.983229	0.0297038	0.8454	0.9112	2.9e-05			Breast cancer	-0.1896	2e-12	29059683		-1.1385	0.491185	0.0507228	0.649193		0.0651821	-1.01494	-1.15782	-0.416689
rs6762644	ITPR1	3	4742276	A	0.59184	-0.0076234	0.8459	0.9112	-2.8e-05			Breast cancer	-0.067659	2e-12	23535729		-0.499969	-1.11948	0.656354	-0.946063		1.31891	1.609	-0.272579	-0.519524
rs2294008	PSCA	8	143761931	C	0.55682	0.0075002	0.8474	0.9112	2.8e-05			Bladder cancer	-0.139762	2e-10	19648920		1.57581	0.600401	-1.17572	-0.872284		-0.383527	-3.33834	-1.44664	-3.83817
rs148763909	SAP30L	5	153837106	T	0.03113	0.0204523	0.868	0.9169	2.5e-05			Alzheimer's disease (cognitive decline)	-0.15	1e-08	23535033		-1.76592	1.77677	2.56683	0.391143		-0.902539	-1.27955	0.233581	-1.07979
rs58521262	ZNF728	19	2.31637e+07	A	0.143381	-0.0101203	0.8453	0.9112	-2.5e-05			Testicular germ cell tumor	-0.301105	5e-14	28604732		-0.303725	0.288641	-0.485255	-0.211606		-0.882899	0.42547	0.861434	-0.565831
rs117132860	7p21.1	7	17134708	G	0.974454	-0.0222752	0.8632	0.9169	-2.5e-05			Cutaneous squamous cell carcinoma	-0.392042	4e-08	27424798		-1.01201	0.89104	-1.07641	-2.18834		1.87636	1.90937	-0.646785	-0.276377
rs898518	LEF1	4	109016824	C	0.418477	0.0070956	0.8558	0.9153	2.5e-05			Chronic lymphocytic leukemia	-0.182322	4e-10	23770605		-0.884966	-1.40993	0.496968	1.27354		-0.34545	0.329201	-0.709043	0.29988
rs7404843	MPV17L/C16orf45	16	1.55251e+07	T	0.655711	-0.00730518	0.7252	0.8528	-2.4e-05			Testicular germ cell tumor	-0.24686	8e-13	28604728		0.0610716	-0.346631	-0.897769	-2.06708		0.371869	1.07209	-0.635408	0.800531
rs7404843	MPV17L/C16orf45	16	1.55251e+07	T	0.655711	-0.00730518	0.7252	0.8528	-2.4e-05			Testicular germ cell tumor	-0.24686	8e-13	28604728		1.01389	0.0854154	-2.19597	0.6988		0.553822	0.189122	-1.10418	-0.137108
rs2895811	HHIPL1	14	100133942	T	0.578335	0.0070142	0.8576	0.9156	2.4e-05			Coronary heart disease	-0.067659	1e-10	21378990		0.649435	0.14845	-3.2576	-0.63839		0.404661	-1.20823	-1.3393	1.36657
rs1036935	CXXC1	18	47843534	G	0.780029	0.0082927	0.8592	0.9157	2.4e-05			Chronic lymphocytic leukemia	-0.139762	3e-08	28165464		0.499141	-2.25811	1.96381	0.706282		0.0361264	1.92093	0.513763	1.73522
rs73208120	NOS1	12	117747590	T	0.901862	-0.0114442	0.865	0.9169	-2.3e-05			Colorectal cancer	-0.14842	3e-08	26151821		-0.562221	0.585308	-1.60351	-0.195447		1.02407	-0.203523	1.14114	-0.493862
rs10934853	EEFSEC	3	128038373	C	0.729705	0.0074145	0.8645	0.9169	2.2e-05			Prostate cancer	-0.113329	3e-10	19767754		0.577313	3.10461	1.73139	-0.884284		-0.281636	-0.601488	0.0030603	-2.66047
rs10906923	ITGA8	10	15569598	C	0.327261	0.0069101	0.8672	0.9169	2.1e-05			Parkinson's disease	-0.072571	1e-08	28892059		0.190843	-0.739143	0.0111505	-0.472459		-0.440915	-0.239124	-0.265117	1.15493
rs2839186	MCM3AP	21	47690068	C	0.53594	0.0060965	0.8746	0.9222	1.8e-05			Testicular germ cell tumor	-0.231112	1e-09	23666240		-1.91519	0.446987	-0.346781	-1.53907		-0.0353478	0.202688	1.07107	-1.55528
rs2681472	ATP2B1	12	90008959	A	0.827779	-0.0074706	0.8843	0.9277	-1.6e-05			Coronary artery disease (myocardial infartum, percutaneous transluminal coronary angioplasty, coronary artery bypass grafting, angina or chromic ischemic heart disease)	-0.067659	8e-11	28714975		1.34509	0.739323	-3.30595	-1.91085		1.47116	-1.92088	0.470105	0.0181817
rs6738962	CTNNA2	2	80281173	A	0.956255	0.013697	0.8893	0.9277	1.6e-05			Alzheimer's disease (cognitive decline)	-0.18	1e-08	23535033		-2.16812	0.355953	-0.613522	1.59204		-0.385293	-0.290535	1.25761	-0.204061
rs28727938	LINC01111	8	77478539	G	0.066118	0.0111212	0.8891	0.9277	1.5e-05			Basal cell carcinoma	-0.357674	4e-12	25855136		-0.827829	0.452697	0.692187	-1.60552		0.338823	-0.760266	0.300767	-0.625052
rs13294100	SH3GL2	9	17579690	T	0.354672	0.0056542	0.8904	0.9277	1.5e-05			Parkinson's disease	-0.083382	5e-13	28892059		0.0715252	-2.27834	0.0568282	-0.833359		-0.498397	1.40768	-0.86947	0.381195
rs2280104	BIN3	8	22525980	C	0.64208	-0.0056077	0.8894	0.9277	-1.4e-05	TRUE		Parkinson's disease	-0.067659	3e-08	28892059		-1.38706	-1.10389	-0.455268	-2.39286		0.992434	-0.100286	0.491968	0.693026
rs12480328	ADNP	20	49527922	C	0.0733311	0.0101782	0.8906	0.9277	1.4e-05			Prostate cancer	-0.122218	5e-11	25217961		0.908512	-0.501154	0.322688	-0.488966		-0.128063	-0.598665	-1.77986	-1.96298
rs4430796	HNF1B	17	36098040	A	0.518904	0.0043146	0.912	0.945	9.3e-06			Type 2 diabetes	-0.122218	9e-10	24509480		-0.142719	-1.08479	0.611798	-6.16389		-1.05157	1.76155	-0.731101	8.6876
rs4710154	MIR3939	6	167394634	A	0.664797	-0.0038531	0.9253	0.9572	-6.6e-06			Basal cell carcinoma	-0.076961	1e-08	27539887		-1.14223	0.826103	2.48312	0.89009		-1.83793	-2.06072	-0.917452	-2.71169
rs6920364	MIR3939	6	1.67392e+08	G	0.487422	0.00340965	0.8787	0.9249	5.8e-06	TRUE		Lung cancer	-0.067709	1e-08	28604730		-1.17321	-1.08762	-0.882739	-2.0182		-0.933843	-0.361436	0.400601	0.686298
rs4653767	ITPKB	1	226916078	C	0.27947	0.0037044	0.9312	0.9602	5.5e-06			Parkinson's disease	-0.083382	2e-11	28892059		2.58614	-2.4339	-0.590835	0.654811		0.700608	-0.222369	0.302894	0.284688
rs142463603	NKX3-1	8	23507262	C	0.599133	0.00336028	0.9314	0.9602	5.4e-06			Prostate cancer	-0.165514	4e-16	26034056		NA	NA	NA	NA		NA	NA	NA	NA
rs10401969	SUGP1	19	19407718	T	0.9233	-0.0057579	0.9369	0.9642	-4.7e-06			Type 2 diabetes	-0.122218	7e-09	22885922		1.75767	0.8719	2.46233	-5.51058		-0.735693	2.16377	-0.866602	0.502845
rs798766	TACC3	4	1734239	C	0.807564	-0.0036908	0.9397	0.9654	-4.2e-06			Urinary bladder cancer	-0.215111	1e-11	20348956		-0.847388	-0.3121	-1.51925	-1.55911		1.91786	-1.53877	0.943875	-0.440701
rs7190458	BCAR1	16	75263661	G	0.951246	-0.0066542	0.945	0.9683	-4.1e-06			Pancreatic cancer	-0.378436	1e-10	25086665		0.0854305	-0.106936	2.64371	2.97521		0.666138	-1.54644	1.36863	-0.610675
rs9693444	LINC00589	8	29509616	C	0.677652	0.0027894	0.946	0.9683	3.4e-06			Breast cancer	-0.067659	9e-14	23535729		1.11215	0.82273	1.57401	3.13287		0.448606	-0.944789	-2.34539	0.596636
rs2238776	TBX1	22	19757892	A	0.201827	0.0032266	0.9473	0.9683	3.4e-06	TRUE		Prostate cancer	-0.076961	2e-08	25217961		0.0173889	-0.872646	0.17004	1.18079		-2.88909	1.6938	-1.52593	-1.36272
rs6813195	MIR4453HG/TMEM154	4	153520475	T	0.279798	-0.0025966	0.9535	0.9713	-2.7e-06			Type 2 diabetes	-0.076961	4e-14	24509480		-0.677421	-2.21998	0.832299	-2.57868		0.928446	0.193639	-0.9847	0.906795
rs6750047	RMDN2	2	38276549	G	0.506083	-0.002316	0.9522	0.9713	-2.7e-06			Melanoma	-0.09531	7e-09	28212542		-0.794339	-2.179	-0.383881	-1.87305		-0.281329	-0.879192	0.0278371	0.353158
rs11155671	KATNA1/LATS1	6	149972132	A	0.345947	-0.002083	0.9589	0.9738	-2e-06			Testicular germ cell tumor	-0.139762	2e-09	28604728		-1.41991	0.830911	1.35491	-1.84834		-1.40153	-0.213518	0.016688	0.0760715
rs4765623	SCARB1	12	125320850	C	0.656993	-0.002046	0.9604	0.9738	-1.9e-06			Renal cell carcinoma	-0.139762	3e-08	21131975		0.183857	0.789618	0.397453	0.0473163		2.23835	0.335564	0.0624207	1.30923
rs928674	LAMC3	9	133952024	A	0.870207	0.0027372	0.9625	0.9738	1.7e-06			Oral cavity cancer	-0.281563	2e-08	27749845		-1.25758	0.414152	1.44541	-0.968259		0.62568	-0.78782	-0.152843	-0.00817428
rs997277	COL3A1/MIR1245A	2	189750863	A	0.649084	-0.0017857	0.9665	0.9749	-1.5e-06			Parkinson disease and lewy body pathology	-0.48858	5e-08	25663231		0.188636	-1.67614	0.642372	-0.0816644		-1.13701	0.392789	-0.653904	-0.424824
rs4381241	FAF1	1	50907438	T	0.526435	0.0016175	0.9667	0.9749	1.3e-06			Renal cell carcinoma	-0.10436	3e-10	28598434		0.464709	-0.9057	-0.422286	1.65076		-1.18908	-0.435288	-0.982022	-1.73634
rs7767188	TRIM31	6	30073776	G	0.79708	0.0014301	0.978	0.9829	6.6e-07	TRUE		Prostate cancer	-0.076961	2e-08	25217961		1.31925	2.13334	2.00987	0.835619		1.18654	0.0767001	-1.63555	-0.977197
rs1964272	EXOC3L2/MARK4	19	46190268	A	0.489075	0.0008006	0.9836	0.9869	3.2e-07			Coronary artery disease (myocardial infartum, percutaneous transluminal coronary angioplasty, coronary artery bypass grafting, angina or chromic ischemic heart disease)	-0.045929	3e-08	28714975		0.785891	-0.139389	-5.39858	-5.71926		-0.367066	-1.12665	-1.32975	1.06014
rs12129938	PCNX2	1	233412561	G	0.224146	-0.0002526	0.9957	0.9973	-2.2e-08			Thyroid cancer	-0.277632	4e-11	28195142		0.742707	-0.1539	-1.98553	1.13657		0.0937568	0.831093	-1.65852	-0.0202033
