# Supplementary material for: Genomics of 1 million parent lifespans implicates novel pathways and common diseases and distinguishes survival chances
Source: eLife. 2019 Jan 15;8:e39856. doi: 10.7554/eLife.39856 (PMC6333444; doi:10.7554/eLife.39856)
Supplement: Table 3—source data 1. — A polygenic risk score was made for each subject using GWAS results that did not include the subject sets under consideration. Parent survival information (age and alive/dead status) was used to test the association between survival and several polygenic risk scores with different P value thresholds. Sample – Out-of-sample subsets of UK Biobank individuals used for PGRS association. N – Number of reported parental lifespans by sample individuals. Deaths – Number of reported parental deaths by sample individuals. Threshold – Criteria for SNPs to be included in the polygenic score. Beta – Loge(protection ratio) per standard deviation of polygenic score, doubled to reflect the effect of the score on offspring survival. SE – standard error of the effect estimate. Mean Years – Mean years of life gained per standard deviation in PGRS. P – P value of the effect of the polygenic score on lifespan. [file elife-39856-table3-data1.xlsx]

## Sheet: PRS P Thresholds
Sample	Parent	N	Deaths	Threshold	Beta	SE	Mean Years	P
Scottish	Fathers	23071	18255	P < 5E-8	0.0808	0.01486	0.808	5.2e-08
				P < 1E-6	0.078078	0.0148548	0.78078	1.53e-07
				P < 1E-4	0.078142	0.0149084	0.78142	1.54e-07
				P < 0.05	0.08214	0.014948	0.8214	3.93e-08
				P < 1	0.0992398	0.0150685	0.992398	4.39e-11
	Mothers	23865	14941	P < 5E-8	0.0843156	0.0164835	0.843156	3.05e-07
				P < 1E-6	0.0914914	0.0164364	0.914914	2.69e-08
				P < 1E-4	0.111953	0.0165564	1.11953	1.33e-11
				P < 0.05	0.101825	0.0164472	1.01825	5.79e-10
				P < 1	0.119437	0.0165788	1.19437	5.79e-13
English & Welsh (out-of-sample subset)	Fathers	28532	21699	P < 5E-8	0.0730128	0.0136186	0.730128	8.32e-08
				P < 1E-6	0.082149	0.0136521	0.82149	1.66e-09
				P < 1E-4	0.0842724	0.0136466	0.842724	6.77e-10
				P < 0.05	0.093795	0.01369	0.93795	7.02e-12
				P < 1	0.120998	0.0138807	1.20998	2.85718e-18
	Mothers	29538	17648	P < 5E-8	0.0738	0.0151142	0.738	1.06e-06
				P < 1E-6	0.069935	0.0151493	0.69935	3.97e-06
				P < 1E-4	0.089301	0.0151378	0.89301	3.76e-09
				P < 0.05	0.11766	0.015133	1.1766	8.22e-15
				P < 1	0.147875	0.0151725	1.47875	1.91406e-22
