# Supplementary material for: Genomics of 1 million parent lifespans implicates novel pathways and common diseases and distinguishes survival chances
Source: eLife. 2019 Jan 15;8:e39856. doi: 10.7554/eLife.39856 (PMC6333444; doi:10.7554/eLife.39856)
Supplement: Figure 9—source data 1. — A polygenic risk score was made for each subject using GWAS results that did not include the subject sets under consideration. Parent survival information (age and alive/dead status) was stratified by sex and age. Sample – Out-of-sample subsets of UK Biobank individuals used for PGRS association (E and W: English and Welsh). N – Number of parental lifespans reported by sample individuals and used for the analysis (e.g. a parent aged 55 contributed to analysis of 40–50 and 50–60, but not 60–70). Deaths – Number of parental deaths within the age range reported by sample individuals. Ages – Lower limit to upper limit of age in analysis. Beta – loge(protection ratio) for one standard deviation in polygenic score in self in the age band (i.e. 2 x observed due to kin cohort method). SE – Standard error. P – P value of two sided test of association. [file elife-39856-fig9-data1.xlsx]

## Sheet: PRS sex age associations
Sample	Parent	N	Deaths	Ages	Beta	SE	P
Scottish	Mothers	24168	662	40 to 50	0.21	0.04	0.0062
Scottish	Mothers	23574	1515	50 to 60	0.23	0.03	8.5e-06
Scottish	Mothers	22286	3114	60 to 70	0.18	0.02	3e-07
Scottish	Mothers	18408	5077	70 to 80	0.13	0.02	3.1e-06
Scottish	Mothers	10051	4938	80 to 90	0.1	0.02	0.0007
Scottish	Mothers	2014	1298	90 to 120	0.12	0.03	0.0411
Scottish	Fathers	23363	1067	40 to 50	0.17	0.04	0.0062
Scottish	Fathers	22452	2754	50 to 60	0.18	0.02	2.4e-06
Scottish	Fathers	20014	5151	60 to 70	0.19	0.02	3.4e-11
Scottish	Fathers	14876	6512	70 to 80	0.07	0.01	0.0041
Scottish	Fathers	6506	4019	80 to 90	0.11	0.02	0.00059
Scottish	Fathers	173	102	90 to 120	0.24	0.18	0.4721
E&W	Mothers	32232	802	40 to 50	0.18	0.04	0.0104
E&W	Mothers	31528	1814	50 to 60	0.21	0.03	9.4e-06
E&W	Mothers	29982	3927	60 to 70	0.23	0.02	6.2e-13
E&W	Mothers	24637	6269	70 to 80	0.17	0.01	2.3e-11
E&W	Mothers	14010	6591	80 to 90	0.17	0.01	5.7e-12
E&W	Mothers	2957	1835	90 to 120	0.1	0.03	0.0477
E&W	Fathers	31129	1312	40 to 50	0.14	0.03	0.0115
E&W	Fathers	30015	3232	50 to 60	0.18	0.02	3.2e-07
E&W	Fathers	27214	6334	60 to 70	0.18	0.01	2.8e-12
E&W	Fathers	20698	8382	70 to 80	0.14	0.01	1.1e-10
E&W	Fathers	9705	5749	80 to 90	0.08	0.02	0.004
E&W	Fathers	321	191	90 to 120	-0.25	0.12	0.2301
