# Supplementary material for: Genomics of 1 million parent lifespans implicates novel pathways and common diseases and distinguishes survival chances
Source: eLife. 2019 Jan 15;8:e39856. doi: 10.7554/eLife.39856 (PMC6333444; doi:10.7554/eLife.39856)
Supplement: Figure 10—source data 1. — UKBB phenotypes included 29 self-reported non-cancer disease fields for the participants and each of their parents, which included 474 integer-value coded diseases. These 474 diseases were aggregated and meta-analysed into four major mortality-increasing disease groups, namely CVD, diabetes, neurological and pulmonary disorders. Cancer was the fifth major disease group and was coded as either the occurrence or absence of cancers instances throughout the participant’s lifetime. Codes not shown were excluded from the analysis. [file elife-39856-fig10-data1.xlsx]

## Sheet: Coding
Major-disease Grouping	Disease	UKBB Coding
CVD (Cardiovascular disease)	Hypertension	1065, 1072, 1073
	Cerebral Infarction	1081, 1082, 1083, 1086, 1425, 1491, 1583
	Heart Disease	1066, 1074, 1075, 1076, 1077, 1078, 1079, 1080, 1426, 1471, 1479, 1483, 1484, 1485, 1486, 1487, 1488, 1489, 1490, 1584, 1585, 1586, 1587, 1588, 1589, 1590
Diabetes	Diabetes	1220, 1221, 1222, 1223, 1521
	Dementia	1263
	Depression	1286, 1531
	Stress	1614
Pulmonary	Pulmonary	1111, 1112, 1113, 1114, 1115, 1117, 1120, 1121, 1122, 1123, 1124, 1125, 1126, 1398, 1411, 1412, 1413, 1414, 1415, 1416, 1417, 1418, 1419, 1420, 1421, 1472, 1496, 1497, 1498, 1499, 1500, 1594, 1595, 1596, 1597, 1598
Cancer	Cancer	Number of cancers > 0
