# Supplementary material for: Genomics of 1 million parent lifespans implicates novel pathways and common diseases and distinguishes survival chances
Source: eLife. 2019 Jan 15;8:e39856. doi: 10.7554/eLife.39856 (PMC6333444; doi:10.7554/eLife.39856)
Supplement: Figure 10—source data 2. — A polygenic risk score was made for each subject using GWAS results that did not include the subject sets under consideration. Disease associations have been identified in the subjects, their siblings, or parents, at FDR 5%. See Figure 10—source data 1 for disease code grouping. Sample –– Out-of-sample subsets of UK Biobank individuals used for PGRS association (E and W: English and Welsh). Kin – Family member for which the disease was reported. Trait – Disease reported by UK Biobank subject. N – Number of individuals tested. Cases – Number of reported individuals or kin carrying the disease. Beta – log OR of NOT carrying the disease per standard deviation of PGRS (i.e. positive beta indicates the PGRS protects from disease). SE – Standard Error. P – Two-sided P value. Q – Benjamin-Hochberg adjusted P value. [file elife-39856-fig10-data2.xlsx]

## Sheet: PRS disease associations
Sample	Kin	Trait	N	Cases	Beta	SE	Q
E&W	Siblings	Lung Cancer	29815	473	0.308	0.054	0.0046
E&W	Siblings	Chronic Bronchitis Emphysema	29815	668	0.28875	0.0455	0.0017
Scottish	Subjects	Hypertension	24059	975	0.266476	0.0393	2.0E-13
Scottish	Siblings	Heart Disease	24059	2173	0.253456	0.0269	7.0E-07
E&W	Siblings	Heart Disease	29815	2436	0.244125	0.0248	2.6E-07
E&W	Mothers	Lung Cancer	29815	1076	0.22925	0.036	0.0017
Scottish	Subjects	Heart Disease	24059	708	0.206584	0.0452	1.5E-06
Scottish	Siblings	High Blood Pressure	24059	4117	0.201376	0.0202	1.7E-07
E&W	Siblings	High Blood Pressure	29815	4908	0.1925	0.0182	3.4E-08
E&W	Siblings	Diabetes	29815	1963	0.19145	0.0271	4.0E-04
E&W	Mothers	Chronic Bronchitis Emphysema	29815	1634	0.1785	0.0295	0.0027
Scottish	Subjects	Respiratory Disease	24059	1635	0.167524	0.0302	4.2E-09
E&W	Subjects	Diabetes	29815	1040	0.161875	0.0367	4.2E-06
E&W	Subjects	Hypertension	29815	1085	0.1575	0.0362	6.0E-06
Scottish	Mothers	Heart Disease	24059	5005	0.146866	0.0187	4.7E-05
Scottish	Mothers	Chronic Bronchitis Emphysema	24059	1487	0.142178	0.0314	0.0318
E&W	Mothers	Diabetes	29815	2573	0.137375	0.0239	0.0044
Scottish	Subjects	Depression	24059	884	0.136276	0.0403	6.4E-04
E&W	Fathers	Chronic Bronchitis Emphysema	29815	3000	0.130043	0.0224	0.0042
Scottish	Siblings	Diabetes	24059	1566	0.129332	0.0308	0.0460
E&W	Fathers	Lung Cancer	29815	2423	0.12355	0.0246	0.0154
Scottish	Subjects	Diabetes	24059	826	0.118048	0.0418	0.0048
E&W	Subjects	Heart Disease	29815	956	0.114625	0.0383	0.0030
E&W	Mothers	Heart Disease	29815	5501	0.1064	0.0174	0.0025
E&W	Subjects	Respiratory Disease	29815	2690	0.104125	0.0235	4.2E-06
Scottish	Fathers	High Blood Pressure	24059	4536	0.094612	0.0195	0.0191
E&W	Mothers	High Blood Pressure	29815	8536	0.07595	0.0149	0.0142
Scottish	Mothers	High Blood Pressure	24059	6764	0.0727384	0.017	0.0423
Scottish	Fathers	Heart Disease	24059	7488	0.0715232	0.0163	0.0377
E&W	Mothers	Breast Cancer	29815	2417	-0.105175	0.0245	0.0435
E&W	Fathers	Prostate Cancer	29815	2066	-0.11515	0.0263	0.0404
