# Supplementary material for: Genomics of 1 million parent lifespans implicates novel pathways and common diseases and distinguishes survival chances
Source: eLife. 2019 Jan 15;8:e39856. doi: 10.7554/eLife.39856 (PMC6333444; doi:10.7554/eLife.39856)
Supplement: Supplementary file 2. — This Excel workbook contains two sheets. The first sheet lists the genes and tissues prioritised by SMR-HEIDI using GTEx expression data, while the second sheet lists the methylation sites prioritised using mQTL data. [file elife-39856-supp2.xlsx]

## Sheet: SMR_eQTL
Predicted causal genes using SMR-HEIDI test and expression QTLs
Tissue	rsID	Chr	Position	At or near	SMR Prioritized Genes	P SMR	P HEIDI	FDR SMR
Muscle Skeletal	rs4970836	1	109821797	CELSR2/PSRC1	CELSR2	9.77975e-08	0.0910287	0.000393635
Liver	rs4970836	1	109821797	CELSR2/PSRC1	PSRC1	5.08182e-07	0.326146	0.00102272
Cells Transformed fibroblasts	rs6224	15	91423543	FURIN/FES	FES	8.32339e-07	0.834698	0.00125631
Liver	rs4970836	1	109821797	CELSR2/PSRC1	CELSR2	1.04668e-06	0.504842	0.00140429
Esophagus Mucosa	rs4970836	1	109821797	CELSR2/PSRC1	PSRC1	2.20133e-06	0.178924	0.0026581
Artery Aorta	rs3130507	6	31147476	PSORS1C3	PSORS1C1	1.05836e-05	0.102866	0.00851984
Skin Sun Exposed Lower leg	rs3130507	6	31147476	PSORS1C3	CCHCR1	1.87032e-05	0.061662	0.0102655
Esophagus Mucosa	rs429358	19	45411941	APOE	APOC1	2.36498e-05	0.771736	0.0105767
Ovary	rs3130507	6	31147476	PSORS1C3	PSORS1C1	2.13739e-05	0.141552	0.0107537
Skin Sun Exposed Lower leg	rs11065979	12	112059557	ATXN2/BRAP	ALDH2	3.03751e-05	0.497706	0.0118316
Lung	rs6224	15	91423543	FURIN/FES	FES	6.1597e-05	0.171595	0.0169042
Testis	rs8042849	15	78817929	CHRNA3/5	RP11-650L12.2	6.66812e-05	0.906909	0.0171314
Esophagus Muscularis	rs113160991	7	75094329	POM121C	PMS2P3	5.96247e-05	0.862356	0.0171421
Colon Sigmoid	rs8042849	15	78817929	CHRNA3/5	RP11-650L12.2	6.56583e-05	0.516396	0.0172353
Whole Blood	rs4970836	1	109821797	CELSR2/PSRC1	PSRC1	5.80391e-05	0.0781956	0.0175205
Heart Atrial Appendage	rs3130507	6	31147476	PSORS1C3	PSORS1C1	6.98025e-05	0.381119	0.0175597
Adipose Visceral Omentum	rs6224	15	91423543	FURIN/FES	FES	8.49522e-05	0.16907	0.0193547
Pancreas	rs4970836	1	109821797	CELSR2/PSRC1	CELSR2	8.17998e-05	0.232627	0.0193673
Cells Transformed fibroblasts	rs1230666	1	114173410	MAGI3	AP4B1-AS1	8.15349e-05	0.610727	0.0196907
Muscle Skeletal	rs11065979	12	112059557	ATXN2/BRAP	CUX2	0.00010351	0.0582617	0.0219278
Stomach	rs113160991	7	75094329	POM121C	PMS2P3	0.000115577	0.31417	0.0228786
Lung	rs113160991	7	75094329	POM121C	PMS2P3	0.00011494	0.48792	0.0231317
Artery Tibial	rs113160991	7	75094329	POM121C	PMS2P3	0.000123461	0.575114	0.0236634
Skin Not Sun Exposed Suprapubic	rs6224	15	91423543	FURIN/FES	FES	0.000132262	0.730965	0.0249541
Nerve Tibial	rs6224	15	91423543	FURIN/FES	FES	0.000152724	0.47489	0.0283715
Artery Aorta	rs6224	15	91423543	FURIN/FES	FURIN	0.000165103	0.628231	0.0297556
Artery Aorta	rs111333005	6	160487196	IGF2R	SLC22A1	0.000164956	0.847897	0.0301794
Skin Sun Exposed Lower leg	rs6224	15	91423543	FURIN/FES	FES	0.000180806	0.477099	0.0316411
Artery Aorta	rs6224	15	91423543	FURIN/FES	FES	0.000186938	0.46552	0.0322467
Whole Blood	rs6224	15	91423543	FURIN/FES	FES	0.00019695	0.101791	0.0334954
Whole Blood	rs113160991	7	75094329	POM121C	PMS2P3	0.000203462	0.10781	0.0341222
Thyroid	rs429358	19	45411941	APOE	CEACAM19	0.000216261	0.347909	0.0357719
Adrenal Gland	rs113160991	7	75094329	POM121C	PMS2P3	0.000243338	0.148553	0.0391774
Cells Transformed fibroblasts	rs429358	19	45411941	APOE	CEACAM19	0.000247	0.531108	0.0392437
Testis	rs429358	19	45411941	APOE	AC006126.4	0.000240833	0.642877	0.039298
Adipose Subcutaneous	rs6224	15	91423543	FURIN/FES	FES	0.000277506	0.362647	0.041886
Brain Cerebellum	rs6224	15	91423543	FURIN/FES	RCCD1	0.000292994	0.103371	0.0431452
Brain Caudate basal ganglia	rs6224	15	91423543	FURIN/FES	RCCD1	0.000328103	0.0688159	0.0455384
Nerve Tibial	rs3130507	6	31147476	PSORS1C3	CCHCR1	0.000340131	0.979108	0.046147
Pancreas	rs3130507	6	31147476	PSORS1C3	PSORS1C1	0.000363744	0.883573	0.0477415
48 tissues of the GTEx project were analysed by taking the significant eQTL signals. Only genes that pass 5% false discovery rate threshold for the SMR test and P > 0.05 threshold for HEIDI test are listed for their corresponding loci. Chr – chromosome, Position – Base-pair position (GRCh37), At or near – Nearest gene, cluster of genes, or cytogenetic band to lead SNP.

## Sheet: SMR_mQTL
Predicted causal CpG probes using SMR-HEIDI and methylation QTLs
rsID	Chr	Position	At or near	Probe ID	Probe Chr	Probe Position	P SMR	P HEIDI	FDR SMR
rs8042849	15	78817929	CHRNA3/5	cg04882995	15	78912658	1.1953e-17	0.325887	7.61884e-14
rs8042849	15	78817929	CHRNA3/5	cg04140906	15	78833505	6.6609e-13	0.232927	1.41522e-09
rs6224	15	91423543	FURIN/FES	cg05469396	15	91419421	2.41701e-07	0.195388	0.000192575
rs34967069	6	32591248	HLA-DQA1	cg06871764	6	32376095	1.64355e-06	0.201397	0.000952364
rs34967069	6	32591248	HLA-DQA1	cg18060330	6	32376066	1.59184e-06	0.183472	0.00101464
rs3130507	6	31147476	PSORS1C3	cg11468993	6	31082939	1.66102e-05	0.238533	0.00588185
rs3130507	6	31147476	PSORS1C3	cg23900141	6	31085004	1.45758e-05	0.136342	0.00619373
rs3130507	6	31147476	PSORS1C3	cg22731440	6	31323506	3.42814e-05	0.296896	0.00910458
rs3130507	6	31147476	PSORS1C3	cg27594095	6	31095276	3.39247e-05	0.388691	0.00940156
rs429358	19	45411941	APOE	cg00449767	19	45737603	3.89619e-05	0.147027	0.00955166
rs429358	19	45411941	APOE	cg01565314	19	45737610	3.85349e-05	0.100236	0.00982485
rs429358	19	45411941	APOE	cg20198684	19	45742032	4.74252e-05	0.103306	0.0111959
rs34967069	6	32591248	HLA-DQA1	cg01812434	6	32526702	5.27475e-05	0.0805627	0.0120076
rs429358	19	45411941	APOE	cg09450024	19	45737623	5.54384e-05	0.117522	0.012185
rs1230666	1	114173410	MAGI3	cg04872610	1	114448489	5.89797e-05	0.0689061	0.0125312
rs11065979	12	112059557	ATXN2/BRAP	cg24703420	12	111373904	7.39488e-05	0.0936936	0.0134671
rs429358	19	45411941	APOE	cg01416317	19	45737208	7.37693e-05	0.381273	0.0138296
rs429358	19	45411941	APOE	cg25293896	19	45720949	9.08537e-05	0.055102	0.0160862
rs61348208	4	3089564	HTT	cg08886695	4	3369023	0.000132454	0.411957	0.0201014
rs10455872	6	161010118	LPA	cg23898998	6	160782998	0.000119135	0.315899	0.0205235
rs429358	19	45411941	APOE	cg26787220	19	45720771	0.000151557	0.0980572	0.0210005
rs10455872	6	161010118	LPA	cg25313204	6	160768801	0.000159521	0.130884	0.021183
rs429358	19	45411941	APOE	cg08882547	19	45737792	0.000128136	0.129574	0.021493
rs429358	19	45411941	APOE	cg10762466	19	45347693	0.000179558	0.145581	0.0233571
rs3130507	6	31147476	PSORS1C3	cg19195712	6	31026215	0.000237557	0.0851374	0.029119
rs3130507	6	31147476	PSORS1C3	cg02601318	6	30882384	0.000267712	0.160556	0.0321961
rs3130507	6	31147476	PSORS1C3	cg21769117	6	31705273	0.00027405	0.200497	0.0323481
rs10455872	6	161010118	LPA	cg13280882	6	160771574	0.000304416	0.701045	0.0340412
rs3130507	6	31147476	PSORS1C3	cg13561028	6	30899649	0.000319721	0.0519545	0.0345407
rs3130507	6	31147476	PSORS1C3	cg04559908	6	30920123	0.000316783	0.233325	0.0348133
rs3130507	6	31147476	PSORS1C3	cg16958594	6	30882708	0.000389322	0.129807	0.0364932
rs34967069	6	32591248	HLA-DQA1	cg24125828	6	32117049	0.000386579	0.120292	0.0367769
rs3130507	6	31147476	PSORS1C3	cg26146308	6	30851884	0.000403595	0.0991755	0.0372828
rs3130507	6	31147476	PSORS1C3	cg14935711	6	30882694	0.000386162	0.143084	0.0372939
rs3130507	6	31147476	PSORS1C3	cg12457901	6	30882671	0.000372532	0.575512	0.0376908
rs3130507	6	31147476	PSORS1C3	cg21684411	6	31431573	0.00043944	0.370649	0.0394506
rs3130507	6	31147476	PSORS1C3	cg00218406	6	31431407	0.00046233	0.33771	0.0398228
rs11065979	12	112059557	ATXN2/BRAP	cg26359133	12	111847419	0.000459864	0.420808	0.040153
rs3130507	6	31147476	PSORS1C3	cg07717512	6	31026287	0.000453813	0.13913	0.040175
rs3130507	6	31147476	PSORS1C3	cg15848685	6	30882641	0.000539206	0.225832	0.0452224
rs3130507	6	31147476	PSORS1C3	cg18808777	6	31431503	0.000552348	0.200712	0.0457229
rs3130507	6	31147476	PSORS1C3	cg18402034	6	31698651	0.000587452	0.349091	0.0480054
rs3130507	6	31147476	PSORS1C3	cg15978899	6	30882994	0.000626818	0.0676685	0.0487236
rs3130507	6	31147476	PSORS1C3	cg10158679	6	30883074	0.000640083	0.115432	0.0491553
Methylation QTLs from blood tissue were analysed. Only CpG probes that pass 5% false discovery rate threshold for the SMR test and P > 0.05 threshold for HEIDI test are listed for their corresponding loci. Chr – chromosome, (Probe) Position – Base-pair position (GRCh37), At or near – Nearest gene, cluster of genes, or cytogenetic band to lead SNP.
