# Supplementary material for: Genomics of 1 million parent lifespans implicates novel pathways and common diseases and distinguishes survival chances
Source: eLife. 2019 Jan 15;8:e39856. doi: 10.7554/eLife.39856 (PMC6333444; doi:10.7554/eLife.39856)
Supplement: Supplementary file 3. — This Excel workbook contains two sheets. The first sheet is a summary of the number of additional variants identified by SOJO per locus. The second sheet is a detailed list of all variants identified by SOJO per locus, their allele frequencies, and their independent effects. [file elife-39856-supp3.xlsx]

## Sheet: SOJO_Summary
Evidence of allelic heterogeneity of the lifespan loci via identification of secondary associations using SOJO
At or near	Lead Variant	R-squared (Lead Variant)	R-squared (SOJO)	N SOJO	Ratio
CELSR2/PSRC1	rs4970836	5.83e-08	1.24e-05	30	213
MAGI3	rs1230666	2.04e-05	2.04e-05	2	1
TMEM18	rs6744653	3.1e-08	2.78e-05	23	895
KCNK3	rs1275922	2.8e-05	6.6e-05	30	2.35
GBX2/ASB18	rs10211471	3.44e-05	7.25e-05	5	2.11
HTT	rs61348208	3.3e-05	4.21e-05	2	1.27
5q33.3/EBF1	rs2149954	1.79e-06	4.59e-06	6	2.57
PSORS1C3	rs3130507	1.86e-06	6.19e-06	7	3.33
HLA-DQA1	rs34967069	8.48e-06	5.13e-05	25	6.05
FOXO3A	rs3800231	1.13e-05	1.27e-05	7	1.12
IGF2R	rs111333005	1.28e-04	1.51e-04	5	1.19
LPA	rs10455872	1.28e-04	3.68e-04	30	2.87
POM121C	rs113160991	1.22e-05	1.22e-05	1	1
ZC3HC1	rs56179563	5.86e-05	6.44e-05	23	1.1
CDKN2B-AS1	rs1556516	3.97e-05	7.12e-05	18	1.79
ABO	rs2519093	1.41e-05	1.41e-05	1	1
ZW10	rs61905747	2.46e-05	3.46e-05	30	1.41
ATXN2/BRAP	rs11065979	1.05e-05	1.1e-05	1	1.05
13q21.31	rs61949650	1.3e-05	3.01e-05	8	2.32
CHRNA3/5	rs8042849	4.63e-05	8.72e-05	16	1.88
FURIN/FES	rs6224	2.38e-05	8.93e-05	26	3.75
HP	rs12924886	5.97e-05	9.41e-05	3	1.58
LDLR	rs142158911	5.14e-05	8.48e-05	6	1.65
APOE	rs429358	2.05e-04	2.67e-04	30	1.3
Total		9.54e-04	1.69e-03	335	1.78
SOJO maps additional variants of each locus besides the top variant by implementing a LASSO regression across the locus. R-squared (Top variant): the captured narrow-sense heritability by the top variant of each locus. R-squared (SOJO): out-of-sample prediction R-squared achieved in the replication cohort, i.e. the captured narrow-sense heritability of each locus by the polygenic score across mul…

## Sheet: SOJO_All
Detailed results of the fine-mapping analysis by SOJO
At or Near	Discovered Variant	Chr	Position	SOJO Interval	RA	EA	EAF	R-squared (Top Variant)	R-squared (SOJO)	SOJO Variants	RA	EA	EAF	r	SOJO Effects
CELSR2/PSRC1	rs4970836	1	109821797	(109321797,110321797)	G	A	0.773	5.83e-08	1.24e-05	rs7528419	A	G	0.2226	1	0.013
CELSR2/PSRC1	rs4970836	1	109821797	(109321797,110321797)	G	A	0.773	5.83e-08	1.24e-05	rs672569	A	G	0.8351	-0.525	-0.000723
CELSR2/PSRC1	rs4970836	1	109821797	(109321797,110321797)	G	A	0.773	5.83e-08	1.24e-05	rs41280328	T	C	0.0258	0.145	0.007
CELSR2/PSRC1	rs4970836	1	109821797	(109321797,110321797)	G	A	0.773	5.83e-08	1.24e-05	rs11101981	T	C	0.3485	-0.069	-0.0034
CELSR2/PSRC1	rs4970836	1	109821797	(109321797,110321797)	G	A	0.773	5.83e-08	1.24e-05	rs149707873	T	C	0.0568	0.368	0.0022
CELSR2/PSRC1	rs4970836	1	109821797	(109321797,110321797)	G	A	0.773	5.83e-08	1.24e-05	rs570439166	G	A	0.0058	0.137	0.0197
CELSR2/PSRC1	rs4970836	1	109821797	(109321797,110321797)	G	A	0.773	5.83e-08	1.24e-05	rs72703284	C	T	0.0359	0.067	-0.00932
CELSR2/PSRC1	rs4970836	1	109821797	(109321797,110321797)	G	A	0.773	5.83e-08	1.24e-05	rs4970834	C	T	0.1873	0.754	0.00268
CELSR2/PSRC1	rs4970836	1	109821797	(109321797,110321797)	G	A	0.773	5.83e-08	1.24e-05	rs34390100	C	G	0.0572	0.087	0.00234
CELSR2/PSRC1	rs4970836	1	109821797	(109321797,110321797)	G	A	0.773	5.83e-08	1.24e-05	rs141401683	C	T	0.0056	-0.007	0.0158
CELSR2/PSRC1	rs4970836	1	109821797	(109321797,110321797)	G	A	0.773	5.83e-08	1.24e-05	rs17646665	A	G	0.0649	0.263	0.00533
CELSR2/PSRC1	rs4970836	1	109821797	(109321797,110321797)	G	A	0.773	5.83e-08	1.24e-05	rs188443112	G	A	0.0063	0.029	0.0192
CELSR2/PSRC1	rs4970836	1	109821797	(109321797,110321797)	G	A	0.773	5.83e-08	1.24e-05	rs13303339	G	A	0.074	0.147	0.00313
CELSR2/PSRC1	rs4970836	1	109821797	(109321797,110321797)	G	A	0.773	5.83e-08	1.24e-05	rs74115625	G	A	0.0753	0.005	0.00283
CELSR2/PSRC1	rs4970836	1	109821797	(109321797,110321797)	G	A	0.773	5.83e-08	1.24e-05	rs149841512	G	A	0.0255	-0.087	-0.00634
CELSR2/PSRC1	rs4970836	1	109821797	(109321797,110321797)	G	A	0.773	5.83e-08	1.24e-05	rs4970829	G	A	0.0716	0.457	0.00296
CELSR2/PSRC1	rs4970836	1	109821797	(109321797,110321797)	G	A	0.773	5.83e-08	1.24e-05	rs4970759	C	A	0.7159	-0.154	-0.0015
CELSR2/PSRC1	rs4970836	1	109821797	(109321797,110321797)	G	A	0.773	5.83e-08	1.24e-05	rs115565334	G	T	0.044	0.054	0.00224
CELSR2/PSRC1	rs4970836	1	109821797	(109321797,110321797)	G	A	0.773	5.83e-08	1.24e-05	rs145722181	C	G	0.0152	0.022	-0.00647
CELSR2/PSRC1	rs4970836	1	109821797	(109321797,110321797)	G	A	0.773	5.83e-08	1.24e-05	rs112794642	C	T	0.0092	0.029	-0.00596
CELSR2/PSRC1	rs4970836	1	109821797	(109321797,110321797)	G	A	0.773	5.83e-08	1.24e-05	rs147290502	G	A	0.0217	-0.069	0.00381
CELSR2/PSRC1	rs4970836	1	109821797	(109321797,110321797)	G	A	0.773	5.83e-08	1.24e-05	rs72705225	G	A	0.0485	-0.083	0.00233
CELSR2/PSRC1	rs4970836	1	109821797	(109321797,110321797)	G	A	0.773	5.83e-08	1.24e-05	rs140604451	G	A	0.0249	0.073	0.00202
CELSR2/PSRC1	rs4970836	1	109821797	(109321797,110321797)	G	A	0.773	5.83e-08	1.24e-05	rs144418165	C	T	0.0278	0.078	-0.00218
CELSR2/PSRC1	rs4970836	1	109821797	(109321797,110321797)	G	A	0.773	5.83e-08	1.24e-05	rs147133683	A	G	0.0056	-0.021	0.00205
CELSR2/PSRC1	rs4970836	1	109821797	(109321797,110321797)	G	A	0.773	5.83e-08	1.24e-05	rs189474728	A	G	0.0101	-0.007	-0.00232
CELSR2/PSRC1	rs4970836	1	109821797	(109321797,110321797)	G	A	0.773	5.83e-08	1.24e-05	rs150417585	C	T	0.0062	0.026	-0.00299
CELSR2/PSRC1	rs4970836	1	109821797	(109321797,110321797)	G	A	0.773	5.83e-08	1.24e-05	rs34030799	G	A	0.0245	0.019	0.00124
CELSR2/PSRC1	rs4970836	1	109821797	(109321797,110321797)	G	A	0.773	5.83e-08	1.24e-05	rs580522	A	G	0.2963	0.119	8.38e-05
CELSR2/PSRC1	rs4970836	1	109821797	(109321797,110321797)	G	A	0.773	5.83e-08	1.24e-05	rs76978426	C	T	0.0093	-0.079	0.000231
MAGI3	rs1230666	1	114173410	(113673410,114673410)	A	G	0.8503	2.04e-05	2.04e-05	rs1230666	A	G	0.8503	1	0.00752
MAGI3	rs1230666	1	114173410	(113673410,114673410)	A	G	0.8503	2.04e-05	2.04e-05	rs3761936	T	C	0.1739	-0.657	-0.00191
TMEM18	rs6744653	2	628524	(128524,1128524)	A	G	0.8287	3.1e-08	2.78e-05	rs77165542	C	T	0.0355	1	0.0349
TMEM18	rs6744653	2	628524	(128524,1128524)	A	G	0.8287	3.1e-08	2.78e-05	rs73139123	C	T	0.8183	0.01	-0.0109
TMEM18	rs6744653	2	628524	(128524,1128524)	A	G	0.8287	3.1e-08	2.78e-05	rs6760522	G	A	0.1411	-0.046	-0.0031
TMEM18	rs6744653	2	628524	(128524,1128524)	A	G	0.8287	3.1e-08	2.78e-05	rs4854272	G	A	0.815	-0.008	0.00251
TMEM18	rs6744653	2	628524	(128524,1128524)	A	G	0.8287	3.1e-08	2.78e-05	rs62107261	T	C	0.0483	0.826	0.000378
TMEM18	rs6744653	2	628524	(128524,1128524)	A	G	0.8287	3.1e-08	2.78e-05	rs10208700	G	A	0.427	0.241	-0.00525
TMEM18	rs6744653	2	628524	(128524,1128524)	A	G	0.8287	3.1e-08	2.78e-05	rs66906321	T	C	0.8186	0.018	-0.00224
TMEM18	rs6744653	2	628524	(128524,1128524)	A	G	0.8287	3.1e-08	2.78e-05	rs6757771	T	G	0.4745	-0.154	-0.00243
TMEM18	rs6744653	2	628524	(128524,1128524)	A	G	0.8287	3.1e-08	2.78e-05	rs72629181	C	T	0.0329	0.062	-0.00578
TMEM18	rs6744653	2	628524	(128524,1128524)	A	G	0.8287	3.1e-08	2.78e-05	rs76070525	T	C	0.001	-0.032	0.0556
TMEM18	rs6744653	2	628524	(128524,1128524)	A	G	0.8287	3.1e-08	2.78e-05	rs62114503	T	C	0.0921	-0.023	0.00478
TMEM18	rs6744653	2	628524	(128524,1128524)	A	G	0.8287	3.1e-08	2.78e-05	rs4493299	C	G	0.0814	-0.015	0.00366
TMEM18	rs6744653	2	628524	(128524,1128524)	A	G	0.8287	3.1e-08	2.78e-05	rs114330003	C	T	0.0151	0.171	-0.00443
TMEM18	rs6744653	2	628524	(128524,1128524)	A	G	0.8287	3.1e-08	2.78e-05	rs1320334	G	A	0.4315	0.165	-0.0011
TMEM18	rs6744653	2	628524	(128524,1128524)	A	G	0.8287	3.1e-08	2.78e-05	rs111851764	C	T	0.0096	0.01	0.00824
TMEM18	rs6744653	2	628524	(128524,1128524)	A	G	0.8287	3.1e-08	2.78e-05	rs4542886	A	G	0.1287	-0.03	0.00105
TMEM18	rs6744653	2	628524	(128524,1128524)	A	G	0.8287	3.1e-08	2.78e-05	rs35869437	A	G	0.0185	0.007	-0.00507
TMEM18	rs6744653	2	628524	(128524,1128524)	A	G	0.8287	3.1e-08	2.78e-05	rs7608080	G	T	0.6148	0.016	-0.000527
TMEM18	rs6744653	2	628524	(128524,1128524)	A	G	0.8287	3.1e-08	2.78e-05	rs10192102	A	G	0.4786	0.069	0.000748
TMEM18	rs6744653	2	628524	(128524,1128524)	A	G	0.8287	3.1e-08	2.78e-05	rs145261184	C	T	0.0057	-0.037	-0.0071
TMEM18	rs6744653	2	628524	(128524,1128524)	A	G	0.8287	3.1e-08	2.78e-05	rs62117023	G	A	0.2533	-0.09	0.00138
TMEM18	rs6744653	2	628524	(128524,1128524)	A	G	0.8287	3.1e-08	2.78e-05	rs373375970	C	G	0.0086	-0.036	0.00249
TMEM18	rs6744653	2	628524	(128524,1128524)	A	G	0.8287	3.1e-08	2.78e-05	rs149154536	G	A	0.0097	-0.008	0.000184
KCNK3	rs1275922	2	26932887	(26432887,27432887)	A	G	0.7464	2.8e-05	6.6e-05	rs1731248	A	C	0.7441	1	0.0028
KCNK3	rs1275922	2	26932887	(26432887,27432887)	A	G	0.7464	2.8e-05	6.6e-05	rs143842808	G	A	0.0157	-0.015	-0.0368
KCNK3	rs1275922	2	26932887	(26432887,27432887)	A	G	0.7464	2.8e-05	6.6e-05	rs1275958	A	G	0.6939	0.709	0.00337
KCNK3	rs1275922	2	26932887	(26432887,27432887)	A	G	0.7464	2.8e-05	6.6e-05	rs11126491	C	A	0.3203	-0.044	0.00488
KCNK3	rs1275922	2	26932887	(26432887,27432887)	A	G	0.7464	2.8e-05	6.6e-05	rs114534621	T	C	0.013	0.084	-0.0227
KCNK3	rs1275922	2	26932887	(26432887,27432887)	A	G	0.7464	2.8e-05	6.6e-05	rs10177332	G	A	0.0563	0.031	-0.0111
KCNK3	rs1275922	2	26932887	(26432887,27432887)	A	G	0.7464	2.8e-05	6.6e-05	rs76162373	G	C	0.0251	0.033	0.00948
KCNK3	rs1275922	2	26932887	(26432887,27432887)	A	G	0.7464	2.8e-05	6.6e-05	rs1275521	G	C	0.9879	0.046	-0.026
KCNK3	rs1275922	2	26932887	(26432887,27432887)	A	G	0.7464	2.8e-05	6.6e-05	rs1731247	A	G	0.745	0.989	0.0125
KCNK3	rs1275922	2	26932887	(26432887,27432887)	A	G	0.7464	2.8e-05	6.6e-05	rs143543307	A	G	0.0234	0.034	-0.0135
KCNK3	rs1275922	2	26932887	(26432887,27432887)	A	G	0.7464	2.8e-05	6.6e-05	rs148432325	T	C	0.0101	-0.009	-0.0208
KCNK3	rs1275922	2	26932887	(26432887,27432887)	A	G	0.7464	2.8e-05	6.6e-05	rs79545071	T	A	0.0095	0.064	-0.0273
KCNK3	rs1275922	2	26932887	(26432887,27432887)	A	G	0.7464	2.8e-05	6.6e-05	rs4072406	T	C	0.8215	-0.059	-0.00135
KCNK3	rs1275922	2	26932887	(26432887,27432887)	A	G	0.7464	2.8e-05	6.6e-05	rs146033047	G	T	0.0057	0.036	-0.0269
KCNK3	rs1275922	2	26932887	(26432887,27432887)	A	G	0.7464	2.8e-05	6.6e-05	rs150925353	C	T	0.0518	-0.007	-0.00174
KCNK3	rs1275922	2	26932887	(26432887,27432887)	A	G	0.7464	2.8e-05	6.6e-05	rs116462713	T	C	0.0186	0.014	-0.0117
KCNK3	rs1275922	2	26932887	(26432887,27432887)	A	G	0.7464	2.8e-05	6.6e-05	rs35860194	C	A	0.0158	-0.202	-0.00758
KCNK3	rs1275922	2	26932887	(26432887,27432887)	A	G	0.7464	2.8e-05	6.6e-05	rs111631153	C	T	0.0185	0.043	-0.00635
KCNK3	rs1275922	2	26932887	(26432887,27432887)	A	G	0.7464	2.8e-05	6.6e-05	rs79239247	G	A	0.1924	-0.029	0.00273
KCNK3	rs1275922	2	26932887	(26432887,27432887)	A	G	0.7464	2.8e-05	6.6e-05	rs13029128	G	T	0.5137	0.157	-0.00245
KCNK3	rs1275922	2	26932887	(26432887,27432887)	A	G	0.7464	2.8e-05	6.6e-05	rs17005548	G	A	0.0011	-0.005	-0.0489
KCNK3	rs1275922	2	26932887	(26432887,27432887)	A	G	0.7464	2.8e-05	6.6e-05	rs150179015	A	G	0.0082	-0.035	0.00734
KCNK3	rs1275922	2	26932887	(26432887,27432887)	A	G	0.7464	2.8e-05	6.6e-05	rs1731229	T	C	0.6219	0.279	0.00127
KCNK3	rs1275922	2	26932887	(26432887,27432887)	A	G	0.7464	2.8e-05	6.6e-05	rs75017471	G	A	0.0589	-0.016	0.00245
KCNK3	rs1275922	2	26932887	(26432887,27432887)	A	G	0.7464	2.8e-05	6.6e-05	rs111918465	G	A	0.0187	0.087	-0.00351
KCNK3	rs1275922	2	26932887	(26432887,27432887)	A	G	0.7464	2.8e-05	6.6e-05	rs35803469	G	T	0.0252	-0.121	-0.00194
KCNK3	rs1275922	2	26932887	(26432887,27432887)	A	G	0.7464	2.8e-05	6.6e-05	rs146449549	G	A	0.0289	0.026	-0.00251
KCNK3	rs1275922	2	26932887	(26432887,27432887)	A	G	0.7464	2.8e-05	6.6e-05	rs79555884	A	G	0.0638	-0.026	0.00083
KCNK3	rs1275922	2	26932887	(26432887,27432887)	A	G	0.7464	2.8e-05	6.6e-05	rs76498942	C	T	0.0384	-0.041	-0.00229
KCNK3	rs1275922	2	26932887	(26432887,27432887)	A	G	0.7464	2.8e-05	6.6e-05	rs1554903	G	C	0.0486	-0.199	-0.000765
GBX2/ASB18	rs10211471	2	237081854	(236581854,237581854)	C	T	0.1914	3.44e-05	7.25e-05	rs6431433	G	T	0.2964	1	-0.00296
GBX2/ASB18	rs10211471	2	237081854	(236581854,237581854)	C	T	0.1914	3.44e-05	7.25e-05	rs184230484	C	G	0.0202	0.017	0.00542
GBX2/ASB18	rs10211471	2	237081854	(236581854,237581854)	C	T	0.1914	3.44e-05	7.25e-05	rs115708206	T	C	0.0179	-0.088	0.0024
GBX2/ASB18	rs10211471	2	237081854	(236581854,237581854)	C	T	0.1914	3.44e-05	7.25e-05	rs6739594	C	T	0.6492	0.055	-0.000411
GBX2/ASB18	rs10211471	2	237081854	(236581854,237581854)	C	T	0.1914	3.44e-05	7.25e-05	rs60861832	C	T	0.2976	0.953	-0.000188
HTT	rs61348208	4	3089564	(2589564,3589564)	C	T	0.3952	3.3e-05	4.21e-05	rs7668784	G	T	0.2251	1	-0.000891
HTT	rs61348208	4	3089564	(2589564,3589564)	C	T	0.3952	3.3e-05	4.21e-05	rs2798287	C	A	0.4969	0.193	-1.98e-05
5q33.3/EBF1	rs2149954	5	157820602	(157320602,158320602)	C	T	0.3588	1.79e-06	4.59e-06	rs11743700	G	A	0.3807	1	-0.00405
5q33.3/EBF1	rs2149954	5	157820602	(157320602,158320602)	C	T	0.3588	1.79e-06	4.59e-06	rs31197	C	T	0.1003	-0.01	0.00474
5q33.3/EBF1	rs2149954	5	157820602	(157320602,158320602)	C	T	0.3588	1.79e-06	4.59e-06	rs9313794	G	C	0.466	0.034	-0.00246
5q33.3/EBF1	rs2149954	5	157820602	(157320602,158320602)	C	T	0.3588	1.79e-06	4.59e-06	rs17609994	A	G	0.2114	0.227	-0.00188
5q33.3/EBF1	rs2149954	5	157820602	(157320602,158320602)	C	T	0.3588	1.79e-06	4.59e-06	rs1177762	G	T	0.3281	-0.081	-0.00138
5q33.3/EBF1	rs2149954	5	157820602	(157320602,158320602)	C	T	0.3588	1.79e-06	4.59e-06	rs12187534	A	C	0.319	-0.105	0.00105
PSORS1C3	rs3130507	6	31147476	(30647476,31647476)	G	A	0.2791	1.86e-06	6.19e-06	rs3130906	G	A	0.3727	1	-0.00691
PSORS1C3	rs3130507	6	31147476	(30647476,31647476)	G	A	0.2791	1.86e-06	6.19e-06	rs6917517	C	T	0.136	-0.072	0.00718
PSORS1C3	rs3130507	6	31147476	(30647476,31647476)	G	A	0.2791	1.86e-06	6.19e-06	rs2517512	C	T	0.1022	0.002	0.00748
PSORS1C3	rs3130507	6	31147476	(30647476,31647476)	G	A	0.2791	1.86e-06	6.19e-06	rs805262	C	T	0.4781	0.213	-0.00328
PSORS1C3	rs3130507	6	31147476	(30647476,31647476)	G	A	0.2791	1.86e-06	6.19e-06	rs9267123	G	C	0.1577	0.505	-0.00149
PSORS1C3	rs3130507	6	31147476	(30647476,31647476)	G	A	0.2791	1.86e-06	6.19e-06	rs9266286	C	T	0.0366	-0.096	0.00089
PSORS1C3	rs3130507	6	31147476	(30647476,31647476)	G	A	0.2791	1.86e-06	6.19e-06	rs9262443	C	T	0.0308	-0.124	0.000479
HLA-DQA1	rs34967069	6	32591248	(32091248,33091248)	C	T	0.0528	8.48e-06	5.13e-05	rs116189786	A	G	0.049	1	0.0432
HLA-DQA1	rs34967069	6	32591248	(32091248,33091248)	C	T	0.0528	8.48e-06	5.13e-05	rs28688825	A	G	0.117	0.432	0.00916
HLA-DQA1	rs34967069	6	32591248	(32091248,33091248)	C	T	0.0528	8.48e-06	5.13e-05	rs511027	A	T	0.1126	0.165	0.00452
HLA-DQA1	rs34967069	6	32591248	(32091248,33091248)	C	T	0.0528	8.48e-06	5.13e-05	rs3819716	G	A	0.5489	-0.054	-0.00247
HLA-DQA1	rs34967069	6	32591248	(32091248,33091248)	C	T	0.0528	8.48e-06	5.13e-05	rs9270588	C	T	0.5308	0.112	0.002
HLA-DQA1	rs34967069	6	32591248	(32091248,33091248)	C	T	0.0528	8.48e-06	5.13e-05	rs9271567	C	T	0.312	0.181	0.00664
HLA-DQA1	rs34967069	6	32591248	(32091248,33091248)	C	T	0.0528	8.48e-06	5.13e-05	rs3128948	A	G	0.768	0.05	0.00424
HLA-DQA1	rs34967069	6	32591248	(32091248,33091248)	C	T	0.0528	8.48e-06	5.13e-05	rs17427887	G	T	0.0315	-0.015	-0.00237
HLA-DQA1	rs34967069	6	32591248	(32091248,33091248)	C	T	0.0528	8.48e-06	5.13e-05	rs145244672	T	G	0.1237	0.754	-0.026
HLA-DQA1	rs34967069	6	32591248	(32091248,33091248)	C	T	0.0528	8.48e-06	5.13e-05	rs144614916	A	C	0.0281	-0.006	-0.00166
HLA-DQA1	rs34967069	6	32591248	(32091248,33091248)	C	T	0.0528	8.48e-06	5.13e-05	rs3104415	A	C	0.341	-0.117	-0.00235
HLA-DQA1	rs34967069	6	32591248	(32091248,33091248)	C	T	0.0528	8.48e-06	5.13e-05	rs435549	T	A	0.2461	-0.106	0.00202
HLA-DQA1	rs34967069	6	32591248	(32091248,33091248)	C	T	0.0528	8.48e-06	5.13e-05	rs79595056	C	A	0.0226	0.004	0.00421
HLA-DQA1	rs34967069	6	32591248	(32091248,33091248)	C	T	0.0528	8.48e-06	5.13e-05	rs154973	C	T	0.0948	-0.045	0.00135
HLA-DQA1	rs34967069	6	32591248	(32091248,33091248)	C	T	0.0528	8.48e-06	5.13e-05	rs140302846	C	G	0.0284	0.416	0.00389
HLA-DQA1	rs34967069	6	32591248	(32091248,33091248)	C	T	0.0528	8.48e-06	5.13e-05	rs115406035	A	G	0.0116	0.038	-0.00499
HLA-DQA1	rs34967069	6	32591248	(32091248,33091248)	C	T	0.0528	8.48e-06	5.13e-05	rs13207809	G	C	0.131	-0.024	-0.00458
HLA-DQA1	rs34967069	6	32591248	(32091248,33091248)	C	T	0.0528	8.48e-06	5.13e-05	rs3134938	C	T	0.2151	0.101	0.00108
HLA-DQA1	rs34967069	6	32591248	(32091248,33091248)	C	T	0.0528	8.48e-06	5.13e-05	rs11575906	G	A	0.0117	0.014	-0.00313
HLA-DQA1	rs34967069	6	32591248	(32091248,33091248)	C	T	0.0528	8.48e-06	5.13e-05	rs2071539	C	G	0.0285	0.371	0.00264
HLA-DQA1	rs34967069	6	32591248	(32091248,33091248)	C	T	0.0528	8.48e-06	5.13e-05	rs116323304	C	G	0.0207	-0.026	0.00476
HLA-DQA1	rs34967069	6	32591248	(32091248,33091248)	C	T	0.0528	8.48e-06	5.13e-05	rs56258421	G	A	0.0492	-0.008	-0.000453
HLA-DQA1	rs34967069	6	32591248	(32091248,33091248)	C	T	0.0528	8.48e-06	5.13e-05	rs4713555	G	T	0.2658	0.215	0.00124
HLA-DQA1	rs34967069	6	32591248	(32091248,33091248)	C	T	0.0528	8.48e-06	5.13e-05	rs9275354	T	G	0.2126	-0.112	-0.000255
HLA-DQA1	rs34967069	6	32591248	(32091248,33091248)	C	T	0.0528	8.48e-06	5.13e-05	rs3128940	A	T	0.7523	0.041	9.98e-05
FOXO3A	rs3800231	6	108998266	(108498266,109498266)	A	G	0.7153	1.13e-05	1.27e-05	rs557544	T	C	0.3114	1	0.0053
FOXO3A	rs3800231	6	108998266	(108498266,109498266)	A	G	0.7153	1.13e-05	1.27e-05	rs11751295	C	G	0.1224	0.003	0.00534
FOXO3A	rs3800231	6	108998266	(108498266,109498266)	A	G	0.7153	1.13e-05	1.27e-05	rs11961585	G	A	0.0533	-0.077	-0.00667
FOXO3A	rs3800231	6	108998266	(108498266,109498266)	A	G	0.7153	1.13e-05	1.27e-05	rs140644078	G	A	0.0134	-0.019	0.016
FOXO3A	rs3800231	6	108998266	(108498266,109498266)	A	G	0.7153	1.13e-05	1.27e-05	rs144377039	G	A	0.0076	0.028	-0.0221
FOXO3A	rs3800231	6	108998266	(108498266,109498266)	A	G	0.7153	1.13e-05	1.27e-05	rs2848600	G	A	0.2293	-0.037	0.00326
FOXO3A	rs3800231	6	108998266	(108498266,109498266)	A	G	0.7153	1.13e-05	1.27e-05	rs183369790	T	C	0.0105	-0.055	0.00661
IGF2R	rs111333005	6	160487196	(159987196,160987196)	G	A	0.016	0.000128	0.000151	rs118039278	G	A	0.081	1	-0.0307
IGF2R	rs111333005	6	160487196	(159987196,160987196)	G	A	0.016	0.000128	0.000151	rs117791490	C	T	0.0186	-0.057	-0.0114
IGF2R	rs111333005	6	160487196	(159987196,160987196)	G	A	0.016	0.000128	0.000151	rs117733303	A	G	0.0187	-0.063	-0.0053
IGF2R	rs111333005	6	160487196	(159987196,160987196)	G	A	0.016	0.000128	0.000151	rs9295128	G	T	0.0171	-0.065	-0.00345
IGF2R	rs111333005	6	160487196	(159987196,160987196)	G	A	0.016	0.000128	0.000151	rs9456508	T	G	0.0217	-0.057	-0.00112
LPA	rs10455872	6	161010118	(160510118,161510118)	A	G	0.0811	0.000128	0.000368	rs118039278	G	A	0.081	1	-0.017
LPA	rs10455872	6	161010118	(160510118,161510118)	A	G	0.0811	0.000128	0.000368	rs186696265	C	T	0.0149	-0.065	-0.0902
LPA	rs10455872	6	161010118	(160510118,161510118)	A	G	0.0811	0.000128	0.000368	rs56393506	C	T	0.1726	0.613	-0.012
LPA	rs10455872	6	161010118	(160510118,161510118)	A	G	0.0811	0.000128	0.000368	rs55730499	C	T	0.0817	0.986	-0.0266
LPA	rs10455872	6	161010118	(160510118,161510118)	A	G	0.0811	0.000128	0.000368	rs6905073	G	T	0.3422	-0.245	0.00698
LPA	rs10455872	6	161010118	(160510118,161510118)	A	G	0.0811	0.000128	0.000368	rs184278183	C	T	0.0093	-0.002	-0.062
LPA	rs10455872	6	161010118	(160510118,161510118)	A	G	0.0811	0.000128	0.000368	rs140570886	T	C	0.0156	-0.057	-0.0156
LPA	rs10455872	6	161010118	(160510118,161510118)	A	G	0.0811	0.000128	0.000368	rs4646272	T	G	0.0601	0.026	-0.00752
LPA	rs10455872	6	161010118	(160510118,161510118)	A	G	0.0811	0.000128	0.000368	rs139699952	G	C	0.0385	-0.066	-0.0211
LPA	rs10455872	6	161010118	(160510118,161510118)	A	G	0.0811	0.000128	0.000368	rs9456508	T	G	0.0217	-0.057	-0.0084
LPA	rs10455872	6	161010118	(160510118,161510118)	A	G	0.0811	0.000128	0.000368	rs783144	C	T	0.2834	-0.12	0.0064
LPA	rs10455872	6	161010118	(160510118,161510118)	A	G	0.0811	0.000128	0.000368	rs143069418	G	T	0.0115	0	0.0226
LPA	rs10455872	6	161010118	(160510118,161510118)	A	G	0.0811	0.000128	0.000368	rs139061868	A	G	0.0151	0.029	-0.0175
LPA	rs10455872	6	161010118	(160510118,161510118)	A	G	0.0811	0.000128	0.000368	rs3004078	A	C	0.1129	-0.076	0.00143
LPA	rs10455872	6	161010118	(160510118,161510118)	A	G	0.0811	0.000128	0.000368	rs12207325	G	A	0.0113	-0.002	0.0239
LPA	rs10455872	6	161010118	(160510118,161510118)	A	G	0.0811	0.000128	0.000368	rs2489942	G	A	0.5483	-0.194	-0.00476
LPA	rs10455872	6	161010118	(160510118,161510118)	A	G	0.0811	0.000128	0.000368	rs13212914	C	T	0.3755	-0.096	0.00308
LPA	rs10455872	6	161010118	(160510118,161510118)	A	G	0.0811	0.000128	0.000368	rs141908954	A	G	0.0078	-0.014	-0.0106
LPA	rs10455872	6	161010118	(160510118,161510118)	A	G	0.0811	0.000128	0.000368	rs76735376	G	A	0.0123	0.267	-0.00712
LPA	rs10455872	6	161010118	(160510118,161510118)	A	G	0.0811	0.000128	0.000368	rs143665477	T	C	0.0128	0.187	-0.0049
LPA	rs10455872	6	161010118	(160510118,161510118)	A	G	0.0811	0.000128	0.000368	rs316002	C	T	0.1727	-0.091	0.00136
LPA	rs10455872	6	161010118	(160510118,161510118)	A	G	0.0811	0.000128	0.000368	rs112839059	C	G	0.0307	0.045	0.00365
LPA	rs10455872	6	161010118	(160510118,161510118)	A	G	0.0811	0.000128	0.000368	rs138799654	G	A	0.0188	0.105	-0.0041
LPA	rs10455872	6	161010118	(160510118,161510118)	A	G	0.0811	0.000128	0.000368	rs180673592	A	G	0.009	-0.061	0.00649
LPA	rs10455872	6	161010118	(160510118,161510118)	A	G	0.0811	0.000128	0.000368	rs113969657	C	T	0.0089	0.014	0.00675
LPA	rs10455872	6	161010118	(160510118,161510118)	A	G	0.0811	0.000128	0.000368	rs188435346	C	T	0.0055	0.005	-0.00551
LPA	rs10455872	6	161010118	(160510118,161510118)	A	G	0.0811	0.000128	0.000368	rs56020675	G	T	0.2118	-0.08	0.000979
LPA	rs10455872	6	161010118	(160510118,161510118)	A	G	0.0811	0.000128	0.000368	rs192056523	T	C	0.0125	0.034	0.00205
LPA	rs10455872	6	161010118	(160510118,161510118)	A	G	0.0811	0.000128	0.000368	rs147901615	A	C	0.0087	-0.055	-0.00259
LPA	rs10455872	6	161010118	(160510118,161510118)	A	G	0.0811	0.000128	0.000368	rs62441877	A	G	0.0097	0.002	0.00248
POM121C	rs113160991	7	75094329	(74594329,75594329)	G	A	0.2179	1.22e-05	1.22e-05	rs113160991	G	A	0.2179	1	-0.00896
ZC3HC1	rs56179563	7	129685597	(129185597,130185597)	G	A	0.3895	5.86e-05	6.44e-05	rs56179563	G	A	0.3895	1	0.00639
ZC3HC1	rs56179563	7	129685597	(129185597,130185597)	G	A	0.3895	5.86e-05	6.44e-05	rs11556924	C	T	0.3901	0.933	0.000582
ZC3HC1	rs56179563	7	129685597	(129185597,130185597)	G	A	0.3895	5.86e-05	6.44e-05	rs112776389	G	A	0.0154	-0.067	0.0258
ZC3HC1	rs56179563	7	129685597	(129185597,130185597)	G	A	0.3895	5.86e-05	6.44e-05	rs117905857	G	A	0.0135	0.149	0.0128
ZC3HC1	rs56179563	7	129685597	(129185597,130185597)	G	A	0.3895	5.86e-05	6.44e-05	rs146301922	C	T	0.0109	-0.091	-0.0126
ZC3HC1	rs56179563	7	129685597	(129185597,130185597)	G	A	0.3895	5.86e-05	6.44e-05	rs75459318	C	T	0.0167	0.013	0.0115
ZC3HC1	rs56179563	7	129685597	(129185597,130185597)	G	A	0.3895	5.86e-05	6.44e-05	rs137902144	C	T	0.0071	-0.11	0.02
ZC3HC1	rs56179563	7	129685597	(129185597,130185597)	G	A	0.3895	5.86e-05	6.44e-05	rs117181712	C	T	0.0109	0.114	-0.0139
ZC3HC1	rs56179563	7	129685597	(129185597,130185597)	G	A	0.3895	5.86e-05	6.44e-05	rs11763643	A	G	0.3154	0.044	0.00194
ZC3HC1	rs56179563	7	129685597	(129185597,130185597)	G	A	0.3895	5.86e-05	6.44e-05	rs181021474	T	C	0.0084	-0.017	-0.0069
ZC3HC1	rs56179563	7	129685597	(129185597,130185597)	G	A	0.3895	5.86e-05	6.44e-05	rs11980319	A	G	0.043	-0.098	-0.0034
ZC3HC1	rs56179563	7	129685597	(129185597,130185597)	G	A	0.3895	5.86e-05	6.44e-05	rs139185474	C	G	0.0292	-0.044	0.00514
ZC3HC1	rs56179563	7	129685597	(129185597,130185597)	G	A	0.3895	5.86e-05	6.44e-05	rs117230610	C	A	0.0306	-0.026	0.00445
ZC3HC1	rs56179563	7	129685597	(129185597,130185597)	G	A	0.3895	5.86e-05	6.44e-05	rs35779809	A	G	0.0133	-0.082	0.0041
ZC3HC1	rs56179563	7	129685597	(129185597,130185597)	G	A	0.3895	5.86e-05	6.44e-05	rs142846308	G	A	0.0219	0.111	0.00376
ZC3HC1	rs56179563	7	129685597	(129185597,130185597)	G	A	0.3895	5.86e-05	6.44e-05	rs2466988	C	A	0.4077	0.074	0.000821
ZC3HC1	rs56179563	7	129685597	(129185597,130185597)	G	A	0.3895	5.86e-05	6.44e-05	rs2129803	G	A	0.013	0.011	0.0048
ZC3HC1	rs56179563	7	129685597	(129185597,130185597)	G	A	0.3895	5.86e-05	6.44e-05	rs2018797	G	A	0.3119	-0.104	0.000877
ZC3HC1	rs56179563	7	129685597	(129185597,130185597)	G	A	0.3895	5.86e-05	6.44e-05	rs36154921	G	A	0.009	0.02	-0.00535
ZC3HC1	rs56179563	7	129685597	(129185597,130185597)	G	A	0.3895	5.86e-05	6.44e-05	rs17160984	G	A	0.0616	0.065	-0.000823
ZC3HC1	rs56179563	7	129685597	(129185597,130185597)	G	A	0.3895	5.86e-05	6.44e-05	rs139627220	C	T	0.01	0.074	-0.00475
ZC3HC1	rs56179563	7	129685597	(129185597,130185597)	G	A	0.3895	5.86e-05	6.44e-05	rs150466764	G	A	0.0237	-0.102	-0.00146
ZC3HC1	rs56179563	7	129685597	(129185597,130185597)	G	A	0.3895	5.86e-05	6.44e-05	rs74606677	A	G	0.0107	-0.004	-0.000856
CDKN2B-AS1	rs1556516	9	22100176	(21600176,22600176)	G	C	0.4966	3.97e-05	7.12e-05	rs1556516	G	C	0.4966	1	-0.00634
CDKN2B-AS1	rs1556516	9	22100176	(21600176,22600176)	G	C	0.4966	3.97e-05	7.12e-05	rs1333049	G	C	0.4811	0.927	-0.00183
CDKN2B-AS1	rs1556516	9	22100176	(21600176,22600176)	G	C	0.4966	3.97e-05	7.12e-05	rs1333045	T	C	0.5142	0.883	-0.0079
CDKN2B-AS1	rs1556516	9	22100176	(21600176,22600176)	G	C	0.4966	3.97e-05	7.12e-05	rs2891171	T	C	0.8601	-0.028	-0.00913
CDKN2B-AS1	rs1556516	9	22100176	(21600176,22600176)	G	C	0.4966	3.97e-05	7.12e-05	rs72695305	C	A	0.1539	-0.07	-0.00694
CDKN2B-AS1	rs1556516	9	22100176	(21600176,22600176)	G	C	0.4966	3.97e-05	7.12e-05	rs7853781	T	A	0.0089	-0.043	0.031
CDKN2B-AS1	rs1556516	9	22100176	(21600176,22600176)	G	C	0.4966	3.97e-05	7.12e-05	rs1499543	T	C	0.9899	0.035	0.00998
CDKN2B-AS1	rs1556516	9	22100176	(21600176,22600176)	G	C	0.4966	3.97e-05	7.12e-05	rs17833407	A	G	0.2294	0.034	0.00245
CDKN2B-AS1	rs1556516	9	22100176	(21600176,22600176)	G	C	0.4966	3.97e-05	7.12e-05	rs117674623	C	A	0.008	-0.082	-0.0181
CDKN2B-AS1	rs1556516	9	22100176	(21600176,22600176)	G	C	0.4966	3.97e-05	7.12e-05	rs62573471	A	T	0.0403	-0.006	-0.00481
CDKN2B-AS1	rs1556516	9	22100176	(21600176,22600176)	G	C	0.4966	3.97e-05	7.12e-05	rs117175095	G	A	0.0085	0.023	-0.0103
CDKN2B-AS1	rs1556516	9	22100176	(21600176,22600176)	G	C	0.4966	3.97e-05	7.12e-05	rs10125400	T	G	0.1822	-0.03	-0.00214
CDKN2B-AS1	rs1556516	9	22100176	(21600176,22600176)	G	C	0.4966	3.97e-05	7.12e-05	rs34452617	G	A	0.0826	0.127	-0.00188
CDKN2B-AS1	rs1556516	9	22100176	(21600176,22600176)	G	C	0.4966	3.97e-05	7.12e-05	rs142806186	G	C	0.0073	0.003	-0.00572
CDKN2B-AS1	rs1556516	9	22100176	(21600176,22600176)	G	C	0.4966	3.97e-05	7.12e-05	rs12686371	G	C	0.0183	0.04	0.0057
CDKN2B-AS1	rs1556516	9	22100176	(21600176,22600176)	G	C	0.4966	3.97e-05	7.12e-05	rs1414242	T	C	0.5195	-0.064	-0.000905
CDKN2B-AS1	rs1556516	9	22100176	(21600176,22600176)	G	C	0.4966	3.97e-05	7.12e-05	rs56273702	C	T	0.0305	-0.081	0.00191
CDKN2B-AS1	rs1556516	9	22100176	(21600176,22600176)	G	C	0.4966	3.97e-05	7.12e-05	rs62573470	T	C	0.0406	0.005	-0.00138
ABO	rs2519093	9	136141870	(135641870,136641870)	C	T	0.1858	1.41e-05	1.41e-05	rs2519093	C	T	0.1858	1	-0.000429
ZW10	rs61905747	11	113639842	(113139842,114139842)	A	C	0.1918	2.46e-05	3.46e-05	rs2051677	G	A	0.0945	1	-0.0153
ZW10	rs61905747	11	113639842	(113139842,114139842)	A	C	0.1918	2.46e-05	3.46e-05	rs7105965	C	A	0.0251	-0.022	0.0127
ZW10	rs61905747	11	113639842	(113139842,114139842)	A	C	0.1918	2.46e-05	3.46e-05	rs4938024	G	A	0.357	0.147	-0.00511
ZW10	rs61905747	11	113639842	(113139842,114139842)	A	C	0.1918	2.46e-05	3.46e-05	rs114749149	C	T	0.0056	-0.053	-0.0413
ZW10	rs61905747	11	113639842	(113139842,114139842)	A	C	0.1918	2.46e-05	3.46e-05	rs78363643	A	G	0.0348	-0.041	0.00683
ZW10	rs61905747	11	113639842	(113139842,114139842)	A	C	0.1918	2.46e-05	3.46e-05	rs74494412	C	A	0.0142	-0.075	0.0168
ZW10	rs61905747	11	113639842	(113139842,114139842)	A	C	0.1918	2.46e-05	3.46e-05	rs7940164	G	T	0.662	-0.313	0.000766
ZW10	rs61905747	11	113639842	(113139842,114139842)	A	C	0.1918	2.46e-05	3.46e-05	rs11606008	C	T	0.0488	-0.066	0.00558
ZW10	rs61905747	11	113639842	(113139842,114139842)	A	C	0.1918	2.46e-05	3.46e-05	rs146796311	C	G	0.0104	0.016	0.0132
ZW10	rs61905747	11	113639842	(113139842,114139842)	A	C	0.1918	2.46e-05	3.46e-05	rs117480235	G	A	0.0087	-0.053	-0.0149
ZW10	rs61905747	11	113639842	(113139842,114139842)	A	C	0.1918	2.46e-05	3.46e-05	rs150020516	C	G	0.0107	0	0.00816
ZW10	rs61905747	11	113639842	(113139842,114139842)	A	C	0.1918	2.46e-05	3.46e-05	rs111721949	C	T	0.0404	0.067	-0.005
ZW10	rs61905747	11	113639842	(113139842,114139842)	A	C	0.1918	2.46e-05	3.46e-05	rs56079230	G	T	0.0289	0.215	-0.00373
ZW10	rs61905747	11	113639842	(113139842,114139842)	A	C	0.1918	2.46e-05	3.46e-05	rs181926365	T	C	0.0073	0.016	-0.0106
ZW10	rs61905747	11	113639842	(113139842,114139842)	A	C	0.1918	2.46e-05	3.46e-05	rs386800	G	A	0.2762	0.033	0.00114
ZW10	rs61905747	11	113639842	(113139842,114139842)	A	C	0.1918	2.46e-05	3.46e-05	rs117839040	T	G	0.0165	-0.017	0.00404
ZW10	rs61905747	11	113639842	(113139842,114139842)	A	C	0.1918	2.46e-05	3.46e-05	rs10891525	G	A	0.9318	-0.217	0.00122
ZW10	rs61905747	11	113639842	(113139842,114139842)	A	C	0.1918	2.46e-05	3.46e-05	rs113289440	A	C	0.035	-0.06	-0.00121
ZW10	rs61905747	11	113639842	(113139842,114139842)	A	C	0.1918	2.46e-05	3.46e-05	rs140158481	C	T	0.011	0	0.00287
ZW10	rs61905747	11	113639842	(113139842,114139842)	A	C	0.1918	2.46e-05	3.46e-05	rs144224976	C	T	0.0185	-0.011	0.0016
ZW10	rs61905747	11	113639842	(113139842,114139842)	A	C	0.1918	2.46e-05	3.46e-05	rs12289874	C	A	0.3727	0.354	-0.000325
ZW10	rs61905747	11	113639842	(113139842,114139842)	A	C	0.1918	2.46e-05	3.46e-05	rs80265523	T	A	0.0064	0.046	0.00301
ZW10	rs61905747	11	113639842	(113139842,114139842)	A	C	0.1918	2.46e-05	3.46e-05	rs566775	C	T	0.1522	-0.054	0.00068
ZW10	rs61905747	11	113639842	(113139842,114139842)	A	C	0.1918	2.46e-05	3.46e-05	rs12421810	C	G	0.0606	-0.029	-0.000636
ZW10	rs61905747	11	113639842	(113139842,114139842)	A	C	0.1918	2.46e-05	3.46e-05	rs149661611	C	T	0.0087	-0.04	0.00139
ZW10	rs61905747	11	113639842	(113139842,114139842)	A	C	0.1918	2.46e-05	3.46e-05	rs147228343	G	A	0.0102	-0.004	0.000635
ZW10	rs61905747	11	113639842	(113139842,114139842)	A	C	0.1918	2.46e-05	3.46e-05	rs118107176	A	C	0.0184	-0.017	0.000579
ZW10	rs61905747	11	113639842	(113139842,114139842)	A	C	0.1918	2.46e-05	3.46e-05	rs76168892	C	T	0.03	0.03	-0.000417
ZW10	rs61905747	11	113639842	(113139842,114139842)	A	C	0.1918	2.46e-05	3.46e-05	rs7116229	G	T	0.0424	-0.009	-0.000382
ZW10	rs61905747	11	113639842	(113139842,114139842)	A	C	0.1918	2.46e-05	3.46e-05	rs142047307	G	C	0.0187	-0.09	-0.000171
ATXN2/BRAP	rs11065979	12	112059557	(111559557,112559557)	C	T	0.4368	1.05e-05	1.1e-05	rs11065979	C	T	0.4368	1	-0.00986
13q21.31	rs61949650	13	64836488	(64336488,65336488)	T	C	0.0629	1.3e-05	3.01e-05	rs61956818	G	A	0.0589	1	0.0052
13q21.31	rs61949650	13	64836488	(64336488,65336488)	T	C	0.0629	1.3e-05	3.01e-05	rs9540065	A	G	0.4728	-0.23	-0.00168
13q21.31	rs61949650	13	64836488	(64336488,65336488)	T	C	0.0629	1.3e-05	3.01e-05	rs191913915	C	T	0.015	-0.035	-0.00739
13q21.31	rs61949650	13	64836488	(64336488,65336488)	T	C	0.0629	1.3e-05	3.01e-05	rs61951483	A	C	0.0574	0.923	0.00195
13q21.31	rs61949650	13	64836488	(64336488,65336488)	T	C	0.0629	1.3e-05	3.01e-05	rs35106108	C	T	0.0716	-0.029	-0.00184
13q21.31	rs61949650	13	64836488	(64336488,65336488)	T	C	0.0629	1.3e-05	3.01e-05	rs9317428	T	C	0.8302	0.025	0.000531
13q21.31	rs61949650	13	64836488	(64336488,65336488)	T	C	0.0629	1.3e-05	3.01e-05	rs117749222	C	T	0.0193	-0.016	-0.000663
13q21.31	rs61949650	13	64836488	(64336488,65336488)	T	C	0.0629	1.3e-05	3.01e-05	rs9598764	C	T	0.0442	-0.055	0.000553
CHRNA3/5	rs8042849	15	78817929	(78317929,79317929)	C	T	0.6588	4.63e-05	8.72e-05	rs72740955	C	T	0.3336	1	-0.000528
CHRNA3/5	rs8042849	15	78817929	(78317929,79317929)	C	T	0.6588	4.63e-05	8.72e-05	rs11852372	A	C	0.3344	0.938	-0.00789
CHRNA3/5	rs8042849	15	78817929	(78317929,79317929)	C	T	0.6588	4.63e-05	8.72e-05	rs59683676	T	C	0.2187	-0.445	0.0113
CHRNA3/5	rs8042849	15	78817929	(78317929,79317929)	C	T	0.6588	4.63e-05	8.72e-05	rs8042849	C	T	0.6588	-0.938	0.00565
CHRNA3/5	rs8042849	15	78817929	(78317929,79317929)	C	T	0.6588	4.63e-05	8.72e-05	rs7172118	C	A	0.3297	0.972	-0.00491
CHRNA3/5	rs8042849	15	78817929	(78317929,79317929)	C	T	0.6588	4.63e-05	8.72e-05	rs4243084	G	C	0.3354	0.947	-0.00543
CHRNA3/5	rs8042849	15	78817929	(78317929,79317929)	C	T	0.6588	4.63e-05	8.72e-05	rs28534575	T	G	0.2253	-0.416	0.00469
CHRNA3/5	rs8042849	15	78817929	(78317929,79317929)	C	T	0.6588	4.63e-05	8.72e-05	rs11858836	G	A	0.3203	0.821	-0.00343
CHRNA3/5	rs8042849	15	78817929	(78317929,79317929)	C	T	0.6588	4.63e-05	8.72e-05	rs8039449	C	T	0.3629	0.894	-0.00098
CHRNA3/5	rs8042849	15	78817929	(78317929,79317929)	C	T	0.6588	4.63e-05	8.72e-05	rs149691331	C	T	0.015	0.071	0.0146
CHRNA3/5	rs8042849	15	78817929	(78317929,79317929)	C	T	0.6588	4.63e-05	8.72e-05	rs113862251	C	T	0.0053	-0.021	-0.0203
CHRNA3/5	rs8042849	15	78817929	(78317929,79317929)	C	T	0.6588	4.63e-05	8.72e-05	rs55786254	G	T	0.0224	-0.046	0.00675
CHRNA3/5	rs8042849	15	78817929	(78317929,79317929)	C	T	0.6588	4.63e-05	8.72e-05	rs76507625	T	C	0.0611	0.097	-0.00333
CHRNA3/5	rs8042849	15	78817929	(78317929,79317929)	C	T	0.6588	4.63e-05	8.72e-05	rs11635166	C	T	0.1752	-0.03	-0.00157
CHRNA3/5	rs8042849	15	78817929	(78317929,79317929)	C	T	0.6588	4.63e-05	8.72e-05	rs116906910	A	C	0.0135	-0.003	0.000958
CHRNA3/5	rs8042849	15	78817929	(78317929,79317929)	C	T	0.6588	4.63e-05	8.72e-05	rs117370250	G	A	0.9212	0.045	0.000185
FURIN/FES	rs6224	15	91423543	(90923543,91923543)	G	T	0.474	2.38e-05	8.93e-05	rs7177338	G	A	0.5251	1	0.00512
FURIN/FES	rs6224	15	91423543	(90923543,91923543)	G	T	0.474	2.38e-05	8.93e-05	rs17514846	C	A	0.4708	-0.946	-0.00736
FURIN/FES	rs6224	15	91423543	(90923543,91923543)	G	T	0.474	2.38e-05	8.93e-05	rs10744971	T	C	0.3864	0.63	0.00674
FURIN/FES	rs6224	15	91423543	(90923543,91923543)	G	T	0.474	2.38e-05	8.93e-05	rs1972926	C	T	0.192	-0.003	0.00848
FURIN/FES	rs6224	15	91423543	(90923543,91923543)	G	T	0.474	2.38e-05	8.93e-05	rs6496746	C	A	0.1629	-0.096	0.00296
FURIN/FES	rs6224	15	91423543	(90923543,91923543)	G	T	0.474	2.38e-05	8.93e-05	rs140129805	C	T	0.0119	0.095	-0.0249
FURIN/FES	rs6224	15	91423543	(90923543,91923543)	G	T	0.474	2.38e-05	8.93e-05	rs72759398	G	A	0.0618	0.045	-0.0032
FURIN/FES	rs6224	15	91423543	(90923543,91923543)	G	T	0.474	2.38e-05	8.93e-05	rs117918230	C	T	0.0208	-0.108	-0.0105
FURIN/FES	rs6224	15	91423543	(90923543,91923543)	G	T	0.474	2.38e-05	8.93e-05	rs117154835	A	G	0.0062	0.021	-0.03
FURIN/FES	rs6224	15	91423543	(90923543,91923543)	G	T	0.474	2.38e-05	8.93e-05	rs3826033	G	A	0.1278	-0.064	0.00255
FURIN/FES	rs6224	15	91423543	(90923543,91923543)	G	T	0.474	2.38e-05	8.93e-05	rs876874	A	T	0.1731	0.108	-0.00264
FURIN/FES	rs6224	15	91423543	(90923543,91923543)	G	T	0.474	2.38e-05	8.93e-05	rs12917264	C	T	0.056	-0.297	-0.00358
FURIN/FES	rs6224	15	91423543	(90923543,91923543)	G	T	0.474	2.38e-05	8.93e-05	rs117789387	C	T	0.0148	0.072	0.00964
FURIN/FES	rs6224	15	91423543	(90923543,91923543)	G	T	0.474	2.38e-05	8.93e-05	rs77876906	C	T	0.0117	0.089	0.00728
FURIN/FES	rs6224	15	91423543	(90923543,91923543)	G	T	0.474	2.38e-05	8.93e-05	rs56340611	T	C	0.0547	0.232	0.0026
FURIN/FES	rs6224	15	91423543	(90923543,91923543)	G	T	0.474	2.38e-05	8.93e-05	rs1206680	T	C	0.9865	-0.025	0.0105
FURIN/FES	rs6224	15	91423543	(90923543,91923543)	G	T	0.474	2.38e-05	8.93e-05	rs138259291	C	T	0.0142	0.006	0.00643
FURIN/FES	rs6224	15	91423543	(90923543,91923543)	G	T	0.474	2.38e-05	8.93e-05	rs28446956	C	T	0.0019	-0.091	0.0157
FURIN/FES	rs6224	15	91423543	(90923543,91923543)	G	T	0.474	2.38e-05	8.93e-05	rs11073975	G	A	0.1089	0.079	-0.00179
FURIN/FES	rs6224	15	91423543	(90923543,91923543)	G	T	0.474	2.38e-05	8.93e-05	rs117203682	G	A	0.0288	0.039	-0.00355
FURIN/FES	rs6224	15	91423543	(90923543,91923543)	G	T	0.474	2.38e-05	8.93e-05	rs1550638	C	T	0.1584	0.155	-0.000505
FURIN/FES	rs6224	15	91423543	(90923543,91923543)	G	T	0.474	2.38e-05	8.93e-05	rs72753679	T	G	0.0129	-0.092	0.00358
FURIN/FES	rs6224	15	91423543	(90923543,91923543)	G	T	0.474	2.38e-05	8.93e-05	rs145942578	G	A	0.0091	0.092	-0.00225
FURIN/FES	rs6224	15	91423543	(90923543,91923543)	G	T	0.474	2.38e-05	8.93e-05	rs144797025	A	G	0.0063	0.008	0.000348
FURIN/FES	rs6224	15	91423543	(90923543,91923543)	G	T	0.474	2.38e-05	8.93e-05	rs143788103	C	T	0.0056	-0.102	-0.000207
FURIN/FES	rs6224	15	91423543	(90923543,91923543)	G	T	0.474	2.38e-05	8.93e-05	rs12102151	A	C	0.0057	0.095	0.000114
HP	rs12924886	16	72075593	(71575593,72575593)	A	T	0.1891	5.97e-05	9.41e-05	rs2287997	G	A	0.1845	1	-0.00161
HP	rs12924886	16	72075593	(71575593,72575593)	A	T	0.1891	5.97e-05	9.41e-05	rs540953890	C	T	0.0059	-0.05	0.00542
HP	rs12924886	16	72075593	(71575593,72575593)	A	T	0.1891	5.97e-05	9.41e-05	rs191943997	G	A	0.0147	-0.038	0.00178
LDLR	rs142158911	19	11190534	(10690534,11690534)	G	A	0.1154	5.14e-05	8.48e-05	rs6511720	G	T	0.1185	1	0.00554
LDLR	rs142158911	19	11190534	(10690534,11690534)	G	A	0.1154	5.14e-05	8.48e-05	rs17616661	A	G	0.0993	0.003	-0.0045
LDLR	rs142158911	19	11190534	(10690534,11690534)	G	A	0.1154	5.14e-05	8.48e-05	rs146576912	C	T	0.0609	0.237	0.00398
LDLR	rs142158911	19	11190534	(10690534,11690534)	G	A	0.1154	5.14e-05	8.48e-05	rs12460558	G	A	0.0864	0.004	-0.000657
LDLR	rs142158911	19	11190534	(10690534,11690534)	G	A	0.1154	5.14e-05	8.48e-05	rs167479	G	T	0.4703	0.06	0.000453
LDLR	rs142158911	19	11190534	(10690534,11690534)	G	A	0.1154	5.14e-05	8.48e-05	rs13306501	G	A	0.0438	-0.062	-0.000209
APOE	rs429358	19	45411941	(44911941,45911941)	T	C	0.1563	0.000205	0.000267	rs429358	T	C	0.1563	1	-0.087
APOE	rs429358	19	45411941	(44911941,45911941)	T	C	0.1563	0.000205	0.000267	rs12721051	C	G	0.1908	0.809	-0.00623
APOE	rs429358	19	45411941	(44911941,45911941)	T	C	0.1563	0.000205	0.000267	rs12972970	G	A	0.1493	0.666	-0.0143
APOE	rs429358	19	45411941	(44911941,45911941)	T	C	0.1563	0.000205	0.000267	rs74444983	T	C	0.259	-0.156	-0.0104
APOE	rs429358	19	45411941	(44911941,45911941)	T	C	0.1563	0.000205	0.000267	rs7412	C	T	0.081	-0.104	0.0193
APOE	rs429358	19	45411941	(44911941,45911941)	T	C	0.1563	0.000205	0.000267	rs73036519	G	C	0.3004	-0.132	-0.00575
APOE	rs429358	19	45411941	(44911941,45911941)	T	C	0.1563	0.000205	0.000267	rs346747	G	A	0.3777	-0.167	-0.000568
APOE	rs429358	19	45411941	(44911941,45911941)	T	C	0.1563	0.000205	0.000267	rs10401176	C	T	0.1256	0.043	0.00978
APOE	rs429358	19	45411941	(44911941,45911941)	T	C	0.1563	0.000205	0.000267	rs393584	G	A	0.3558	0.07	0.0028
APOE	rs429358	19	45411941	(44911941,45911941)	T	C	0.1563	0.000205	0.000267	rs4803760	T	C	0.7951	-0.081	-0.00411
APOE	rs429358	19	45411941	(44911941,45911941)	T	C	0.1563	0.000205	0.000267	rs17714761	A	T	0.3415	-0.059	-0.00616
APOE	rs429358	19	45411941	(44911941,45911941)	T	C	0.1563	0.000205	0.000267	rs73936516	C	T	0.0192	0.11	0.0203
APOE	rs429358	19	45411941	(44911941,45911941)	T	C	0.1563	0.000205	0.000267	rs11667829	G	A	0.3307	-0.19	-0.00583
APOE	rs429358	19	45411941	(44911941,45911941)	T	C	0.1563	0.000205	0.000267	rs346743	C	T	0.2864	0.074	0.00265
APOE	rs429358	19	45411941	(44911941,45911941)	T	C	0.1563	0.000205	0.000267	rs75727214	G	C	0.0204	0.095	0.0192
APOE	rs429358	19	45411941	(44911941,45911941)	T	C	0.1563	0.000205	0.000267	rs519113	C	G	0.244	0.069	0.00225
APOE	rs429358	19	45411941	(44911941,45911941)	T	C	0.1563	0.000205	0.000267	rs12462573	G	A	0.2608	0.054	-0.00214
APOE	rs429358	19	45411941	(44911941,45911941)	T	C	0.1563	0.000205	0.000267	rs4803748	C	T	0.3808	-0.007	0.00185
APOE	rs429358	19	45411941	(44911941,45911941)	T	C	0.1563	0.000205	0.000267	rs846876	C	G	0.623	-0.019	-0.000837
APOE	rs429358	19	45411941	(44911941,45911941)	T	C	0.1563	0.000205	0.000267	rs193255246	C	T	0.0144	0.027	0.0122
APOE	rs429358	19	45411941	(44911941,45911941)	T	C	0.1563	0.000205	0.000267	rs59135122	T	C	0.1976	0.042	0.00311
APOE	rs429358	19	45411941	(44911941,45911941)	T	C	0.1563	0.000205	0.000267	rs34827707	G	A	0.0268	0.014	0.00476
APOE	rs429358	19	45411941	(44911941,45911941)	T	C	0.1563	0.000205	0.000267	rs76670936	G	A	0.0791	0.062	0.00216
APOE	rs429358	19	45411941	(44911941,45911941)	T	C	0.1563	0.000205	0.000267	rs2627645	C	A	0.9707	-0.14	-0.00558
APOE	rs429358	19	45411941	(44911941,45911941)	T	C	0.1563	0.000205	0.000267	rs148094087	T	C	0.0086	0.099	0.00782
APOE	rs429358	19	45411941	(44911941,45911941)	T	C	0.1563	0.000205	0.000267	rs145545627	G	A	0.0177	-0.072	-0.00345
APOE	rs429358	19	45411941	(44911941,45911941)	T	C	0.1563	0.000205	0.000267	rs148947391	G	A	0.0112	-0.007	-0.00396
APOE	rs429358	19	45411941	(44911941,45911941)	T	C	0.1563	0.000205	0.000267	rs185364442	T	C	0.0053	0.094	0.00522
APOE	rs429358	19	45411941	(44911941,45911941)	T	C	0.1563	0.000205	0.000267	rs116902363	G	A	0.0202	0.008	-0.000283
APOE	rs429358	19	45411941	(44911941,45911941)	T	C	0.1563	0.000205	0.000267	rs111371860	A	T	0.0642	0	2.72e-05
SOJO maps additional variants of each locus besides the top variant by implementing a LASSO regression across the locus. Each additional variant at each locus is reported. R-squared is on a non-intuitive scale here, as the phenotype is martingale residuals in the replication cohort, where a substantial proportion of the parents are still alive. It is therefore much lower than the proportion of li…
