# Supplementary material for: Genomics of 1 million parent lifespans implicates novel pathways and common diseases and distinguishes survival chances
Source: eLife. 2019 Jan 15;8:e39856. doi: 10.7554/eLife.39856 (PMC6333444; doi:10.7554/eLife.39856)
Supplement: Supplementary file 4. — This Excel workbook contains a list of all cell types tested for lifespan heritability enrichment by Stratified LD-score regression and includes a list of coefficients for each cel type. [file elife-39856-supp4.xlsx]

## Sheet: Strat LD-score regression
Cell types enriched for lifespan heritability identified by stratified LD-score regression
Name	Beta	SE	P	Q
Fetal_Brain_Female__DNase	6.62814e-08	1.60303e-08	1.8E-05	0.0100
Fetal_Brain_Male__H3K4me1	3.04387e-08	7.54108e-09	2.7E-05	0.0100
Fetal_Brain_Male__DNase	6.08306e-08	1.59628e-08	6.9E-05	0.0171
Brain_Dorsolateral_Prefrontal_Cortex__H3K4me3	1.13025e-07	3.1208e-08	1.5E-04	0.0256
Fetal_Brain_Female__H3K4me1	4.23498e-08	1.18358e-08	1.7E-04	0.0256
Brain_Dorsolateral_Prefrontal_Cortex__H3K4me1	3.38223e-08	1.09492e-08	0.0010	0.1104
Pancreatic_Islets__H3K27ac	8.11227e-08	2.6386e-08	0.0011	0.1104
Brain_Dorsolateral_Prefrontal_Cortex__H3K36me3	4.31675e-08	1.42128e-08	0.0012	0.1104
Brain_Dorsolateral_Prefrontal_Cortex__H3K27ac	2.86912e-08	1.05851e-08	0.0034	0.2762
Cortex_derived_primary_cultured_neurospheres__H3K4me3	9.49849e-08	3.55257e-08	0.0038	0.2776
Brain_Dorsolateral_Prefrontal_Cortex__H3K9ac	7.128e-08	2.76874e-08	0.0050	0.3377
Brain_Inferior_Temporal_Lobe__H3K4me3	6.21856e-08	2.51868e-08	0.0068	0.4178
Brain_Cingulate_Gyrus__H3K4me3	6.47157e-08	2.65231e-08	0.0073	0.4181
Fetal_Brain_Female__H3K4me3	5.92212e-08	2.47691e-08	0.0084	0.4441
MEChi.GFP-.Adult	2.50467e-09	1.08055e-09	0.0102	0.4451
Brain_Cingulate_Gyrus__H3K9ac	5.06271e-08	2.16879e-08	0.0098	0.4451
Primary_neutrophils_from_peripheral_blood__H3K4me1	1.23859e-08	5.30609e-09	0.0098	0.4451
Ep.5wk.MEClo.Th	2.16161e-09	9.72278e-10	0.0131	0.5385
Right_Ventricle__H3K36me3	3.47067e-08	1.61771e-08	0.0160	0.6216
MEChi.GFP+.Adult.KO	2.18321e-09	1.05602e-09	0.0193	0.6375
Foreskin_Melanocyte_Primary_Cells_skin01__H3K4me1	3.97821e-08	1.88781e-08	0.0175	0.6375
Duodenum_Smooth_Muscle__H3K4me1	2.57183e-08	1.24921e-08	0.0198	0.6375
Ganglion_Eminence_derived_primary_cultured_neurospheres__H3K4me3	5.90524e-08	2.86994e-08	0.0198	0.6375
Fetal_Adrenal_Gland__H3K4me3	1.38701e-07	6.88597e-08	0.0220	0.6539
Brain_Angular_Gyrus__H3K4me3	6.2974e-08	3.12932e-08	0.0221	0.6539
Brain_Anterior_Caudate__H3K4me3	4.93015e-08	2.48032e-08	0.0234	0.6666
Foreskin_Keratinocyte_Primary_Cells_skin02__H3K36me3	1.98233e-08	1.02334e-08	0.0264	0.6832
Pancreas__DNase	4.23778e-08	2.19229e-08	0.0266	0.6832
Ganglion_Eminence_derived_primary_cultured_neurospheres__H3K4me1	2.40964e-08	1.24936e-08	0.0269	0.6832
Colon_Smooth_Muscle__H3K36me3	2.35191e-08	1.23611e-08	0.0285	0.6832
Brain_Angular_Gyrus__H3K9ac	3.25975e-08	1.72374e-08	0.0293	0.6832
Foreskin_Fibroblast_Primary_Cells_skin01__H3K4me3	3.59698e-08	1.90564e-08	0.0295	0.6832
CD4.5h.LN	2.43793e-09	1.32663e-09	0.0331	0.6982
Ep.5wk.MEChi.Th	1.88551e-09	1.04882e-09	0.0361	0.6982
EO.AT.v2	2.04529e-09	1.14527e-09	0.0371	0.6982
Osteoblast_Primary_Cells__H3K36me3	1.28429e-08	6.92145e-09	0.0318	0.6982
Pancreatic_Islets__H3K9ac	8.92549e-08	4.93203e-08	0.0352	0.6982
Brain_Germinal_Matrix__H3K4me1	3.51444e-08	1.9466e-08	0.0355	0.6982
Adipose_Nuclei__H3K27ac	1.21299e-08	6.78181e-09	0.0368	0.6982
Cortex_derived_primary_cultured_neurospheres__H3K36me3	1.95039e-08	1.10096e-08	0.0382	0.6982
Placenta__H3K36me3	1.80823e-08	1.02383e-08	0.0387	0.6982
Stomach_Smooth_Muscle__H3K36me3	2.28943e-08	1.31191e-08	0.0405	0.7133
LEC.SLN.CFA.d6.v2	2.17134e-09	1.25575e-09	0.0419	0.7210
NHLF_Lung_Fibroblast_Primary_Cells__H3K36me3	2.83437e-08	1.69718e-08	0.0475	0.7981
GN.Bl	2.04121e-09	1.24042e-09	0.0499	0.8031
Cortex_derived_primary_cultured_neurospheres__H3K4me1	1.41006e-08	8.55755e-09	0.0497	0.8031
Fetal_Brain_Female__H3K36me3	1.89663e-08	1.16211e-08	0.0513	0.8082
Primary_neutrophils_from_peripheral_blood__H3K4me3	2.41286e-08	1.48964e-08	0.0526	0.8116
Fetal_Kidney__H3K36me3	5.10456e-08	3.2029e-08	0.0555	0.8381
Brain_Cerebellum	1.43342e-09	1.12514e-09	0.1013	0.8622
Brain_Frontal_Cortex_(BA9)	8.925e-10	7.23387e-10	0.1086	0.8622
Pancreas	1.36844e-09	9.15967e-10	0.0676	0.8622
Colon_Transverse	1.49803e-09	1.08666e-09	0.0840	0.8622
Small_Intestine_Terminal_Ileum	1.37176e-09	1.07844e-09	0.1017	0.8622
DC.IIhilang+103-11b+.SLN	1.55932e-09	1.00186e-09	0.0598	0.8622
MEChi.GFP+.Adult	1.59829e-09	1.08384e-09	0.0702	0.8622
FRC.SLN.CFA.d6.v2	1.72492e-09	1.18211e-09	0.0723	0.8622
Ep.8wk.MEChi.Th	1.49446e-09	1.03461e-09	0.0743	0.8622
B.FrE.BM	1.64053e-09	1.14948e-09	0.0768	0.8622
preB.FrC.BM	1.60653e-09	1.13356e-09	0.0782	0.8622
DC.8+.SLN	1.56948e-09	1.11778e-09	0.0801	0.8622
LEC.SLN.v2	1.80026e-09	1.2822e-09	0.0802	0.8622
GN.Arth.BM	1.67174e-09	1.22089e-09	0.0855	0.8622
DC.103+11b-.Lv	1.41912e-09	1.08355e-09	0.0951	0.8622
NKT.44-NK1.1-.Th	1.52423e-09	1.23976e-09	0.1095	0.8622
preB.FrD.BM	1.32891e-09	1.11357e-09	0.1164	0.8622
BEC.SLN.OT	1.63423e-09	1.37241e-09	0.1169	0.8622
T.DPsm.Th	1.42554e-09	1.20568e-09	0.1185	0.8622
LEC.MLN	1.55562e-09	1.32406e-09	0.1200	0.8622
B.Mem.Sp.v2	1.33622e-09	1.14283e-09	0.1212	0.8622
GN.Bl.v2	1.32493e-09	1.14764e-09	0.1242	0.8622
CD19Control	1.29452e-09	1.13606e-09	0.1273	0.8622
B.Fo.LN	1.48144e-09	1.30948e-09	0.1290	0.8622
Tgd.vg2+24ahi.e17.Th	1.40249e-09	1.25386e-09	0.1317	0.8622
NHEK-Epidermal_Keratinocyte_Primary_Cells__H3K36me3	1.45941e-08	9.46949e-09	0.0616	0.8622
Brain_Inferior_Temporal_Lobe__H3K27ac	1.05346e-08	6.92137e-09	0.0640	0.8622
Ganglion_Eminence_derived_primary_cultured_neurospheres__H3K36me3	1.50984e-08	1.00899e-08	0.0673	0.8622
Brain_Angular_Gyrus__H3K27ac	1.2906e-08	8.70127e-09	0.0690	0.8622
Foreskin_Melanocyte_Primary_Cells_skin01__H3K27ac	3.57729e-08	2.42283e-08	0.0699	0.8622
Spleen__H3K4me1	1.87424e-08	1.28332e-08	0.0721	0.8622
Brain_Angular_Gyrus__H3K36me3	2.37554e-08	1.67113e-08	0.0776	0.8622
NHDF-Ad_Adult_Dermal_Fibroblast_Primary_Cells__H3K4me3	5.16738e-08	3.69984e-08	0.0813	0.8622
NHEK-Epidermal_Keratinocyte_Primary_Cells__H3K4me3	3.56058e-08	2.56683e-08	0.0827	0.8622
Psoas_Muscle__H3K4me3	6.75195e-08	4.86908e-08	0.0828	0.8622
Brain_Angular_Gyrus__H3K4me1	1.18974e-08	8.58838e-09	0.0830	0.8622
Brain_Substantia_Nigra__H3K4me3	4.11652e-08	3.00766e-08	0.0855	0.8622
Left_Ventricle__H3K36me3	1.90366e-08	1.4522e-08	0.0949	0.8622
Ovary__DNase	3.18844e-08	2.44477e-08	0.0961	0.8622
Fetal_Intestine_Large__H3K4me1	1.04724e-08	8.04372e-09	0.0965	0.8622
Brain_Germinal_Matrix__H3K36me3	1.9622e-08	1.52199e-08	0.0987	0.8622
Foreskin_Melanocyte_Primary_Cells_skin01__H3K4me3	3.98717e-08	3.10359e-08	0.0994	0.8622
Brain_Germinal_Matrix__H3K4me3	3.96789e-08	3.10184e-08	0.1004	0.8622
Fetal_Muscle_Trunk__H3K4me3	6.64847e-08	5.21323e-08	0.1011	0.8622
Fetal_Adrenal_Gland__DNase	3.09797e-08	2.4642e-08	0.1043	0.8622
Stomach_Smooth_Muscle__H3K4me3	2.10734e-08	1.68329e-08	0.1053	0.8622
Primary_B_cells_from_cord_blood__H3K4me1	1.03519e-08	8.27439e-09	0.1055	0.8622
Foreskin_Melanocyte_Primary_Cells_skin03__H3K27ac	1.33734e-08	1.07321e-08	0.1064	0.8622
Primary_neutrophils_from_peripheral_blood__H3K36me3	1.08158e-08	8.69575e-09	0.1068	0.8622
Pancreas__H3K4me1	1.33363e-08	1.09767e-08	0.1122	0.8622
Placenta__H3K4me1	1.00319e-08	8.28538e-09	0.1130	0.8622
Osteoblast_Primary_Cells__H3K4me3	3.22058e-08	2.68427e-08	0.1151	0.8622
Lung__H3K36me3	2.08839e-08	1.74778e-08	0.1161	0.8622
Brain_Anterior_Caudate__H3K4me1	9.99859e-09	8.40524e-09	0.1171	0.8622
Fetal_Adrenal_Gland__H3K4me1	1.07198e-08	9.20696e-09	0.1221	0.8622
Fetal_Muscle_Leg__H3K4me3	5.62154e-08	4.84647e-08	0.1230	0.8622
Primary_monocytes_from_peripheral_blood__H3K27ac	1.15287e-08	9.98207e-09	0.1241	0.8622
Thymus__H3K36me3	2.05375e-08	1.78916e-08	0.1255	0.8622
Foreskin_Keratinocyte_Primary_Cells_skin03__H3K36me3	6.16117e-09	5.37782e-09	0.1260	0.8622
Pancreas__H3K27ac	2.2221e-08	1.95524e-08	0.1279	0.8622
Brain_Cingulate_Gyrus__H3K36me3	1.77823e-08	1.57862e-08	0.1300	0.8622
Brain_Inferior_Temporal_Lobe__H3K9ac	1.73746e-08	1.55041e-08	0.1312	0.8622
Foreskin_Fibroblast_Primary_Cells_skin02__H3K36me3	9.75636e-09	8.71378e-09	0.1314	0.8622
Adipose_Nuclei__H3K36me3	1.39601e-08	1.24711e-08	0.1315	0.8622
Brain_Anterior_cingulate_cortex_(BA24)	8.51714e-10	7.68881e-10	0.1340	0.8680
Ep.5wk.MEC.Sca1+.Th	9.70618e-10	8.8555e-10	0.1365	0.8680
Stomach_Smooth_Muscle__H3K4me1	1.05932e-08	9.67166e-09	0.1367	0.8680
Foreskin_Keratinocyte_Primary_Cells_skin02__H3K4me3	3.66512e-08	3.3539e-08	0.1372	0.8680
Stomach	1.11642e-09	1.09313e-09	0.1536	0.8691
B.FrF.BM	1.29514e-09	1.20863e-09	0.1420	0.8691
T.4FP3+25+.Sp	1.15397e-09	1.08926e-09	0.1447	0.8691
BEC.SLN	1.45083e-09	1.37179e-09	0.1451	0.8691
Tgd.vg5+24ahi.Th	1.28129e-09	1.22091e-09	0.1470	0.8691
preB.FrD.FL	1.16605e-09	1.1243e-09	0.1498	0.8691
NHEK-Epidermal_Keratinocyte_Primary_Cells__H3K4me1	8.02045e-09	7.41585e-09	0.1397	0.8691
HMEC_Mammary_Epithelial_Primary_Cells__H3K4me1	1.03251e-08	9.60761e-09	0.1413	0.8691
Fetal_Kidney__DNase	1.95306e-08	1.82823e-08	0.1427	0.8691
Primary_hematopoietic_stem_cells_short_term_culture__H3K4me1	9.31545e-09	8.93989e-09	0.1487	0.8691
Adipose_Nuclei__H3K9ac	2.66313e-08	2.58081e-08	0.1511	0.8691
Breast_Myoepithelial_Primary_Cells__H3K9ac	3.12237e-08	3.04207e-08	0.1524	0.8691
Lung__H3K4me3	4.01914e-08	3.91634e-08	0.1524	0.8691
Brain_Hippocampus_Middle__H3K4me3	2.42939e-08	2.38158e-08	0.1538	0.8691
proB.CLP.BM	1.18079e-09	1.18926e-09	0.1604	0.8742
FRC.Cad11.WT.v2	1.12743e-09	1.14225e-09	0.1618	0.8742
B.T1.Sp	1.08571e-09	1.12105e-09	0.1664	0.8742
Primary_hematopoietic_stem_cells_short_term_culture__H3K4me3	3.15109e-08	3.16365e-08	0.1596	0.8742
Placenta__DNase	1.33113e-08	1.3425e-08	0.1607	0.8742
Brain_Anterior_Caudate__H3K36me3	1.51154e-08	1.52961e-08	0.1615	0.8742
Primary_hematopoietic_stem_cells_G-CSF-mobilized_Male__DNase	2.7592e-08	2.82074e-08	0.1640	0.8742
Fetal_Muscle_Trunk__H3K36me3	1.1849e-08	1.21523e-08	0.1648	0.8742
Right_Ventricle__H3K4me3	3.19006e-08	3.28608e-08	0.1658	0.8742
Primary_hematopoietic_stem_cells__H3K4me1	1.4265e-08	1.474e-08	0.1666	0.8742
Rectal_Smooth_Muscle__H3K9ac	3.84832e-08	4.04167e-08	0.1705	0.8886
Whole_Blood	9.9818e-10	1.05626e-09	0.1723	0.8918
Ovary__H3K4me3	2.86184e-08	3.055e-08	0.1744	0.8964
Oligodendrocyte	8.6371e-10	9.3658e-10	0.1782	0.8976
T.4SP69+.Th	1.11134e-09	1.20294e-09	0.1778	0.8976
Brain_Anterior_Caudate__H3K27ac	7.24976e-09	7.86447e-09	0.1783	0.8976
B.Fo.PC	1.00552e-09	1.1052e-09	0.1815	0.9073
GN.Thio.PC	1.10464e-09	1.22079e-09	0.1828	0.9077
Colonic_Mucosa__H3K9ac	2.92648e-08	3.27532e-08	0.1858	0.9166
Spleen__H3K4me3	1.90969e-08	2.15129e-08	0.1874	0.9182
LEC.SLN.OT	1.13612e-09	1.30022e-09	0.1911	0.9250
Brain_Inferior_Temporal_Lobe__H3K36me3	1.14661e-08	1.313e-08	0.1913	0.9250
Neuron	8.02496e-10	1.02799e-09	0.2175	0.9285
Brain_Nucleus_accumbens_(basal_ganglia)	6.29382e-10	8.38121e-10	0.2263	0.9285
Brain_Putamen_(basal_ganglia)	7.01758e-10	9.53503e-10	0.2309	0.9285
Kidney_Cortex	9.21786e-10	1.07843e-09	0.1963	0.9285
Cervix_Endocervix	7.87804e-10	1.0627e-09	0.2292	0.9285
CD8.24h.LN	9.63572e-10	1.11275e-09	0.1933	0.9285
Mo.6C+II-.LN	1.01325e-09	1.22451e-09	0.2040	0.9285
Tgd.vg2+24ahi.Th	9.97088e-10	1.23202e-09	0.2092	0.9285
B.T3.Sp	9.22571e-10	1.17166e-09	0.2155	0.9285
LEC.SLN	9.94833e-10	1.26806e-09	0.2164	0.9285
T.4SP24int.Th	9.22389e-10	1.17753e-09	0.2167	0.9285
preT.DN2A.Th	1.17505e-09	1.50246e-09	0.2171	0.9285
MF.480int.LV.Naive	9.84538e-10	1.27032e-09	0.2192	0.9285
FRC.SLN.v2	8.87648e-10	1.16155e-09	0.2224	0.9285
BEC.MLN	1.05204e-09	1.37833e-09	0.2227	0.9285
CD8.1h.LN	8.77828e-10	1.15186e-09	0.2230	0.9285
T.4int8+.Th	8.93424e-10	1.17501e-09	0.2235	0.9285
SC.STSL.FL	9.95297e-10	1.30924e-09	0.2236	0.9285
Fetal_Intestine_Large__H3K4me3	2.63731e-08	3.07053e-08	0.1952	0.9285
Brain_Cingulate_Gyrus__H3K4me1	6.45398e-09	7.6188e-09	0.1985	0.9285
Foreskin_Keratinocyte_Primary_Cells_skin03__H3K4me1	6.91251e-09	8.20644e-09	0.1998	0.9285
Gastric__H3K36me3	1.28315e-08	1.55579e-08	0.2048	0.9285
Foreskin_Fibroblast_Primary_Cells_skin02__H3K4me3	1.35439e-08	1.66846e-08	0.2085	0.9285
Fetal_Stomach__H3K27ac	7.66306e-09	9.6953e-09	0.2147	0.9285
Foreskin_Keratinocyte_Primary_Cells_skin03__H3K4me3	2.15215e-08	2.728e-08	0.2151	0.9285
Primary_Natural_Killer_cells_from_peripheral_blood__DNase	1.79436e-08	2.3074e-08	0.2184	0.9285
Lung__H3K4me1	9.80089e-09	1.30163e-08	0.2257	0.9285
Foreskin_Keratinocyte_Primary_Cells_skin02__H3K4me1	9.18054e-09	1.21934e-08	0.2258	0.9285
Fetal_Adrenal_Gland__H3K36me3	8.20655e-09	1.1036e-08	0.2286	0.9285
Foreskin_Melanocyte_Primary_Cells_skin01__H3K36me3	1.28359e-08	1.73167e-08	0.2293	0.9285
Pancreatic_Islets__H3K4me1	6.52934e-09	8.83143e-09	0.2299	0.9285
Placenta_Amnion__H3K4me3	3.11667e-08	4.29438e-08	0.2340	0.9360
Brain_Cortex	5.84693e-10	8.19264e-10	0.2377	0.9407
Fetal_Intestine_Small__H3K4me1	5.7301e-09	8.02752e-09	0.2377	0.9407
Ep.MEChi.Th	7.66806e-10	1.10402e-09	0.2437	0.9446
proB.FrA.BM	8.25829e-10	1.19614e-09	0.2450	0.9446
Mo.Lu	8.07589e-10	1.1704e-09	0.2451	0.9446
Rectal_Smooth_Muscle__H3K27ac	5.51558e-09	7.86526e-09	0.2416	0.9446
Fetal_Muscle_Trunk__H3K4me1	5.90363e-09	8.48262e-09	0.2432	0.9446
NKT.44+NK1.1-.Th	7.94754e-10	1.17294e-09	0.2490	0.9499
Right_Ventricle__H3K4me1	9.79957e-09	1.44172e-08	0.2483	0.9499
Mo.6+2+.MLN	7.1225e-10	1.06158e-09	0.2511	0.9530
Artery_Tibial	5.38478e-10	8.14624e-10	0.2543	0.9552
GN.Arth.SynF	7.50998e-10	1.13378e-09	0.2539	0.9552
DC.4+.SLN	7.44661e-10	1.13579e-09	0.2560	0.9569
Ovary__H3K27ac	9.55566e-09	1.47466e-08	0.2585	0.9612
Fetal_Adrenal_Gland__H3K27ac	7.01346e-09	1.09032e-08	0.2600	0.9621
B.T2.Sp	7.49584e-10	1.20512e-09	0.2670	0.9684
Colon_Smooth_Muscle__H3K4me1	4.7148e-09	7.47222e-09	0.2640	0.9684
Fetal_Intestine_Small__H3K36me3	4.5449e-09	7.2677e-09	0.2659	0.9684
Rectal_Smooth_Muscle__H3K4me1	6.63696e-09	1.06631e-08	0.2668	0.9684
BA.Bl	7.53242e-10	1.24953e-09	0.2733	0.9818
Fetal_Stomach__H3K36me3	4.29906e-09	7.11365e-09	0.2728	0.9818
Ep.8wk.MEClo.Th	5.2572e-10	9.14564e-10	0.2827	0.9891
B.Fo.MLN	6.35218e-10	1.11612e-09	0.2846	0.9891
T.4+8int.Th	6.23936e-10	1.10096e-09	0.2855	0.9891
Tgd.Th	7.78092e-10	1.38019e-09	0.2865	0.9891
B.Fo.Sp	7.13525e-10	1.28058e-09	0.2887	0.9891
Esophagus__H3K4me1	9.44304e-09	1.61434e-08	0.2793	0.9891
NHEK-Epidermal_Keratinocyte_Primary_Cells__H3K27ac	5.69649e-09	9.9169e-09	0.2828	0.9891
NHDF-Ad_Adult_Dermal_Fibroblast_Primary_Cells__H3K9ac	1.79212e-08	3.15385e-08	0.2849	0.9891
Foreskin_Fibroblast_Primary_Cells_skin01__H3K36me3	4.22667e-09	7.44055e-09	0.2850	0.9891
Colon_Smooth_Muscle__H3K27ac	5.26333e-09	9.41771e-09	0.2881	0.9891
T.DP.Th.v2	5.98571e-10	1.09669e-09	0.2926	0.9917
Ovary__H3K4me1	5.73883e-09	1.05664e-08	0.2935	0.9917
Fetal_Muscle_Leg__H3K36me3	5.58511e-09	1.03294e-08	0.2944	0.9917
HMEC_Mammary_Epithelial_Primary_Cells__H3K27ac	5.84338e-09	1.08644e-08	0.2953	0.9917
Gastric__H3K4me3	1.49598e-08	2.79405e-08	0.2962	0.9917
Duodenum_Smooth_Muscle__H3K36me3	7.0677e-09	1.33239e-08	0.2979	0.9930
NHEK-Epidermal_Keratinocyte_Primary_Cells__H3K9ac	9.72098e-09	1.8614e-08	0.3008	0.9980
Astrocyte	-7.46582e-10	1.13452e-09	0.7448	0.9999
Brain_Cerebellar_Hemisphere	2.13469e-10	9.16443e-10	0.4079	0.9999
Brain_Caudate_(basal_ganglia)	5.06381e-11	9.29087e-10	0.4783	0.9999
Brain_Amygdala	-1.36482e-10	8.02874e-10	0.5675	0.9999
Brain_Hypothalamus	-1.59371e-10	7.68398e-10	0.5822	0.9999
Brain_Substantia_nigra	-1.12567e-09	8.64249e-10	0.9036	0.9999
Brain_Spinal_cord_(cervical_c-1)	-1.4205e-09	8.15667e-10	0.9592	0.9999
Brain_Hippocampus	-1.92927e-09	8.12764e-10	0.9912	0.9999
Fallopian_Tube	3.67777e-10	9.91783e-10	0.3554	0.9999
Colon_Sigmoid	3.6326e-10	1.03517e-09	0.3628	0.9999
Pituitary	3.39574e-10	1.00297e-09	0.3675	0.9999
Artery_Aorta	3.13825e-10	1.01832e-09	0.3790	0.9999
Esophagus_Mucosa	2.63435e-10	1.09629e-09	0.4051	0.9999
Muscle_Skeletal	2.34834e-10	1.0117e-09	0.4082	0.9999
Prostate	2.12013e-10	1.11205e-09	0.4244	0.9999
Cervix_Ectocervix	1.74121e-10	1.12834e-09	0.4387	0.9999
Cells_EBV-transformed_lymphocytes	1.57251e-10	1.05074e-09	0.4405	0.9999
Artery_Coronary	5.34851e-11	8.15644e-10	0.4739	0.9999
Testis	8.46186e-12	9.84357e-10	0.4966	0.9999
Liver	-9.64489e-11	1.11189e-09	0.5346	0.9999
Heart_Left_Ventricle	-1.30548e-10	8.92405e-10	0.5582	0.9999
Esophagus_Gastroesophageal_Junction	-1.82817e-10	9.89889e-10	0.5733	0.9999
Uterus	-1.90623e-10	9.87459e-10	0.5765	0.9999
Skin_Not_Sun_Exposed_(Suprapubic)	-2.82739e-10	9.91517e-10	0.6122	0.9999
Spleen	-3.15005e-10	1.01619e-09	0.6217	0.9999
Skin_Sun_Exposed_(Lower_leg)	-3.90707e-10	1.01451e-09	0.6499	0.9999
Ovary	-4.9864e-10	9.21183e-10	0.7059	0.9999
Nerve_Tibial	-5.34485e-10	9.00809e-10	0.7235	0.9999
Bladder	-5.56626e-10	9.36138e-10	0.7239	0.9999
Esophagus_Muscularis	-7.93558e-10	1.04641e-09	0.7759	0.9999
Heart_Atrial_Appendage	-6.92032e-10	8.93488e-10	0.7807	0.9999
Adipose_Subcutaneous	-9.83677e-10	9.12731e-10	0.8594	0.9999
Thyroid	-1.09342e-09	9.9294e-10	0.8646	0.9999
Vagina	-1.04422e-09	9.22592e-10	0.8711	0.9999
Cells_Transformed_fibroblasts	-1.74027e-09	9.72179e-10	0.9633	0.9999
Breast_Mammary_Tissue	-1.77979e-09	8.43494e-10	0.9826	0.9999
Adrenal_Gland	-2.49536e-09	1.00141e-09	0.9936	0.9999
Lung	-2.41061e-09	8.92918e-10	0.9965	0.9999
Adipose_Visceral_(Omentum)	-2.92226e-09	8.705e-10	0.9996	0.9999
Minor_Salivary_Gland	-3.42451e-09	9.4615e-10	0.9999	0.9999
DC.8-.Th	5.65706e-10	1.11849e-09	0.3065	0.9999
Tgd.vg3+24ahi.e17.Th	5.91671e-10	1.19423e-09	0.3101	0.9999
T.DP69+.Th	5.89102e-10	1.21285e-09	0.3136	0.9999
proB.CLP.FL	5.38881e-10	1.16736e-09	0.3222	0.9999
preT.DN2-3.Th	6.40889e-10	1.45933e-09	0.3303	0.9999
MLP.FL	5.3157e-10	1.24245e-09	0.3344	0.9999
Mo.6C+II-.BM	6.03348e-10	1.42679e-09	0.3362	0.9999
CD4.24h.LN	5.12244e-10	1.2136e-09	0.3365	0.9999
GN.UrAc.PC	4.88951e-10	1.17541e-09	0.3387	0.9999
B1b.PC	4.62718e-10	1.12673e-09	0.3407	0.9999
preT.ETP-2A.Th	4.82961e-10	1.20493e-09	0.3443	0.9999
DC.8+.Th	4.25273e-10	1.10317e-09	0.3499	0.9999
GN.BM	5.07838e-10	1.32611e-09	0.3509	0.9999
T.8Mem.LN	3.91672e-10	1.12463e-09	0.3638	0.9999
Eo.BL.v2	3.93779e-10	1.15051e-09	0.3661	0.9999
Mo.6C-II-.BM	4.56861e-10	1.35348e-09	0.3679	0.9999
St.31-38-44-.SLN	3.38546e-10	1.0034e-09	0.3679	0.9999
Mo.6+2-.BL	3.82611e-10	1.23534e-09	0.3784	0.9999
T.8SP24int.Th	3.46337e-10	1.15147e-09	0.3818	0.9999
DC.8+.Sp.ST	3.03175e-10	1.01911e-09	0.3830	0.9999
DC.IIhilang+103+11blo.SLN	3.00962e-10	1.10602e-09	0.3928	0.9999
Mo.6C+II-.Bl	3.1407e-10	1.17212e-09	0.3944	0.9999
DN.SLN.CFA.d6.v2	2.44165e-10	9.62502e-10	0.3999	0.9999
DC.4+.Sp.ST	2.43393e-10	1.09627e-09	0.4121	0.9999
proB.FrA.FL	2.56898e-10	1.17985e-09	0.4138	0.9999
MF.RP.Sp	2.10737e-10	1.08716e-09	0.4231	0.9999
CD4.48h.LN	2.26947e-10	1.22024e-09	0.4262	0.9999
Tgd.vg1+vd6+24ahi.Th	2.22553e-10	1.20272e-09	0.4266	0.9999
preT.DN3B.Th	2.42662e-10	1.39253e-09	0.4308	0.9999
MC.digest.PC	1.73372e-10	1.01891e-09	0.4324	0.9999
DC.8-4-11b-.SLN	1.83234e-10	1.18333e-09	0.4385	0.9999
B.FrE.FL	1.80834e-10	1.18147e-09	0.4392	0.9999
MF.480hi.LV.Naive	1.5531e-10	1.10569e-09	0.4441	0.9999
proB.FrBC.FL	1.64449e-10	1.17448e-09	0.4443	0.9999
DC.IIhilang-103-11blo.SLN	8.02333e-11	9.71542e-10	0.4671	0.9999
MF.II+480lo.PC	1.04736e-10	1.41011e-09	0.4704	0.9999
B1a.Sp	7.71203e-11	1.16257e-09	0.4736	0.9999
BA.Sp	7.78198e-11	1.24891e-09	0.4752	0.9999
Tgd.Sp	6.87534e-11	1.11477e-09	0.4754	0.9999
T.4Nve.MLN	6.06325e-11	1.16852e-09	0.4793	0.9999
CD8.CTR.LN	6.47427e-11	1.26039e-09	0.4795	0.9999
Tgd.vg2+24ahi.e17.Th.v2	4.91384e-11	1.26113e-09	0.4845	0.9999
FRC.MLN	3.26338e-11	1.16697e-09	0.4888	0.9999
B.MZ.Sp	9.36454e-12	1.23829e-09	0.4970	0.9999
LN.TR.14w.B6	-1.38205e-11	1.17226e-09	0.5047	0.9999
Mo.6+2+.SLN	-2.41702e-11	1.14453e-09	0.5084	0.9999
Mo.6C-IIint.Bl	-2.48843e-11	1.12746e-09	0.5088	0.9999
T.4.Pa.BDC	-3.29982e-11	1.19836e-09	0.5110	0.9999
T.8Eff.Sp.OT1.48hr.LisOva	-4.79686e-11	1.25298e-09	0.5153	0.9999
DC.8-4-11b+.SLN	-4.61484e-11	1.18769e-09	0.5155	0.9999
T.4.PLN.BDC	-5.54804e-11	1.28864e-09	0.5172	0.9999
T.DP69+.Th.v2	-4.67056e-11	1.053e-09	0.5177	0.9999
Tgd.vg1+vd6-24ahi.Th	-7.2013e-11	1.25975e-09	0.5228	0.9999
Tgd.vg1+vd6+24alo.Th	-1.1067e-10	1.19164e-09	0.5370	0.9999
MF.F480hi.ctrl.PC	-1.03404e-10	1.08533e-09	0.5380	0.9999
SC.LTSL.FL	-1.12799e-10	1.13439e-09	0.5396	0.9999
DC.IIhilang-103-11b+.SLN	-1.25299e-10	1.03826e-09	0.5480	0.9999
MF.11c-11b+.Lu	-1.34468e-10	1.10454e-09	0.5484	0.9999
MC.Sk	-1.36365e-10	1.08583e-09	0.5500	0.9999
B1a.PC	-1.52823e-10	1.208e-09	0.5503	0.9999
DN.SLN.v2	-1.31272e-10	9.77833e-10	0.5534	0.9999
Fi.MTS15+.Th	-1.55004e-10	1.13458e-09	0.5543	0.9999
Tgd.vg4+24ahi.e17.Th	-1.91254e-10	1.32991e-09	0.5572	0.9999
CD8.96h.LN	-1.77567e-10	1.18082e-09	0.5598	0.9999
T.8Eff.Sp.OT1.24hr.LisOva	-1.73339e-10	1.15027e-09	0.5599	0.9999
MF.169+11chi.SLN	-1.67249e-10	1.06206e-09	0.5626	0.9999
CD8.5h.LN	-2.17442e-10	1.29394e-09	0.5667	0.9999
T.8Eff.Sp.OT1.12hr.LisOva	-2.06013e-10	1.18124e-09	0.5692	0.9999
FRC.SLN.OT	-2.23084e-10	1.18813e-09	0.5745	0.9999
Tgd.vg2+.Sp.TCRbko	-2.20232e-10	1.08764e-09	0.5802	0.9999
NKT.44+NK1.1+.Th	-2.28148e-10	1.07748e-09	0.5838	0.9999
T.8Eff.Sp.OT1.d15.VSVOva	-2.57302e-10	1.19666e-09	0.5851	0.9999
DC.8-4-11b-.MLN	-2.30776e-10	1.02385e-09	0.5892	0.9999
Mo.6C-II-.Bl	-2.75186e-10	1.18456e-09	0.5919	0.9999
B1a.Sp.v2	-2.93822e-10	1.19554e-09	0.5971	0.9999
preT.DN3A.Th	-3.42637e-10	1.35697e-09	0.5997	0.9999
T.8SP69+.Th	-3.15532e-10	1.21305e-09	0.6026	0.9999
Mo.6C+II+.Bl	-3.15762e-10	1.15164e-09	0.6080	0.9999
DC.8+.MLN	-3.12396e-10	1.05662e-09	0.6163	0.9999
DC.pDC.8+.MLN	-3.66438e-10	1.23374e-09	0.6168	0.9999
Mo.6C-II+.Bl	-3.13057e-10	1.0378e-09	0.6185	0.9999
proB.FrBC.BM	-3.69952e-10	1.19796e-09	0.6213	0.9999
MC.Es	-3.16237e-10	1.00624e-09	0.6233	0.9999
T.DPbl.Th	-3.71332e-10	1.15688e-09	0.6259	0.9999
DC.pDC.8+.SLN	-3.94142e-10	1.20166e-09	0.6285	0.9999
preT.DN2B.Th	-4.66912e-10	1.31777e-09	0.6385	0.9999
B.GC.Sp	-4.34953e-10	1.21201e-09	0.6402	0.9999
Tgd.vg3+24alo.e17.Th	-4.35681e-10	1.1874e-09	0.6432	0.9999
T.8Eff.Tbet-.Sp.OT1.d6LisOVA	-5.3923e-10	1.45822e-09	0.6442	0.9999
T.4SP24-.Th	-4.73169e-10	1.18638e-09	0.6550	0.9999
SC.LT34F.BM	-4.14215e-10	1.02476e-09	0.6570	0.9999
DC.11b+.AT.v2	-5.10557e-10	1.2469e-09	0.6589	0.9999
DC.4+.MLN	-4.31653e-10	1.04742e-09	0.6599	0.9999
T.8Nve.MLN	-4.77799e-10	1.13714e-09	0.6628	0.9999
FRC.SLN	-4.29818e-10	9.80697e-10	0.6694	0.9999
CD4.96h.LN	-5.42416e-10	1.21627e-09	0.6722	0.9999
MF.Alv.Lu	-5.6221e-10	1.15046e-09	0.6875	0.9999
T.8Eff.Sp.OT1.d10.LisOva	-5.89917e-10	1.1835e-09	0.6909	0.9999
Mo.6+2+.BL	-6.26275e-10	1.25346e-09	0.6913	0.9999
T.4FP3-.Sp	-6.33334e-10	1.21132e-09	0.6995	0.9999
MC.To	-5.36601e-10	1.01608e-09	0.7013	0.9999
ILC1.CD127+.SI	-6.51304e-10	1.21395e-09	0.7042	0.9999
T.8Mem.Sp	-5.95781e-10	1.10878e-09	0.7045	0.9999
preT.DN2.Th	-7.59407e-10	1.33849e-09	0.7148	0.9999
MF.AT.v2	-6.15921e-10	1.0601e-09	0.7194	0.9999
Tgd.vg1+vd6-24alo.Th	-6.41846e-10	1.09873e-09	0.7204	0.9999
T.4Nve.LN	-6.92202e-10	1.18378e-09	0.7206	0.9999
DC.8-4-11b+.MLN	-6.35705e-10	1.08677e-09	0.7207	0.9999
SC.GMP.BM	-9.89135e-10	1.63947e-09	0.7269	0.9999
Tgd.vg2-.Sp.TCRbko	-6.87775e-10	1.07059e-09	0.7397	0.9999
MF.Thio5.II+480lo.PC	-9.00242e-10	1.37081e-09	0.7443	0.9999
T.DP.69-.e17.Th.v2	-8.08342e-10	1.19595e-09	0.7504	0.9999
DC.8-4-11b-.Sp	-7.10263e-10	1.0301e-09	0.7547	0.9999
T.8Eff.Sp.OT1.d8.VSVOva	-8.35157e-10	1.17467e-09	0.7614	0.9999
Ep.8wk.CEC.Sca1+.Th	-6.76856e-10	9.2209e-10	0.7685	0.9999
preT.DN3-4.Th	-1.0243e-09	1.31446e-09	0.7821	0.9999
CD4Control	-8.59145e-10	1.07855e-09	0.7872	0.9999
NK.CD127-.SI	-8.86184e-10	1.11245e-09	0.7872	0.9999
T.4.LN.BDC	-1.01393e-09	1.24826e-09	0.7917	0.9999
DC.LC.Sk	-9.48216e-10	1.15143e-09	0.7949	0.9999
T.8Eff.Sp.OT1.d15.LisOva	-9.02657e-10	1.07723e-09	0.7990	0.9999
MF.103-11b+.Lu	-9.55235e-10	1.11291e-09	0.8046	0.9999
T.8SP24-.Th	-1.03238e-09	1.19785e-09	0.8056	0.9999
T.ISP.Th	-1.05004e-09	1.21571e-09	0.8061	0.9999
NK.H+.MCMV1.Sp	-1.00381e-09	1.15605e-09	0.8074	0.9999
DC.pDC.8+.Sp	-1.07652e-09	1.23785e-09	0.8078	0.9999
MC.Tr	-8.97379e-10	1.02873e-09	0.8085	0.9999
DC.8-4-11b+.Sp	-9.33674e-10	1.05705e-09	0.8115	0.9999
Tgd.vg4+24alo.e17.Th	-1.05196e-09	1.18905e-09	0.8118	0.9999
T.4Nve.Sp	-1.1241e-09	1.24513e-09	0.8167	0.9999
DC.pDC.8-.Sp	-1.11466e-09	1.21615e-09	0.8203	0.9999
T.8Nve.Sp.OT1	-9.97029e-10	1.08774e-09	0.8203	0.9999
MF.BM	-1.46538e-09	1.59441e-09	0.8210	0.9999
MF.11cloSer.SI	-1.01623e-09	1.09202e-09	0.8240	0.9999
ILC3.NKp46+.Rorgthi.SI	-9.79777e-10	1.04804e-09	0.8251	0.9999
NK.49CI+.Sp	-9.52179e-10	9.95768e-10	0.8305	0.9999
CD8.48h.LN	-1.13724e-09	1.18658e-09	0.8311	0.9999
MLP.BM	-1.16632e-09	1.16127e-09	0.8424	0.9999
Ep.8wk.CEChi.Th	-9.15561e-10	9.04165e-10	0.8444	0.9999
MF.Lu	-1.13034e-09	1.10036e-09	0.8478	0.9999
T.4Mem.Sp	-1.12543e-09	1.09306e-09	0.8484	0.9999
MC.PC	-1.00716e-09	9.74116e-10	0.8494	0.9999
NK.Sp	-1.17652e-09	1.12608e-09	0.8519	0.9999
T.8Nve.LN	-1.18827e-09	1.13449e-09	0.8525	0.9999
Tgd.vg5+.act.IEL	-1.3157e-09	1.23737e-09	0.8562	0.9999
MF.Medl.SLN	-1.09992e-09	1.02081e-09	0.8594	0.9999
NK.CD49b+.Lv	-1.14778e-09	1.04035e-09	0.8650	0.9999
T.DN4.Th	-1.49043e-09	1.34145e-09	0.8667	0.9999
Tgd.vg2+24alo.Th	-1.27181e-09	1.13622e-09	0.8685	0.9999
SC.ST34F.BM	-1.37964e-09	1.19696e-09	0.8755	0.9999
CD4.1h.LN	-1.18823e-09	1.02406e-09	0.8770	0.9999
ILC1.CD127+.Sp	-1.21969e-09	1.04564e-09	0.8783	0.9999
NK.CD127-.Sp	-1.27795e-09	1.06413e-09	0.8851	0.9999
ABD.TR.14w.B6	-1.22968e-09	1.01727e-09	0.8866	0.9999
CD4.CTR.LN	-1.41906e-09	1.17167e-09	0.8871	0.9999
T.8Eff.Sp.OT1.d6.VSVOva	-1.40205e-09	1.15536e-09	0.8875	0.9999
T.8Eff.Sp.OT1.d5.VSVOva	-1.47957e-09	1.21251e-09	0.8888	0.9999
NKT.4-.Lv	-1.17501e-09	9.54989e-10	0.8907	0.9999
NKT.4+.Lv	-1.18279e-09	9.2026e-10	0.9007	0.9999
T.4Nve44-49d-11a-.Sp	-1.61093e-09	1.24946e-09	0.9014	0.9999
T.4Eff49d+11a+.Sp.d8.LCMV	-1.45876e-09	1.13141e-09	0.9014	0.9999
MF.103-11b+.SI	-1.46063e-09	1.12073e-09	0.9038	0.9999
MF.11cloSer.Salm3.SI	-1.44495e-09	1.09344e-09	0.9068	0.9999
T.DP.Th	-1.52032e-09	1.13292e-09	0.9102	0.9999
T.8Mem.Sp.OT1.d45.VSVOva	-1.64755e-09	1.22574e-09	0.9105	0.9999
SC.MDP.BM	-1.44341e-09	1.06022e-09	0.9133	0.9999
Tgd.vg2+.Sp	-1.4767e-09	1.04944e-09	0.9203	0.9999
ILC3.NKp46-.4-.SI	-1.38934e-09	9.72305e-10	0.9235	0.9999
Tgd.vg5-.act.IEL	-1.74944e-09	1.2227e-09	0.9238	0.9999
T.8Mem.Sp.OT1.d106.VSVOva	-1.57344e-09	1.08379e-09	0.9267	0.9999
T.4Mem44h62l.Sp	-1.51745e-09	1.02827e-09	0.9300	0.9999
T.4Mem.LN	-1.69923e-09	1.14277e-09	0.9315	0.9999
SC.CDP.BM	-1.8887e-09	1.26917e-09	0.9316	0.9999
MF.Thio5.II-480int.PC	-1.7222e-09	1.15166e-09	0.9326	0.9999
Tgd.vg2-.act.Sp	-1.5073e-09	1.00612e-09	0.9330	0.9999
NKT.4+.Sp	-1.68498e-09	1.12198e-09	0.9334	0.9999
SC.CMP.BM.DR	-1.89219e-09	1.25476e-09	0.9342	0.9999
preT.ETP.Th	-1.96549e-09	1.2975e-09	0.9351	0.9999
DC.103+11b-.Lu	-1.52881e-09	9.98649e-10	0.9371	0.9999
NK.MCMV1.Sp	-1.70447e-09	1.11171e-09	0.9374	0.9999
MF.Sbcaps.SLN	-1.51516e-09	9.8706e-10	0.9376	0.9999
T.8MemKLRG1-CD127+.Sp.d8.LisOVA	-1.5146e-09	9.85627e-10	0.9378	0.9999
T.8EffKLRG1+CD127-.Sp.d8.LisOVA	-1.6512e-09	1.04759e-09	0.9425	0.9999
ILC1.CD49b-.Lv	-1.64115e-09	1.02698e-09	0.9450	0.9999
SC.STSL.BM	-1.70542e-09	1.06612e-09	0.9452	0.9999
NK.b2m-.Sp	-1.57274e-09	9.70391e-10	0.9475	0.9999
MF.Microglia.CNS	-1.98708e-09	1.22015e-09	0.9483	0.9999
NK.49CI-.Sp	-1.52549e-09	9.31087e-10	0.9493	0.9999
MF.F480hi.Gata6ko.PC	-1.78345e-09	1.0824e-09	0.9503	0.9999
MF.PPAR-.Lu	-1.74442e-09	1.05527e-09	0.9508	0.9999
NK.DAP12-.Sp	-1.53139e-09	9.166e-10	0.9526	0.9999
ILC2.SI	-1.70958e-09	1.01556e-09	0.9538	0.9999
T.8Eff.Sp.OT1.d6.LisOva	-2.08762e-09	1.23549e-09	0.9545	0.9999
T.8Nve.PP	-1.71724e-09	1.01185e-09	0.9552	0.9999
T.4Nve.PP	-1.81343e-09	1.06379e-09	0.9559	0.9999
NKT.4-.Sp	-1.67306e-09	9.68292e-10	0.9580	0.9999
NK.DAP10-.Sp	-1.8496e-09	1.06474e-09	0.9588	0.9999
DC.11b-.AT.v2	-1.92275e-09	1.0902e-09	0.9611	0.9999
T.8Eff.Sp.OT1.d8.LisOva	-2.07817e-09	1.1749e-09	0.9615	0.9999
Tgd.vg5+.IEL	-2.15196e-09	1.20675e-09	0.9627	0.9999
MF.II-480hi.PC	-1.82351e-09	1.01705e-09	0.9635	0.9999
Tgd.vg2+.act.Sp	-2.06179e-09	1.14509e-09	0.9641	0.9999
T.8Eff.Tbet+.Sp.OT1.d6LisOVA	-2.54264e-09	1.39705e-09	0.9656	0.9999
T.4Mem49d+11a+.Sp.d30.LCMV	-2.16101e-09	1.16557e-09	0.9681	0.9999
Fi.Sk	-1.71511e-09	9.20191e-10	0.9688	0.9999
MF.103-11b+.Salm3.SI	-2.12856e-09	1.13021e-09	0.9702	0.9999
MF.Thio5.II-480hi.PC	-1.96003e-09	1.03177e-09	0.9713	0.9999
T.4Mem44h62l.LN	-2.17923e-09	1.13929e-09	0.9721	0.9999
SC.MEP.BM	-2.40304e-09	1.23613e-09	0.9741	0.9999
Tgd.vg5-.IEL	-1.86595e-09	9.52345e-10	0.9750	0.9999
MF.Thio5.II+480int.PC	-2.20767e-09	1.12269e-09	0.9754	0.9999
ILC3.NKp46-.4+.SI	-1.91387e-09	9.48179e-10	0.9782	0.9999
SC.MPP34F.BM	-2.34707e-09	1.15797e-09	0.9787	0.9999
T.8Nve.Sp	-2.09423e-09	1.0213e-09	0.9798	0.9999
DC.103-11b+F4/80lo.Kd	-2.27299e-09	1.09629e-09	0.9809	0.9999
NK.49H+.Sp	-2.20199e-09	1.01724e-09	0.9848	0.9999
T.8Mem.Sp.OT1.d100.LisOva	-2.4917e-09	1.09966e-09	0.9883	0.9999
DC.103-11b+24+.Lu	-2.593e-09	1.10548e-09	0.9905	0.9999
Tgd.vg2-.Sp	-2.58795e-09	1.02733e-09	0.9941	0.9999
NK.H+.MCMV7.Sp	-2.63038e-09	9.18979e-10	0.9979	0.9999
T.8Mem.Sp.OT1.d45.LisOva	-3.2556e-09	1.10535e-09	0.9984	0.9999
NK.49H-.Sp	-3.13574e-09	9.77555e-10	0.9993	0.9999
NK.MCMV7.Sp	-3.21498e-09	9.2203e-10	0.9998	0.9999
Brain_Hippocampus_Middle__H3K4me1	2.97789e-09	5.79945e-09	0.3038	0.9999
Brain_Inferior_Temporal_Lobe__H3K4me1	4.92372e-09	9.74793e-09	0.3067	0.9999
Primary_Natural_Killer_cells_from_peripheral_blood__H3K4me1	4.49582e-09	9.16947e-09	0.3120	0.9999
Fetal_Stomach__H3K4me3	1.79988e-08	3.73947e-08	0.3151	0.9999
Esophagus__H3K36me3	7.19436e-09	1.54784e-08	0.3210	0.9999
Spleen__H3K36me3	5.22275e-09	1.13895e-08	0.3233	0.9999
Primary_monocytes_from_peripheral_blood__H3K4me1	2.8292e-09	6.18677e-09	0.3237	0.9999
Primary_B_cells_from_peripheral_blood__DNase	7.57969e-09	1.78343e-08	0.3354	0.9999
Fetal_Thymus__H3K36me3	3.02193e-09	7.20565e-09	0.3375	0.9999
Foreskin_Melanocyte_Primary_Cells_skin03__H3K4me1	2.46686e-09	5.89419e-09	0.3378	0.9999
Aorta__H3K36me3	1.12393e-08	2.77554e-08	0.3428	0.9999
Liver__H3K27ac	3.96674e-09	9.87495e-09	0.3440	0.9999
Duodenum_Mucosa__H3K4me1	4.16992e-09	1.07216e-08	0.3487	0.9999
Brain_Cingulate_Gyrus__H3K27ac	2.74219e-09	7.29131e-09	0.3534	0.9999
Foreskin_Keratinocyte_Primary_Cells_skin02__DNase	5.39767e-09	1.45046e-08	0.3549	0.9999
Primary_B_cells_from_peripheral_blood__H3K4me1	2.51598e-09	6.91803e-09	0.3580	0.9999
Fetal_Intestine_Small__H3K4me3	1.08809e-08	3.171e-08	0.3657	0.9999
Right_Ventricle__H3K27ac	4.16945e-09	1.24801e-08	0.3692	0.9999
Primary_hematopoietic_stem_cells_G-CSF-mobilized_Female__H3K27ac	3.57309e-09	1.08254e-08	0.3707	0.9999
Lung__H3K27ac	5.17227e-09	1.57586e-08	0.3714	0.9999
Aorta__H3K27ac	3.98332e-09	1.21408e-08	0.3714	0.9999
NHDF-Ad_Adult_Dermal_Fibroblast_Primary_Cells__H3K36me3	7.83822e-09	2.57222e-08	0.3803	0.9999
Primary_T_killer_memory_cells_from_peripheral_blood__H3K27ac	6.20386e-09	2.04855e-08	0.3810	0.9999
HMEC_Mammary_Epithelial_Primary_Cells__H3K9ac	5.90624e-09	2.08581e-08	0.3885	0.9999
Placenta__H3K4me3	1.06802e-08	3.79848e-08	0.3893	0.9999
Gastric__H3K4me1	5.00176e-09	1.79643e-08	0.3903	0.9999
Gastric__H3K27ac	4.43593e-09	1.63329e-08	0.3930	0.9999
NHLF_Lung_Fibroblast_Primary_Cells__H3K4me3	1.11778e-08	4.45448e-08	0.4009	0.9999
Left_Ventricle__H3K4me3	9.75084e-09	4.23987e-08	0.4091	0.9999
Liver__H3K36me3	2.13676e-09	9.65516e-09	0.4124	0.9999
Spleen__H3K27ac	2.58471e-09	1.19775e-08	0.4146	0.9999
Brain_Hippocampus_Middle__H3K27ac	1.54375e-09	7.26968e-09	0.4159	0.9999
Fetal_Stomach__DNase	4.37939e-09	2.11882e-08	0.4181	0.9999
Fetal_Intestine_Small__H3K27ac	1.83505e-09	8.92912e-09	0.4186	0.9999
Foreskin_Keratinocyte_Primary_Cells_skin03__H3K27ac	2.02529e-09	1.04367e-08	0.4231	0.9999
Primary_B_cells_from_peripheral_blood__H3K27ac	2.47369e-09	1.30007e-08	0.4245	0.9999
Primary_hematopoietic_stem_cells_short_term_culture__H3K36me3	1.39987e-09	8.2401e-09	0.4326	0.9999
NHEK-Epidermal_Keratinocyte_Primary_Cells__DNase	2.18098e-09	1.39449e-08	0.4379	0.9999
Liver__H3K4me1	1.12185e-09	7.67297e-09	0.4419	0.9999
Foreskin_Fibroblast_Primary_Cells_skin02__H3K27ac	1.7157e-09	1.2117e-08	0.4437	0.9999
HMEC_Mammary_Epithelial_Primary_Cells__DNase	2.39322e-09	1.71296e-08	0.4444	0.9999
NHLF_Lung_Fibroblast_Primary_Cells__DNase	2.46409e-09	1.78752e-08	0.4452	0.9999
Rectal_Smooth_Muscle__H3K36me3	3.04464e-09	2.25854e-08	0.4464	0.9999
Foreskin_Fibroblast_Primary_Cells_skin01__H3K27ac	1.32699e-09	1.06797e-08	0.4506	0.9999
Right_Atrium__H3K36me3	2.08749e-09	1.82857e-08	0.4546	0.9999
Breast_Myoepithelial_Primary_Cells__H3K4me3	3.05428e-09	3.05201e-08	0.4601	0.9999
NHLF_Lung_Fibroblast_Primary_Cells__H3K4me1	1.2344e-09	1.38211e-08	0.4644	0.9999
Primary_Natural_Killer_cells_from_peripheral_blood__H3K27ac	9.95905e-10	1.23649e-08	0.4679	0.9999
Sigmoid_Colon__H3K4me3	2.29683e-09	4.11387e-08	0.4777	0.9999
Fetal_Kidney__H3K4me1	1.23549e-09	2.2164e-08	0.4778	0.9999
Skeletal_Muscle_Male__H3K4me3	9.45811e-10	2.17512e-08	0.4827	0.9999
Primary_hematopoietic_stem_cells_G-CSF-mobilized_Female__DNase	6.5162e-10	1.89391e-08	0.4863	0.9999
Left_Ventricle__H3K4me1	1.00251e-10	1.26981e-08	0.4969	0.9999
NHLF_Lung_Fibroblast_Primary_Cells__H3K9ac	1.27079e-10	2.80224e-08	0.4982	0.9999
Esophagus__H3K27ac	-1.27336e-10	1.45331e-08	0.5035	0.9999
Pancreas__H3K36me3	-1.50443e-10	1.50292e-08	0.5040	0.9999
Stomach_Mucosa__H3K9ac	-3.76759e-10	1.80242e-08	0.5083	0.9999
Breast_Myoepithelial_Primary_Cells__H3K36me3	-3.28306e-10	8.56356e-09	0.5153	0.9999
Primary_monocytes_from_peripheral_blood__DNase	-9.60187e-10	1.9675e-08	0.5195	0.9999
Rectal_Smooth_Muscle__H3K4me3	-1.55172e-09	2.77977e-08	0.5223	0.9999
Foreskin_Melanocyte_Primary_Cells_skin03__H3K4me3	-1.60776e-09	2.66674e-08	0.5240	0.9999
Adipose_Nuclei__H3K4me1	-5.07279e-10	8.40491e-09	0.5241	0.9999
Brain_Anterior_Caudate__H3K9ac	-1.30252e-09	2.11331e-08	0.5246	0.9999
Fetal_Brain_Male__H3K4me3	-5.59172e-09	8.58886e-08	0.5260	0.9999
Breast_variant_Human_Mammary_Epithelial_Cells_(vHMEC)__H3K4me1	-6.0362e-10	8.64143e-09	0.5278	0.9999
Primary_B_cells_from_cord_blood__H3K36me3	-1.91443e-09	2.72689e-08	0.5280	0.9999
Aorta__H3K4me1	-1.39924e-09	1.96594e-08	0.5284	0.9999
Pancreas__H3K4me3	-2.23129e-09	3.0734e-08	0.5289	0.9999
Breast_variant_Human_Mammary_Epithelial_Cells_(vHMEC)__DNase	-1.39849e-09	1.79172e-08	0.5311	0.9999
Stomach_Smooth_Muscle__H3K27ac	-5.63981e-10	7.09375e-09	0.5317	0.9999
Colonic_Mucosa__H3K4me1	-1.18496e-09	1.40741e-08	0.5335	0.9999
Small_Intestine__H3K4me3	-4.6132e-09	5.19326e-08	0.5354	0.9999
Fetal_Intestine_Large__DNase	-1.65065e-09	1.82344e-08	0.5361	0.9999
Rectal_Mucosa_Donor_29__H3K27ac	-1.17627e-09	1.2539e-08	0.5374	0.9999
Primary_B_cells_from_cord_blood__H3K4me3	-4.06121e-09	4.08753e-08	0.5396	0.9999
Psoas_Muscle__DNase	-1.62241e-09	1.54135e-08	0.5419	0.9999
Liver__H3K9ac	-2.0807e-09	1.96505e-08	0.5422	0.9999
Primary_hematopoietic_stem_cells_G-CSF-mobilized_Male__H3K4me1	-8.26518e-10	6.55393e-09	0.5502	0.9999
Pancreatic_Islets__H3K36me3	-2.23526e-09	1.66118e-08	0.5535	0.9999
Aorta__H3K4me3	-7.37286e-09	5.21332e-08	0.5562	0.9999
Fetal_Lung__H3K36me3	-1.5699e-09	1.02153e-08	0.5611	0.9999
Small_Intestine__H3K27ac	-2.38303e-09	1.46597e-08	0.5646	0.9999
Primary_mononuclear_cells_from_peripheral_blood__H3K9ac	-5.21628e-09	2.70771e-08	0.5764	0.9999
Skeletal_Muscle_Male__H3K36me3	-2.22528e-09	1.13298e-08	0.5779	0.9999
Rectal_Mucosa_Donor_29__H3K4me3	-5.25835e-09	2.66759e-08	0.5781	0.9999
Fetal_Brain_Male__H3K36me3	-8.82526e-09	4.28514e-08	0.5816	0.9999
Primary_hematopoietic_stem_cells_G-CSF-mobilized_Female__H3K4me1	-1.30789e-09	6.04745e-09	0.5856	0.9999
Placenta__H3K27ac	-1.51498e-09	6.77656e-09	0.5885	0.9999
Colon_Smooth_Muscle__H3K4me3	-5.92692e-09	2.44784e-08	0.5957	0.9999
Colonic_Mucosa__H3K4me3	-8.34623e-09	3.04615e-08	0.6080	0.9999
Brain_Substantia_Nigra__H3K4me1	-1.97791e-09	7.05761e-09	0.6104	0.9999
Fetal_Stomach__H3K4me1	-2.25659e-09	7.53865e-09	0.6177	0.9999
NHLF_Lung_Fibroblast_Primary_Cells__H3K27ac	-3.53272e-09	1.17702e-08	0.6180	0.9999
Primary_mononuclear_cells_from_peripheral_blood__H3K36me3	-2.72247e-09	8.73358e-09	0.6224	0.9999
Skeletal_Muscle_Male__H3K9ac	-4.05332e-09	1.2895e-08	0.6234	0.9999
Brain_Substantia_Nigra__H3K36me3	-6.50266e-09	2.02475e-08	0.6260	0.9999
Duodenum_Smooth_Muscle__H3K27ac	-4.29627e-09	1.29519e-08	0.6299	0.9999
Small_Intestine__H3K4me1	-5.49961e-09	1.62951e-08	0.6321	0.9999
Right_Atrium__H3K4me1	-5.02291e-09	1.44371e-08	0.6360	0.9999
Primary_monocytes_from_peripheral_blood__H3K36me3	-2.07379e-09	5.70967e-09	0.6418	0.9999
Placenta_Amnion__H3K4me1	-2.69161e-09	7.39317e-09	0.6421	0.9999
Breast_variant_Human_Mammary_Epithelial_Cells_(vHMEC)__H3K4me3	-1.35309e-08	3.58145e-08	0.6472	0.9999
Brain_Substantia_Nigra__H3K9ac	-7.70072e-09	1.95797e-08	0.6530	0.9999
HMEC_Mammary_Epithelial_Primary_Cells__H3K4me3	-1.3575e-08	3.42199e-08	0.6542	0.9999
Primary_T_cells_from_cord_blood__DNase	-8.74384e-09	2.18546e-08	0.6555	0.9999
Esophagus__H3K4me3	-1.55164e-08	3.78234e-08	0.6592	0.9999
Fetal_Kidney__H3K4me3	-1.7571e-08	4.23666e-08	0.6608	0.9999
Right_Atrium__H3K27ac	-5.81937e-09	1.39892e-08	0.6613	0.9999
Primary_Natural_Killer_cells_from_peripheral_blood__H3K36me3	-5.59515e-09	1.33489e-08	0.6624	0.9999
Brain_Substantia_Nigra__H3K27ac	-2.62876e-09	6.20655e-09	0.6641	0.9999
Fetal_Intestine_Large__H3K27ac	-3.3716e-09	7.83249e-09	0.6666	0.9999
Primary_B_cells_from_peripheral_blood__H3K36me3	-3.1787e-09	7.17377e-09	0.6712	0.9999
Foreskin_Melanocyte_Primary_Cells_skin01__DNase	-5.73714e-09	1.24634e-08	0.6774	0.9999
Primary_hematopoietic_stem_cells_G-CSF-mobilized_Female__H3K4me3	-1.18443e-08	2.55675e-08	0.6784	0.9999
Primary_hematopoietic_stem_cells_G-CSF-mobilized_Male__H3K4me3	-8.29061e-09	1.71891e-08	0.6852	0.9999
Skeletal_Muscle_Female__H3K36me3	-4.86748e-09	9.98427e-09	0.6871	0.9999
Primary_T_helper_memory_cells_from_peripheral_blood_2__H3K27ac	-6.77467e-09	1.37826e-08	0.6885	0.9999
Primary_B_cells_from_peripheral_blood__H3K4me3	-2.33423e-08	4.68494e-08	0.6908	0.9999
Left_Ventricle__H3K27ac	-4.70713e-09	8.80904e-09	0.7035	0.9999
Osteoblast_Primary_Cells__H3K4me1	-3.75984e-09	7.0146e-09	0.7040	0.9999
Primary_mononuclear_cells_from_peripheral_blood__H3K4me1	-1.57344e-08	2.934e-08	0.7041	0.9999
Fetal_Lung__H3K9ac	-1.22857e-08	2.24155e-08	0.7082	0.9999
Breast_Myoepithelial_Primary_Cells__H3K4me1	-3.83353e-09	6.86757e-09	0.7116	0.9999
Brain_Hippocampus_Middle__H3K36me3	-6.80684e-09	1.20876e-08	0.7133	0.9999
Primary_T_killer_naive_cells_from_peripheral_blood__H3K9ac	-2.24586e-08	3.88771e-08	0.7183	0.9999
Primary_T_cells_from_cord_blood__H3K36me3	-9.02009e-09	1.51981e-08	0.7236	0.9999
Fetal_Lung__H3K4me1	-4.86386e-09	8.1725e-09	0.7241	0.9999
Thymus__H3K4me1	-8.5862e-09	1.41802e-08	0.7276	0.9999
Small_Intestine__DNase	-9.78449e-09	1.60086e-08	0.7295	0.9999
Foreskin_Fibroblast_Primary_Cells_skin01__DNase	-1.00764e-08	1.62174e-08	0.7328	0.9999
Small_Intestine__H3K36me3	-1.92597e-08	3.0612e-08	0.7354	0.9999
Liver__H3K4me3	-1.10744e-08	1.71693e-08	0.7405	0.9999
Rectal_Mucosa_Donor_31__H3K4me3	-2.00665e-08	3.05978e-08	0.7440	0.9999
Colon_Smooth_Muscle__H3K9ac	-1.43318e-08	2.11308e-08	0.7512	0.9999
Fetal_Muscle_Leg__H3K4me1	-5.22054e-09	7.59671e-09	0.7540	0.9999
Fetal_Heart__H3K9ac	-8.59751e-09	1.219e-08	0.7597	0.9999
Primary_hematopoietic_stem_cells_G-CSF-mobilized_Female__H3K36me3	-5.30514e-09	7.36248e-09	0.7644	0.9999
Primary_T_cells_from_peripheral_blood__H3K4me1	-5.79203e-09	8.00971e-09	0.7652	0.9999
Fetal_Muscle_Leg__H3K27ac	-6.87198e-09	9.41636e-09	0.7672	0.9999
Thymus__H3K27ac	-1.55238e-08	2.09907e-08	0.7702	0.9999
Fetal_Muscle_Leg__DNase	-1.10363e-08	1.49083e-08	0.7704	0.9999
Gastric__DNase	-2.2874e-08	2.88602e-08	0.7860	0.9999
Primary_T_helper_cells_from_peripheral_blood__H3K4me3	-2.31089e-08	2.86505e-08	0.7900	0.9999
HMEC_Mammary_Epithelial_Primary_Cells__H3K36me3	-1.01718e-08	1.24802e-08	0.7925	0.9999
Foreskin_Melanocyte_Primary_Cells_skin03__H3K36me3	-5.02344e-09	6.10872e-09	0.7946	0.9999
Pancreatic_Islets__H3K4me3	-3.12136e-08	3.78883e-08	0.7950	0.9999
NHDF-Ad_Adult_Dermal_Fibroblast_Primary_Cells__H3K27ac	-1.184e-08	1.39997e-08	0.8011	0.9999
Primary_T_regulatory_cells_from_peripheral_blood__H3K27ac	-8.48145e-09	9.89989e-09	0.8042	0.9999
Fetal_Muscle_Trunk__H3K27ac	-9.88989e-09	1.14148e-08	0.8069	0.9999
Fetal_Lung__H3K4me3	-2.57236e-08	2.96096e-08	0.8075	0.9999
Primary_hematopoietic_stem_cells__H3K4me3	-3.7949e-08	4.3444e-08	0.8088	0.9999
Placenta_Amnion__H3K36me3	-8.48418e-09	9.40803e-09	0.8164	0.9999
Psoas_Muscle__H3K27ac	-1.10353e-08	1.20872e-08	0.8194	0.9999
Rectal_Mucosa_Donor_31__H3K4me1	-8.94689e-09	9.73399e-09	0.8210	0.9999
NHDF-Ad_Adult_Dermal_Fibroblast_Primary_Cells__H3K4me1	-9.39865e-09	1.00854e-08	0.8243	0.9999
Duodenum_Smooth_Muscle__H3K4me3	-1.37652e-08	1.44323e-08	0.8299	0.9999
Sigmoid_Colon__H3K27ac	-1.19091e-08	1.24601e-08	0.8304	0.9999
Fetal_Kidney__H3K9ac	-3.47098e-08	3.62887e-08	0.8306	0.9999
Rectal_Mucosa_Donor_31__H3K27ac	-1.11618e-08	1.13741e-08	0.8368	0.9999
Fetal_Intestine_Large__H3K36me3	-9.14181e-09	9.31096e-09	0.8369	0.9999
Sigmoid_Colon__H3K4me1	-2.24634e-08	2.26772e-08	0.8391	0.9999
Foreskin_Fibroblast_Primary_Cells_skin02__H3K4me1	-8.21442e-09	8.23019e-09	0.8409	0.9999
Primary_T_cells_from_peripheral_blood__DNase	-1.84689e-08	1.83787e-08	0.8425	0.9999
Placenta_Amnion__H3K27ac	-1.9407e-08	1.83283e-08	0.8552	0.9999
Primary_T_regulatory_cells_from_peripheral_blood__H3K4me3	-2.57984e-08	2.42793e-08	0.8560	0.9999
Psoas_Muscle__H3K36me3	-2.10905e-08	1.98117e-08	0.8565	0.9999
Primary_monocytes_from_peripheral_blood__H3K4me3	-4.2101e-08	3.94605e-08	0.8570	0.9999
Fetal_Thymus__H3K4me1	-6.61673e-09	6.16759e-09	0.8583	0.9999
Primary_mononuclear_cells_from_peripheral_blood__H3K27ac	-3.2382e-08	2.98091e-08	0.8613	0.9999
Rectal_Mucosa_Donor_31__H3K9ac	-2.03744e-08	1.83682e-08	0.8663	0.9999
Primary_Natural_Killer_cells_from_peripheral_blood__H3K4me3	-4.98033e-08	4.4571e-08	0.8681	0.9999
Osteoblast_Primary_Cells__H3K27ac	-7.15657e-09	6.37654e-09	0.8691	0.9999
Fetal_Heart__DNase	-1.32332e-08	1.15895e-08	0.8732	0.9999
Primary_T_helper_naive_cells_from_peripheral_blood__H3K27ac	-1.13469e-08	9.91175e-09	0.8739	0.9999
Duodenum_Mucosa__H3K4me3	-2.09933e-08	1.82195e-08	0.8754	0.9999
Stomach_Mucosa__H3K4me1	-7.79533e-09	6.70405e-09	0.8775	0.9999
Primary_T_regulatory_cells_from_peripheral_blood__H3K36me3	-8.3178e-09	7.11887e-09	0.8787	0.9999
Primary_T_cells_from_peripheral_blood__H3K4me3	-4.43194e-08	3.70486e-08	0.8842	0.9999
Fetal_Heart__H3K36me3	-2.76525e-08	2.2235e-08	0.8932	0.9999
Psoas_Muscle__H3K4me1	-1.70438e-08	1.36303e-08	0.8944	0.9999
Right_Atrium__H3K4me3	-3.42599e-08	2.70817e-08	0.8971	0.9999
Fetal_Heart__H3K4me1	-6.95908e-09	5.49026e-09	0.8975	0.9999
Stomach_Mucosa__H3K4me3	-3.45481e-08	2.72531e-08	0.8975	0.9999
Primary_hematopoietic_stem_cells_G-CSF-mobilized_Male__H3K36me3	-8.71927e-09	6.82385e-09	0.8993	0.9999
Colonic_Mucosa__H3K36me3	-1.92565e-08	1.48223e-08	0.9031	0.9999
Adipose_Nuclei__H3K4me3	-1.98555e-08	1.51295e-08	0.9053	0.9999
Rectal_Mucosa_Donor_29__H3K4me1	-2.06927e-08	1.56866e-08	0.9064	0.9999
Primary_T_killer_memory_cells_from_peripheral_blood__H3K36me3	-1.76848e-08	1.32944e-08	0.9083	0.9999
Skeletal_Muscle_Male__H3K4me1	-1.11159e-08	8.23684e-09	0.9114	0.9999
Primary_T_cells_effector/memory_enriched_from_peripheral_blood__H3K27ac	-1.73411e-08	1.26884e-08	0.9141	0.9999
Fetal_Intestine_Small__DNase	-3.36457e-08	2.44434e-08	0.9157	0.9999
Primary_T_helper_naive_cells_from_peripheral_blood__H3K4me3	-3.5067e-08	2.50661e-08	0.9191	0.9999
Primary_T_helper_naive_cells_from_peripheral_blood__H3K36me3	-1.18695e-08	8.41664e-09	0.9208	0.9999
Primary_T_helper_cells_PMA-I_stimulated__H3K27ac	-1.04196e-08	7.33276e-09	0.9223	0.9999
Primary_T_helper_naive_cells_from_peripheral_blood__H3K4me1	-1.12438e-08	7.90426e-09	0.9226	0.9999
Primary_T_regulatory_cells_from_peripheral_blood__H3K4me1	-1.39222e-08	9.66275e-09	0.9252	0.9999
Stomach_Smooth_Muscle__H3K9ac	-3.02656e-08	2.07958e-08	0.9272	0.9999
Fetal_Thymus__H3K4me3	-4.82798e-08	3.29616e-08	0.9285	0.9999
Primary_T_helper_memory_cells_from_peripheral_blood_1__H3K27ac	-1.92302e-08	1.30931e-08	0.9290	0.9999
Ovary__H3K36me3	-1.89517e-08	1.28528e-08	0.9298	0.9999
Foreskin_Fibroblast_Primary_Cells_skin01__H3K4me1	-9.94592e-09	6.66078e-09	0.9323	0.9999
Colonic_Mucosa__H3K27ac	-2.31651e-08	1.54423e-08	0.9332	0.9999
Primary_T_helper_17_cells_PMA-I_stimulated__H3K27ac	-1.9084e-08	1.26632e-08	0.9341	0.9999
Primary_T_cells_effector/memory_enriched_from_peripheral_blood__H3K4me1	-1.7801e-08	1.15861e-08	0.9378	0.9999
NHDF-Ad_Adult_Dermal_Fibroblast_Primary_Cells__DNase	-2.38259e-08	1.53997e-08	0.9391	0.9999
Stomach_Mucosa__H3K36me3	-3.47835e-08	2.15911e-08	0.9464	0.9999
Fetal_Muscle_Trunk__DNase	-2.54406e-08	1.5678e-08	0.9477	0.9999
Thymus__H3K4me3	-5.88537e-08	3.62672e-08	0.9477	0.9999
Skeletal_Muscle_Female__H3K4me3	-3.27179e-08	1.93833e-08	0.9543	0.9999
Primary_T_helper_17_cells_PMA-I_stimulated__H3K4me1	-1.32919e-08	7.81829e-09	0.9554	0.9999
Foreskin_Fibroblast_Primary_Cells_skin02__DNase	-2.80664e-08	1.64495e-08	0.9560	0.9999
Breast_variant_Human_Mammary_Epithelial_Cells_(vHMEC)__H3K36me3	-1.00725e-08	5.87641e-09	0.9567	0.9999
Fetal_Thymus__DNase	-3.12269e-08	1.81871e-08	0.9570	0.9999
Primary_T_cells_from_peripheral_blood__H3K36me3	-1.34843e-08	7.79137e-09	0.9582	0.9999
Primary_T_cells_from_peripheral_blood__H3K27ac	-1.81116e-08	1.03862e-08	0.9594	0.9999
Primary_T_helper_cells_from_peripheral_blood__H3K27ac	-2.48654e-08	1.425e-08	0.9595	0.9999
Skeletal_Muscle_Female__H3K9ac	-2.87624e-08	1.64266e-08	0.9600	0.9999
Primary_T_killer_naive_cells_from_peripheral_blood__H3K27ac	-3.48122e-08	1.9605e-08	0.9621	0.9999
Primary_T_helper_memory_cells_from_peripheral_blood_2__H3K36me3	-2.59088e-08	1.42122e-08	0.9658	0.9999
Primary_T_cells_effector/memory_enriched_from_peripheral_blood__H3K36me3	-1.85552e-08	1.01733e-08	0.9659	0.9999
Primary_T_cells_effector/memory_enriched_from_peripheral_blood__H3K4me3	-6.65653e-08	3.6336e-08	0.9665	0.9999
Primary_T_helper_cells_from_peripheral_blood__H3K4me1	-1.42823e-08	7.77581e-09	0.9669	0.9999
Primary_T_helper_cells_PMA-I_stimulated__H3K4me3	-2.84244e-08	1.5401e-08	0.9675	0.9999
Fetal_Thymus__H3K27ac	-2.00426e-08	1.07856e-08	0.9684	0.9999
Primary_hematopoietic_stem_cells__H3K36me3	-3.26913e-08	1.7383e-08	0.9700	0.9999
Primary_T_helper_17_cells_PMA-I_stimulated__H3K36me3	-1.52319e-08	7.83402e-09	0.9741	0.9999
Skeletal_Muscle_Female__H3K27ac	-1.43269e-08	7.34995e-09	0.9744	0.9999
Primary_mononuclear_cells_from_peripheral_blood__H3K4me3	-1.05351e-07	5.28078e-08	0.9770	0.9999
Primary_T_helper_memory_cells_from_peripheral_blood_2__H3K4me3	-6.48464e-08	3.23023e-08	0.9777	0.9999
Primary_T_cells_from_cord_blood__H3K4me3	-7.65858e-08	3.78027e-08	0.9786	0.9999
Duodenum_Mucosa__H3K9ac	-4.83078e-08	2.37441e-08	0.9791	0.9999
Primary_T_killer_memory_cells_from_peripheral_blood__H3K4me1	-1.83449e-08	8.96669e-09	0.9796	0.9999
Fetal_Heart__H3K4me3	-3.53521e-08	1.65603e-08	0.9836	0.9999
Primary_T_helper_memory_cells_from_peripheral_blood_1__H3K36me3	-2.45678e-08	1.14493e-08	0.9841	0.9999
Primary_T_killer_naive_cells_from_peripheral_blood__H3K4me3	-7.45824e-08	3.45645e-08	0.9845	0.9999
Duodenum_Mucosa__H3K36me3	-2.21513e-08	1.02205e-08	0.9849	0.9999
Primary_T_helper_memory_cells_from_peripheral_blood_1__H3K4me3	-5.89367e-08	2.69604e-08	0.9856	0.9999
Primary_T_killer_memory_cells_from_peripheral_blood__H3K4me3	-5.72841e-08	2.61199e-08	0.9859	0.9999
Primary_T_helper_cells_PMA-I_stimulated__H3K4me1	-1.47715e-08	6.70758e-09	0.9862	0.9999
Primary_T_helper_naive_cells_from_peripheral_blood__H3K9ac	-5.32104e-08	2.40798e-08	0.9864	0.9999
Primary_T_killer_naive_cells_from_peripheral_blood__H3K36me3	-2.98385e-08	1.33568e-08	0.9873	0.9999
Primary_T_helper_17_cells_PMA-I_stimulated__H3K4me3	-4.3623e-08	1.95229e-08	0.9873	0.9999
Primary_T_cells_from_cord_blood__H3K4me1	-3.19276e-08	1.38867e-08	0.9893	0.9999
Primary_T_helper_cells_PMA-I_stimulated__H3K36me3	-1.61595e-08	7.00485e-09	0.9895	0.9999
Primary_T_helper_memory_cells_from_peripheral_blood_1__H3K4me1	-1.75263e-08	7.57596e-09	0.9897	0.9999
Primary_T_helper_memory_cells_from_peripheral_blood_2__H3K4me1	-1.68596e-08	7.24774e-09	0.9900	0.9999
Rectal_Mucosa_Donor_29__H3K36me3	-2.74516e-08	1.17951e-08	0.9900	0.9999
Primary_T_killer_naive_cells_from_peripheral_blood__H3K4me1	-1.90591e-08	8.00792e-09	0.9913	0.9999
Rectal_Mucosa_Donor_29__H3K9ac	-6.42212e-08	2.66091e-08	0.9921	0.9999
Primary_T_helper_cells_from_peripheral_blood__H3K36me3	-1.58893e-08	6.4605e-09	0.9930	0.9999
Fetal_Lung__DNase	-3.78256e-08	1.44679e-08	0.9955	0.9999
Skeletal_Muscle_Female__H3K4me1	-1.62645e-08	6.12371e-09	0.9960	0.9999
Sigmoid_Colon__H3K36me3	-4.68554e-08	1.57051e-08	0.9986	0.9999
Rectal_Mucosa_Donor_31__H3K36me3	-3.09655e-08	1.03322e-08	0.9986	0.9999
Name – Default cell-type names from stratified LD-score regression data. Beta – regression coefficient fitting baseline model and cell-type specific LD scores. SE – Standard Error. P – Two-sided P value for regression coefficient. Q – Benjamini-Hochberg FDR corrected P value.
