# Supplementary material for: Genomics of 1 million parent lifespans implicates novel pathways and common diseases and distinguishes survival chances
Source: eLife. 2019 Jan 15;8:e39856. doi: 10.7554/eLife.39856 (PMC6333444; doi:10.7554/eLife.39856)
Supplement: Supplementary file 5. — This Excel workbook contains two sheets. The first sheet lists the gene sets highlighted by VEGAS2Pathway as enriched for lifespan genes at FDR 5%, with corresponding results for DEPICT and PASCAL enrichment analyses. The second sheet lists all VEGAS gene sets significant at FDR < 15%, with a list of genes included in each set. [file elife-39856-supp5.xlsx]

## Sheet: VEGAS_FDR_5%
Gene sets identified as enriched by VEGAS (FDR < 5%), and corresponding results from DEPICT and PASCAL
			Nominal P
Pathway ID	VEGAS Name	VEGAS Q	DEPICT GW	DEPICT Sug	PASCAL
GO:0032994	Protein-lipid complex	0.002434	0.400652	0.112903	0.01791
GO:0034358	Plasma lipoprotein particle	0.002434	0.400652	0.112903	0.01774
R-HSA-174824	Lipoprotein metabolism	0.002434	0.387175	0.0640479	0.08286
GO:1990777	Lipoprotein particle	0.002434	-	-	-
GO:0034362	Low-density lipoprotein particle	0.0038944	0.388618	0.115059	0.03669
GO:0099572	Postsynaptic specialization	0.00649066	-	-	-
GO:0043691	Reverse cholesterol transport	0.00695428	0.525562	0.0264948	0.14507
GO:0014069	Postsynaptic density	0.00973599	0.919914	0.962866	0.00138
GO:0030301	Cholesterol transport	0.0116832	0.4263	0.14793	0.84951
GO:0070328	Triglyceride homeostasis	0.0116832	0.476055	0.730218	0.71895
GO:0071813	Lipoprotein particle binding	0.0122981	0.161159	0.110561	0.02064
GO:0015918	Sterol transport	0.0122981	0.478266	0.171596	0.84076
GO:0034185	Apolipoprotein binding	0.0122981	0.041252	0.055683	0.01074
GO:0034364	High-density lipoprotein particle	0.0122981	0.321312	0.167356	0.01147
GO:0055090	Acylglycerol homeostasis	0.0122981	-	-	-
GO:0060076	Excitatory synapse	0.0122981	0.861536	0.911551	0.02706
GO:0060627	Regulation of vesicle-mediated transport	0.0122981	0.499327	0.891899	0.84157
GO:0071814	Protein-lipid complex binding	0.0122981	0.161159	0.110561	0.02092
GO:0098794	Postsynapse	0.0122981	-	-	-
GO:0034369	Plasma lipoprotein particle remodeling	0.0129813	0.777276	0.123656	0.07273
GO:0097006	Regulation of plasma lipoprotein particle levels	0.0129813	0.582815	0.0579067	0.04575
GO:0015850	Organic hydroxy compound transport	0.014604	0.51814	0.611657	0.33286
GO:0034368	Protein-lipid complex remodeling	0.0160855	0.777276	0.123656	0.07276
GO:0042632	Cholesterol homeostasis	0.017038	0.162915	0.193091	0.09426
GO:0055092	Sterol homeostasis	0.0186931	0.162915	0.193091	0.09556
GO:0034367	Macromolecular complex remodeling	0.0216355	0.777276	0.123656	0.07259
GO:1902991	Regulation of amyloid precursor protein catabolic process	0.0216355	-	-	-
GO:0048261	Negative regulation of receptor-mediated endocytosis	0.0285125	-	-	-
kitpathway	Signaling events mediated by stem cell factor receptor (c-kit)	0.0302151	-	-	-
GO:0042157	Lipoprotein metabolic process	0.0356983	0.96386	0.209945	0.31243
GO:0030425	Dendrite	0.0376874	0.511283	0.923408	0.000162
GO:0006897	Endocytosis	0.0425946	0.742249	0.659547	0.28038
GO:0071827	Plasma lipoprotein particle organization	0.0442541	0.627926	0.0702725	0.09727
Pathway ID – Gene ontology identifier or VEGAS ID number of the pathway; VEGAS Name – Name of the pathway in VEGAS; VEGAS Q – Empirical P value from VEGAS adjusted for multiple testing using Benjamini-Hochberg correction; Nominal P – Uncorrected P value obtained for enrichment of the pathway using each method; DEPICT GW: DEPICT analysis run on genome-wide significant variants (P < 5x10-8); DEPICT…

## Sheet: VEGAS_FDR_15%
Putative lifespan pathways highlighted by VEGAS2Pathway gene set enrichment analysis (FDR < 15%)
Pathway	nGenesMapped	nGenesUsed	nSamples	ObservedP	empiricalP	Q	Genes
502216_GO:0032994_protein-lipid_complex	39	31	1000000	2.06024e-30	9.99999e-07	0.002434	APOA2_APOB_PCYOX1_BIN1_HDLBP_APOM_PLA2G7_PEX3_LPA_PON1_MSR1_LPL_CLU_GPIHBP1_VLDLR_ABCA1_SAA1_APOA1_SORL1_APOF_LIPC_VIMP_APOBR_CETP_LCAT_HPR_APOH_LDLR_LSR_APOC2_APOL1
503560_GO:0034358_plasma_lipoprotein_particle	37	29	1000000	3.88884e-30	9.99999e-07	0.002434	APOA2_APOB_PCYOX1_HDLBP_APOM_PLA2G7_LPA_PON1_MSR1_LPL_CLU_GPIHBP1_VLDLR_ABCA1_SAA1_APOA1_SORL1_APOF_LIPC_VIMP_APOBR_CETP_LCAT_HPR_APOH_LDLR_LSR_APOC2_APOL1
1270005_R-HSA-174824_Lipoprotein_metabolism	30	26	1000000	4.26985e-23	9.99999e-07	0.002434	HSPG2_LDLRAP1_APOA2_SDC1_APOB_ALB_MTTP_SAR1B_LPA_LPL_BMP1_ABCA1_CUBN_APOA1_A2M_APOF_SCARB1_AMN_LIPC_CETP_LCAT_P4HB_LDLR_APOC2_PLTP_ABCG1
1272458_GO:1990777_lipoprotein_particle	37	29	1000000	3.88884e-30	9.99999e-07	0.002434	APOA2_APOB_PCYOX1_HDLBP_APOM_PLA2G7_LPA_PON1_MSR1_LPL_CLU_GPIHBP1_VLDLR_ABCA1_SAA1_APOA1_SORL1_APOF_LIPC_VIMP_APOBR_CETP_LCAT_HPR_APOH_LDLR_LSR_APOC2_APOL1
503564_GO:0034362_low-density_lipoprotein_particle	13	12	1000000	4.65698e-17	2e-06	0.0038944	APOB_APOM_PLA2G7_MSR1_APOA5_SORL1_APOF_VIMP_APOBR_LDLR_LSR_APOC2
1347044_GO:0099572_postsynaptic_specialization	192	171	1000000	5.16102e-49	4e-06	0.00649066	KLHL17_KCNAB2_CLSTN1_SH2D5_DLGAP3_MACF1_LRP8_DAB1_PDE4B_LRRC7_CNN3_ATP1A1_RUSC1_ARHGEF2_DNM3_ADORA1_SRGAP2_ARF1_DISC1_STRN_SOS1_CRIPT_RTN4_ADD2_CTNNA2_SEMA4C_IL1R1_NCK2_TANC1_BMPR2_MAP2_EPHA4_ITPR1_SYN2_MYD88_MAP4_BSN_GAP43_GSK3B_CLSTN2_P2RY1_NLGN1_DLG1_HTT_MAPK10_PDLIM5_ANK2_CTNND2_MAP1B_HOMER1_PJA2_SPOCK1_SYNPO_GRIA1_CPEB4_RGS14_DTNBP1_CAP2_SYNGAP1_DST_RIMS1_MAP3K7_GRIK2_FYN_GOPC_GRM1_GPER1_CAM…
506719_GO:0043691_reverse_cholesterol_transport	17	13	1000000	6.91586e-17	5e-06	0.00695428	APOA2_APOM_CLU_ABCA1_APOA1_SCARB1_LIPC_CETP_LCAT_ABCA5_LIPG_APOC2_ABCG1
495141_GO:0014069_postsynaptic_density	192	171	1000000	5.16102e-49	7.99999e-06	0.00973599	KLHL17_KCNAB2_CLSTN1_SH2D5_DLGAP3_MACF1_LRP8_DAB1_PDE4B_LRRC7_CNN3_ATP1A1_RUSC1_ARHGEF2_DNM3_ADORA1_SRGAP2_ARF1_DISC1_STRN_SOS1_CRIPT_RTN4_ADD2_CTNNA2_SEMA4C_IL1R1_NCK2_TANC1_BMPR2_MAP2_EPHA4_ITPR1_SYN2_MYD88_MAP4_BSN_GAP43_GSK3B_CLSTN2_P2RY1_NLGN1_DLG1_HTT_MAPK10_PDLIM5_ANK2_CTNND2_MAP1B_HOMER1_PJA2_SPOCK1_SYNPO_GRIA1_CPEB4_RGS14_DTNBP1_CAP2_SYNGAP1_DST_RIMS1_MAP3K7_GRIK2_FYN_GOPC_GRM1_GPER1_CAM…
499703_GO:0030301_cholesterol_transport	50	43	1000000	2.87416e-24	1.2e-05	0.0116832	LDLRAP1_SCP2_APOA2_SOAT1_ARV1_APOB_ABCG8_ABCA12_APOM_NPC1L1_ABCA13_CD36_CAV1_CFTR_MSR1_CLU_STAR_ABCA1_CEL_ABCA2_AKR1C1_PNLIP_OSBPL5_SYT7_APOA1_ABCG4_LRP6_SOAT2_SCARB1_NPC2_LIPC_CETP_LCAT_VPS4A_ABCA5_NPC1_LIPG_VPS4B_ABCA7_LDLR_APOC2_SCP2D1_ABCG1
515260_GO:0070328_triglyceride_homeostasis	29	23	1000000	4.66097e-19	1.2e-05	0.0116832	ANGPTL3_GCKR_C1QTNF3_MLXIPL_LPL_GPIHBP1_SIRT1_PLA2G12B_DGAT2_APOA1_NR1H4_SCARB1_MIA2_LIPC_RORA_ACSM2A_CETP_GIP_MED13_ANGPTL4_APOC2_HNF4A_XBP1
492412_GO:0071813_lipoprotein_particle_binding	24	23	1000000	2.20062e-19	1.8e-05	0.0122981	LRP8_PCSK9_CRP_APOA2_STAB1_ANKRA2_CD36_MSR1_GPIHBP1_VLDLR_APOA1_SORL1_STAB2_SCARB1_THBS1_LIPC_CDH13_SCARF1_MAPT_COLEC12_LDLR_APOE_APOL2
496040_GO:0015918_sterol_transport	51	44	1000000	4.53133e-24	1.9e-05	0.0122981	LDLRAP1_SCP2_APOA2_SOAT1_ARV1_APOB_ABCG8_ABCA12_APOM_NPC1L1_ABCA13_CD36_CAV1_CFTR_MSR1_CLU_STAR_ABCA1_CEL_ABCA2_AKR1C1_PNLIP_OSBPL5_OSBP_SYT7_APOA1_ABCG4_LRP6_SOAT2_SCARB1_NPC2_LIPC_CETP_LCAT_VPS4A_ABCA5_NPC1_LIPG_VPS4B_ABCA7_LDLR_APOC2_SCP2D1_ABCG1
503391_GO:0034185_apolipoprotein_binding	15	14	500000	1.92897e-15	2.4e-05	0.0122981	LRP8_PCSK9_MTTP_CANX_PLG_LPL_VLDLR_ABCA1_LRP6_LRP1_SCARB1_LIPC_LCAT_MAPT
503566_GO:0034364_high-density_lipoprotein_particle	25	17	1000000	3.4505e-17	1.8e-05	0.0122981	APOA2_HDLBP_APOM_PON1_CLU_GPIHBP1_ABCA1_SAA1_APOA1_APOF_LIPC_CETP_LCAT_HPR_APOH_APOC2_APOL1
513523_GO:0055090_acylglycerol_homeostasis	29	23	1000000	4.66097e-19	2.2e-05	0.0122981	ANGPTL3_GCKR_C1QTNF3_MLXIPL_LPL_GPIHBP1_SIRT1_PLA2G12B_DGAT2_APOA1_NR1H4_SCARB1_MIA2_LIPC_RORA_ACSM2A_CETP_GIP_MED13_ANGPTL4_APOC2_HNF4A_XBP1
513634_GO:0060076_excitatory_synapse	201	175	500000	9.49242e-48	2.2e-05	0.0122981	KLHL17_KCNAB2_CLSTN1_SH2D5_DLGAP3_MACF1_LRP8_DAB1_PDE4B_LRRC7_CNN3_ATP1A1_RUSC1_ARHGEF2_DNM3_ADORA1_SRGAP2_ARF1_DISC1_STRN_SOS1_CRIPT_RTN4_ADD2_LRRTM1_SEMA4C_IL1R1_NCK2_TANC1_BMPR2_MAP2_EPHA4_ITPR1_SYN2_MYD88_MAP4_BSN_GAP43_GSK3B_CLSTN2_P2RY1_NLGN1_DLG1_HTT_MAPK10_PDLIM5_ANK2_CTNND2_MAP1B_HOMER1_PJA2_SPOCK1_LRRTM2_SYNPO_GRIA1_CPEB4_RGS14_DTNBP1_CAP2_SYNGAP1_DST_RIMS1_MAP3K7_GRIK2_FYN_GOPC_GRM1_GP…
514182_GO:0060627_regulation_of_vesicle-mediated_transport	392	318	500000	4.15927e-67	2.2e-05	0.0122981	VAMP3_RSG1_PINK1_RAP1GAP_LDLRAP1_RSPO1_RIMS3_TSPAN1_RAB3B_PCSK9_DNAJC6_SGIP1_STXBP3_RAP1A_RAB25_FCER1A_FCER1G_SELE_VAMP4_ABL2_PLA2G4A_C4BPA_LYPLAL1_ARF1_RAB4A_ACTN2_ZP4_CNST_VSNL1_SDC1_SNX17_PLB1_PKDCC_STON1_AAK1_LRRTM1_VAMP8_RNF103-CHMP3_PROM2_ZAP70_MERTK_IL1B_RALB_CLASP1_BIN1_RAB3GAP1_RAPGEF4_ITGAV_CDK5R2_ACSL3_RAB17_CAV3_PPARG_TBC1D5_RAB5A_PDCD6IP_CCR2_PTPN23_SPINK8_IQCF1_WNT5A_PROS1_CD47_STXB…
516736_GO:0071814_protein-lipid_complex_binding	24	23	1000000	2.20062e-19	1.4e-05	0.0122981	LRP8_PCSK9_CRP_APOA2_STAB1_ANKRA2_CD36_MSR1_GPIHBP1_VLDLR_APOA1_SORL1_STAB2_SCARB1_THBS1_LIPC_CDH13_SCARF1_MAPT_COLEC12_LDLR_APOE_APOL2
1272068_GO:0098794_postsynapse	373	302	1000000	5.43449e-65	2.4e-05	0.0122981	KLHL17_GABRD_KCNAB2_CLSTN1_FBXO2_SH2D5_USP48_DLGAP3_GRIK3_MACF1_LRP8_DAB1_PDE4B_LRRC7_CNN3_PALMD_ATP1A1_ANXA9_CHRNB2_RUSC1_ARHGEF2_ATP1A2_DNM3_ABL2_ADORA1_SRGAP2_CNIH3_ARF1_DISC1_ACTN2_CHRM3_STRN_SOS1_SLC8A1_CRIPT_RTN4_ADD2_SEMA4F_LRRTM4_LRRTM1_SEMA4C_IL1R1_NCK2_RAB3GAP1_TANC1_CHRNA1_MOB4_BMPR2_MAP2_EPHA4_CHRNG_ITPR1_GRM7_GHRL_SYN2_MYD88_MAP4_BSN_ARF4_GABRR3_PVRL3_GAP43_GSK3B_CLSTN2_P2RY1_NLGN1_F…
503571_GO:0034369_plasma_lipoprotein_particle_remodeling	24	19	500000	9.18956e-17	2.79999e-05	0.0129813	PLA2G2A_APOA2_AGT_APOB_AGTR1_APOM_PLA2G7_LPL_APOA1_SCARB1_LIPC_CETP_LCAT_MPO_ABCA5_LIPG_APOC2_PLTP_ABCG1
518556_GO:0097006_regulation_of_plasma_lipoprotein_particle_levels	45	40	1000000	2.2226e-22	2.7e-05	0.0129813	PLA2G2A_LDLRAP1_APOA2_SOAT1_ARF1_AGT_APOB_ACSL3_AGTR1_ADIPOQ_MTTP_APOM_PLA2G7_CD36_MSR1_LPL_DGAT1_VLDLR_ABCA1_EHD1_DGAT2_APOA1_LPCAT3_LRP6_SOAT2_SCARB1_LIPC_LMF1_CETP_LCAT_MPO_ABCA5_LIPG_ABCA7_LDLR_APOC2_PLAGL2_PLTP_ABCG1_HMOX1
495975_GO:0015850_organic_hydroxy_compound_transport	147	121	1000000	6.34677e-37	3.3e-05	0.014604	PARK7_LDLRAP1_CPT2_PRKAA2_SLC16A4_SLC16A1_PDZK1_PRKAB2_AQP10_FCER1A_APOA2_SOAT1_ARV1_APOB_NCOA1_ABCG8_SLC5A7_ABCB11_PGAP1_ABCA12_GHRL_SLC25A20_NISCH_CADPS_SLC51A_MFSD10_SLC10A4_ALB_SLC10A6_SNCA_SLC6A3_EMB_SLC22A5_FABP6_DRD1_APOM_SLC22A16_SLC22A3_PARK2_AQP1_NPC1L1_ABCA13_CD36_ABCB4_CAV1_CFTR_PRKAG2_MSR1_SLC18A1_CLU_STAR_NCOA2_SLC10A5_LY6E_AQP3_SYK_BAAT_SLC44A1_CEL_RXRA_ABCA2_AKR1C4_SLC16A12_RBP4_P…
503570_GO:0034368_protein-lipid_complex_remodeling	24	19	500000	9.18956e-17	3.79999e-05	0.0160855	PLA2G2A_APOA2_AGT_APOB_AGTR1_APOM_PLA2G7_LPL_APOA1_SCARB1_LIPC_CETP_LCAT_MPO_ABCA5_LIPG_APOC2_PLTP_ABCG1
505746_GO:0042632_cholesterol_homeostasis	64	57	500000	2.63259e-25	4.19999e-05	0.017038	PTCHD2_LDLRAP1_PCSK9_ANGPTL3_APOA2_SOAT1_NR5A2_APOB_ABCG8_MALL_GPR39_CAV3_MTTP_MYLIP_APOM_NUS1_NPC1L1_CAV1_LPL_EPHX2_CYP7A1_PEX2_FABP4_GPIHBP1_ABCA1_ABCA2_AKR1C1_MALRD1_SIRT1_PLA2G12B_EHD1_LRP5_LAMTOR1_DGAT2_APOA1_SOAT2_SCARB1_MIA2_NPC2_LIPC_PLA2G10_ACSM3_CETP_LCAT_PLSCR3_NCOR1_TMEM97_G6PC_MED13_NPC1_LIPG_LDLR_HPN_APOC2_NR1H2_ABCG1_XBP1
513525_GO:0055092_sterol_homeostasis	64	57	500000	2.63259e-25	4.79999e-05	0.0186931	PTCHD2_LDLRAP1_PCSK9_ANGPTL3_APOA2_SOAT1_NR5A2_APOB_ABCG8_MALL_GPR39_CAV3_MTTP_MYLIP_APOM_NUS1_NPC1L1_CAV1_LPL_EPHX2_CYP7A1_PEX2_FABP4_GPIHBP1_ABCA1_ABCA2_AKR1C1_MALRD1_SIRT1_PLA2G12B_EHD1_LRP5_LAMTOR1_DGAT2_APOA1_SOAT2_SCARB1_MIA2_NPC2_LIPC_PLA2G10_ACSM3_CETP_LCAT_PLSCR3_NCOR1_TMEM97_G6PC_MED13_NPC1_LIPG_LDLR_HPN_APOC2_NR1H2_ABCG1_XBP1
503569_GO:0034367_macromolecular_complex_remodeling	25	20	500000	2.11578e-16	5.99999e-05	0.0216355	PLA2G2A_APOA2_AGT_APOB_GTF2E1_AGTR1_APOM_PLA2G7_LPL_APOA1_SCARB1_LIPC_CETP_LCAT_MPO_ABCA5_LIPG_APOC2_PLTP_ABCG1
983710_GO:1902991_regulation_of_amyloid_precursor_protein_catabolic_process	12	12	500000	6.65841e-14	5.79999e-05	0.0216355	GSAP_CLU_OLFM1_LRRTM3_PICALM_SORL1_TMED10_FLOT2_HAP1_ABCA7_APOE_FKBP1A
510375_GO:0048261_negative_regulation_of_receptor-mediated_endocytosis	15	14	500000	2.80777e-14	8.19998e-05	0.0285125	LRRTM1_PROM2_LRRTM2_RAC1_SDCBP_PICALM_MTMR2_APOC3_ATXN2_ARF6_ANXA2_DLG4_UNC119_APOC2
138068_kitpathway_Signaling_events_mediated_by_Stem_cell_factor_receptor_(c-Kit)	52	50	500000	1.36548e-22	8.99998e-05	0.0302151	SHC1_PIK3C2B_SOS1_SPRED2_DOK1_STAT1_RAF1_MITF_GSK3B_PIK3CA_TEC_KIT_STAP1_GAB1_PIK3R1_FER_FOXO3_GRB10_EPO_SH2B2_SNAI2_LYN_JAK2_MAPK8_PTEN_HRAS_BAD_CBL_PTPN6_PTPRO_KITLG_SH2B3_PTPN11_AKT1_SPRED1_MAP2K1_PDPK1_CREBBP_SOCS1_MAPK3_STAT3_RPS6KB1_GRB2_BCL2_MAP2K2_VAV1_EPOR_MAP4K1_CRKL_GRAP2
505320_GO:0042157_lipoprotein_metabolic_process	113	98	100000	6.60919e-32	0.000109999	0.0356983	HSPG2_LYPLA2_PPT1_PCSK9_ATG4C_PIGK_DPM3_PIGM_APOA2_PIGC_HHAT_LYPLAL1_SDC1_APOB_PPM1B_PIGF_DBI_PGAP1_ATG4B_ATG7_ZDHHC3_ZDHHC23_MAP6D1_PIGZ_PIGG_CWH43_ALB_PYURF_MTTP_ATG10_ATG12_APOM_PLA2G7_ATG5_ZDHHC14_LPA_WIPI2_NPC1L1_ZDHHC2_LPL_BMP1_MBOAT4_GOLGA7_LYPLA1_GPAA1_ZDHHC21_PIGO_ABCA1_DPM2_ZDHHC12_NMT2_CUBN_ZDHHC16_ZDHHC6_PGAP2_ZDHHC5_ATM_APOA1_APOBEC1_OLR1_APOLD1_LRP1_ZDHHC17_OAS2_SCARB1_ZDHHC20_ALG5_…
499803_GO:0030425_dendrite	439	350	100000	1.88648e-67	0.000119999	0.0376874	GNB1_FBXO2_CAMK2N1_RAP1GAP_CNR2_DLGAP3_NCDN_GRIK3_PPT1_YBX1_PLK3_LRP8_PDE4B_WLS_LRRC7_TTLL7_CNN3_PALMD_AMIGO1_KCNA2_KCND3_PIAS3_HCN3_NTRK1_KIRREL_ATP1A2_UHMK1_ADCY10_DNM3_KLHL20_ABL2_RGS8_BRINP3_GLRX2_ADORA1_SRGAP2_KCNH1_CAPN2_CNIH3_SNAP47_KCNK1_ACTN2_CHRM3_RGS7_UCN_STRN_SLC8A1_CRIPT_SLC1A4_TACR1_KCNIP3_CNGA3_SLC5A7_TANC1_SLC4A10_STAT1_MOB4_BMPR2_ABI2_MAP2_EPHA4_DNER_HTR2B_RAB17_GRM7_RAB5A_CTNNB1…
491758_GO:0006897_endocytosis	473	358	100000	9.25949e-68	0.000139999	0.0425946	NECAP2_CDC42_LDLRAP1_PPT1_EPS15_ZFYVE9_LRP8_SGIP1_PTGER3_USP33_CDC7_FNBP1L_SNX7_VAV3_SORT1_FCGR1A_PI4KB_PEAR1_CD5L_CRP_FCGR3A_CD247_DNM3_ABL2_ARPC5_PRG4_ADORA1_CNTN2_MAPKAPK2_COLEC11_APOB_ITSN2_SNX17_PRKCE_STON1_ACTR2_AAK1_CLEC4F_LOXL3_MERTK_ACTR3_MARCO_BIN1_LRP1B_PLA2R1_LRP2_WIPF1_ITGA4_NCKAP1_ITGAV_CALCRL_COL3A1_PIKFYVE_SLC11A1_DNER_NCL_DGKD_SH3BP4_ACKR3_RAMP1_ITPR1_CAV3_BRK1_RAB5A_TGFBR2_ACKR2…
516749_GO:0071827_plasma_lipoprotein_particle_organization	33	28	100000	2.71819e-17	0.000149999	0.0442541	PLA2G2A_APOA2_SOAT1_ARF1_AGT_APOB_ACSL3_AGTR1_MTTP_APOM_PLA2G7_LPL_DGAT1_ABCA1_APOA1_SOAT2_SCARB1_LIPC_CETP_LCAT_MPO_ABCA5_LIPG_ABCA7_APOC2_PLAGL2_PLTP_ABCG1
198852_WP430_Statin_Pathway	32	25	100000	4.97205e-16	0.000199998	0.0556337	APOA2_SOAT1_APOB_ABCG8_MTTP_HMGCR_FDFT1_LPL_CYP7A1_SQLE_DGAT1_ABCA1_APOA1_LRP1_SCARB1_LIPC_PDIA2_CETP_LCAT_MIR33B_LDLR_APOC2_ACSS1_PLTP_MIR33A
1268793_R-HSA-629594_Highly_calcium_permeable_postsynaptic_nicotinic_acetylcholine_receptors	11	8	100000	9.02036e-12	0.000199998	0.0556337	CHRNB2_CHRNA1_CHRNA9_CHRNA2_CHRNA6_CHRNA7_CHRNB4_CHRNA4
503577_GO:0034375_high-density_lipoprotein_particle_remodeling	15	12	100000	8.26821e-13	0.000239998	0.064906	APOA2_APOM_APOA1_SCARB1_LIPC_CETP_LCAT_ABCA5_LIPG_APOC1_PLTP_ABCG1
491759_GO:0006898_receptor-mediated_endocytosis	218	188	100000	2.76292e-43	0.000269997	0.0710458	LDLRAP1_PPT1_EPS15_LRP8_PTGER3_FNBP1L_PI4KB_CD5L_FCER1G_PRG4_SYT2_CNTN2_COLEC11_APOB_SNX17_LOXL3_MARCO_LRP1B_PLA2R1_LRP2_ITGA4_CALCRL_COL3A1_PIKFYVE_CXCR1_HTR2B_ACKR3_RAMP1_CAV3_RAB5A_TGFBR2_ACKR2_STAB1_DRD3_ILDR1_ACKR4_NLGN1_AP2M1_MASP1_TFRC_LRPAP1_CXCL8_SNCA_CFI_PRSS12_SLC9A3_DAB2_GHR_GTF2H2C_GTF2H2_FCHO2_CD14_SCGB3A2_ADRB2_SPARC_GRIA1_CLTB_PDLIM7_CANX_PGBD1_PACSIN1_TINAG_LMBRD1_HTR1B_ENPP1_SNX…
137917_angiopoietinreceptor_pathway_Angiopoietin_receptor_Tie2-mediated_signaling	45	42	100000	1.55809e-19	0.000299997	0.0747174	SHC1_GRB14_FN1_NCK1_AGTR1_PIK3CA_NFKB1_FGF2_ELF2_PIK3R1_RASA1_TNF_CDKN1A_FYN_PLG_RAC1_NOS3_ANGPT2_DOK2_ANGPT1_TEK_ITGB1_MAPK8_RELA_PAK1_ETS1_ITGA5_PTPN11_PXN_ELF1_AKT1_FES_MAPK3_MMP2_CRK_PLD2_GRB7_STAT5A_RPS6KB1_GRB2_ANGPT4_MAPK1
503454_GO:0034249_negative_regulation_of_cellular_amide_metabolic_process	129	118	100000	9.71176e-33	0.000329997	0.0747174	HNRNPR_LIN28A_AGO3_SNIP1_EIF2B3_ZCCHC11_MOV10_ADAR_RC3H1_TPR_BTG2_EPRS_SRP9_EIF2B4_EIF2AK2_TIA1_PAIP2B_EIF2AK3_PRKRA_IGFBP5_RQCD1_MRPL44_GIGYF2_TRIM71_LIMD1_FXR1_EIF2B5_IGF2BP2_CPEB2_CNOT6L_HNRNPD_EIF4E_BANK1_METTL14_SMAD1_DROSHA_PRKAA1_ENC1_PAIP2_EIF4EBP3_CNOT8_CPEB4_CNOT6_GNB2L1_XPO5_SYNCRIP_LIN28B_ZC3H12D_QKI_EIF2AK1_IGF2BP3_HNRNPA2B1_SRRT_CNOT7_CLU_EIF4EBP1_C8orf88_HRSP12_EIF3E_RNF139_AGO2_DA…
505741_GO:0042627_chylomicron	13	8	100000	2.89131e-11	0.000309997	0.0747174	APOA2_APOB_LPL_APOA1_APOBR_APOH_LSR_APOC2
508135_GO:0045806_negative_regulation_of_endocytosis	35	32	100000	1.14256e-17	0.000319997	0.0747174	LRRTM1_PROM2_ADIPOQ_LRRTM2_GNB2L1_PACSIN1_SNX3_RAC1_CAV1_SDCBP_LRSAM1_PTEN_PICALM_MTMR2_APOC3_ATXN2_HMGB1_PRKD1_ARF6_LGALS3_ANXA2_SCAMP5_SNX33_DLG4_UNC119_CD300A_PRTN3_TGFB1_APOC2_NR1H2_LILRB1_PACSIN2
513521_GO:0055088_lipid_homeostasis	113	97	100000	1.96847e-29	0.000299997	0.0747174	PTCHD2_LDLRAP1_PCSK9_PRKAA2_ANGPTL3_ACADM_APOA2_SOAT1_NR5A2_LYST_APOB_GCKR_ABCG8_MALL_ACOXL_GPR39_ACADL_ABCA12_CAV3_PPARG_NR1D2_ACOX2_ACAD9_ACAD11_ACOX3_MTTP_C1QTNF3_PRKAA1_COL4A3BP_MYLIP_APOM_NUS1_NPC1L1_MLXIPL_ABCB4_CAV1_LPL_EPHX2_CYP7A1_PEX2_FABP4_GPIHBP1_DGAT1_ABCA1_ABCA2_AKR1C1_MALRD1_SIRT1_PLA2G12B_GOT1_GPAM_ACADSB_INS_EHD1_LRP5_LAMTOR1_DGAT2_APOA1_ACAD8_PKP2_SOAT2_NR1H4_ACAD10_ACADS_SCARB1…
1269623_R-HSA-2187338_Visual_phototransduction	91	78	100000	4.12581e-26	0.000329997	0.0747174	AGRN_GNB1_DHRS3_HSPG2_LRP8_RPE65_ABCA4_APOA2_SDC1_APOB_PLB1_CAMKMT_CALM2_LRP2_SAG_GPC1_GNAT1_GUCA1C_RHO_RBP1_GRK7_PDE6B_GRK4_CNGA1_METAP1_LRAT_CYP4V2_PDE6A_APOM_CLPS_GUCA1B_GNGT1_GPC2_NAPEPLD_OPN1SW_AKR1B10_LPL_FNTA_RDH10_SDC2_LRP12_AKR1C4_PRKCQ_NMT2_RBP3_RBP4_PNLIP_MYO7A_BCO2_APOA1_RDH5_LRP1_METAP2_GPC6_GRK1_LRP10_FNTB_RDH12_CALM1_GNB5_SLC24A1_STRA6_RLBP1_CNGB1_GUCY2D_RCVRN_HSD17B1_NMT1_RGS9_PRK…
1270007_R-HSA-194223_HDL-mediated_lipid_transport	15	13	100000	9.72292e-13	0.000359996	0.0796574	ALB_BMP1_ABCA1_CUBN_APOA1_A2M_SCARB1_AMN_CETP_LCAT_APOC2_PLTP_ABCG1
173907_ko05160_Hepatitis_C	129	100	100000	1.98854e-29	0.000369996	0.0800508	PIK3CD_CLDN19_PIK3R3_JAK1_NRAS_RNASEL_IKBKE_AKT3_EIF2AK2_SOS1_EIF2AK3_STAT1_RAF1_GSK3B_CLDN18_PIK3CB_CLDN11_PIK3CA_CLDN16_PPP2R2C_CXCL8_MAPK10_NFKB1_EGF_CLDN24_TLR3_PIK3R1_OCLN_IRF1_PPP2CA_PPP2R2B_MAPK9_RIPK1_TNF_CDKN1A_CLDN20_EIF2AK1_EGFR_CLDN4_CLDN15_PIK3CG_BRAF_CLDN23_PPP2R2A_PPP2CB_IKBKB_EIF3E_IFNA1_DDX58_RXRA_TRAF2_MAPK8_IFIT1_CHUK_PPP2R2D_IRF7_CD81_TRAF6_BAD_RELA_PPP2R1B_CLDN25_TNFRSF1A_KRA…
198858_WP1602_Nicotine_Activity_on_Dopaminergic_Neurons	21	20	100000	1.36748e-14	0.000389996	0.0825435	GNB1_CHRNB2_KCNK3_DRD3_ADCY2_DDC_GNAI1_CDK5_CHRNA6_KCNK9_SLC18A2_DRD4_TH_PPP1CA_DRD2_GNG2_CHRNA3_PPP1R1B_PRKACA_CHRNA4
516747_GO:0071825_protein-lipid_complex_subunit_organization	36	31	100000	2.08314e-17	0.000399996	0.0828587	PLA2G2A_APOA2_SOAT1_ARF1_AGT_APOB_BIN1_ACSL3_AGTR1_MTTP_PCDHGA3_APOM_PLA2G7_SNX9_LPL_DGAT1_ABCA1_APOA1_SOAT2_SCARB1_LIPC_CETP_LCAT_MPO_ABCA5_LIPG_ABCA7_APOC2_PLAGL2_PLTP_ABCG1
500410_GO:0031123_RNA_3'-end_processing	86	82	100000	6.59349e-27	0.000409996	0.0831608	SSU72_SRRM1_LIN28A_LSM10_ERI3_ZCCHC11_MAGOH_SRSF11_AHCYL1_RBM8A_CDC73_SNRPE_CPSF3_SRSF7_PNPT1_PAPOLG_SNRPG_POLR2D_TRNT1_RPSA_EXOSC7_NCBP2_SLBP_FIP1L1_GRSF1_EXOSC9_LSM11_FBLL1_SRSF3_LIN28B_CDC40_INTS1_PAPOLB_PTCD1_ERI1_PABPC1_CPSF1_EXOSC3_ZCCHC6_NCBP1_EXOSC2_MTPAP_CSTF2T_SUPV3L1_CSTF3_CLP1_CPSF7_TUT1_PCF11_CPSF6_SNRPF_SRSF9_EXOSC8_PABPN1_SRSF5_CPSF2_PAPOLA_LEO1_RNPS1_ERI2_NUDT21_USB1_EXOSC6_DHX38_…
492050_GO:0007271_synaptic_transmission,_cholinergic	34	27	100000	9.9438e-16	0.000459995	0.0856759	CHRNB2_CHRM3_SLC5A7_CHRNA1_CHRNG_COLQ_HTR3E_CHRNA9_ACHE_CHRM2_CHRNA2_CHRNA6_CHRNA10_RIC3_CHRM1_HTR3A_CHRNA7_CHRM5_CHRNB4_NQO1_CHRNE_CHRNB1_ZACN_HRH4_APOE_HRH3_CHRNA4
495049_GO:0010984_regulation_of_lipoprotein_particle_clearance	14	13	50000	8.42789e-12	0.000599988	0.0856759	PCSK9_LRPAP1_MYLIP_GPLD1_GPIHBP1_HNRNPK_APOC3_CNPY2_NR1H4_CSK_LIPG_APOC2_FGF21
498963_GO:0021680_cerebellar_Purkinje_cell_layer_development	29	28	100000	1.45429e-15	0.000619994	0.0856759	RERE_KIF14_ATP2B2_ATG7_UQCRQ_DLL1_AGTPBP1_DFNB31_HSPA5_LDB1_CEND1_SPTBN2_ARCN1_FAIM2_ATXN2_LHX5_KLHL1_RORA_HERC1_SEZ6L2_AARS_MYH10_SEZ6_LHX1_NAGLU_SKOR2_CACNA1A_SEZ6L
498978_GO:0021695_cerebellar_cortex_development	50	49	50000	7.95534e-20	0.000539989	0.0856759	RERE_KIF14_PROX1_NRXN1_GLI2_SERPINE2_ATP2B2_ATG7_WNT7A_GRID2_UQCRQ_DLL1_OGDH_SMO_MTPN_EZH2_CDK5_AGTPBP1_DFNB31_HSPA5_LDB1_KNDC1_CEND1_CLP1_SPTBN2_ARCN1_FAIM2_GLI1_RFX4_ATXN2_PTPN11_LHX5_ULK1_KLHL1_RORA_HERC1_MAP2K1_SEZ6L2_CBLN1_AARS_MYH10_SEZ6_LHX1_NEUROD2_NAGLU_SKOR2_CACNA1A_PCNT_SEZ6L
173973_hsa05160_Hepatitis_C	129	100	100000	1.98854e-29	0.000499995	0.0856759	PIK3CD_CLDN19_PIK3R3_JAK1_NRAS_RNASEL_IKBKE_AKT3_EIF2AK2_SOS1_EIF2AK3_STAT1_RAF1_GSK3B_CLDN18_PIK3CB_CLDN11_PIK3CA_CLDN16_PPP2R2C_CXCL8_MAPK10_NFKB1_EGF_CLDN24_TLR3_PIK3R1_OCLN_IRF1_PPP2CA_PPP2R2B_MAPK9_RIPK1_TNF_CDKN1A_CLDN20_EIF2AK1_EGFR_CLDN4_CLDN15_PIK3CG_BRAF_CLDN23_PPP2R2A_PPP2CB_IKBKB_EIF3E_IFNA1_DDX58_RXRA_TRAF2_MAPK8_IFIT1_CHUK_PPP2R2D_IRF7_CD81_TRAF6_BAD_RELA_PPP2R1B_CLDN25_TNFRSF1A_KRA…
499536_GO:0030100_regulation_of_endocytosis	198	169	50000	5.55362e-38	0.000539989	0.0856759	RAP1GAP_LDLRAP1_RSPO1_PPT1_TSPAN1_PCSK9_DNAJC6_SGIP1_RAP1A_FCER1G_SELE_ABL2_C4BPA_ARF1_RAB4A_SNX17_STON1_AAK1_LRRTM1_PROM2_MERTK_IL1B_BIN1_ITGAV_SLC11A1_RAB17_CAV3_PPARG_TBC1D5_RAB5A_WNT5A_PROS1_CD47_GATA2_TF_PIK3CB_PTX3_PLD1_NLGN1_ADIPOQ_TNK2_STAP1_SNCA_DAB2_ITGA2_F2RL1_ZFYVE16_KIF3A_LRRTM2_CD14_DOCK2_LMAN2_RUFY1_GNB2L1_HFE_FLOT1_AGER_PACSIN1_TULP1_BTBD9_VEGFA_CD2AP_SMAP1_SNAP91_SNX3_AHI1_DLL1_R…
499580_GO:0030162_regulation_of_proteolysis	734	477	100000	7.0115e-80	0.000469995	0.0856759	AURKAIP1_PARK7_TNFRSF1B_CASP9_PINK1_USP48_RPS6KA1_PSMB2_UTP11L_CDC20_PLK3_STIL_TMEM59_USP24_C8B_USP1_USP33_PRKACB_CYR61_GLMN_F3_PSMA5_LAMTOR5_NGF_ECM1_PSMB4_S100A8_GBA_UBQLN4_AIM2_HSPA6_FASLG_SERPINC1_RFWD2_TPR_UCHL5_CFH_CNTN2_CD46_CENPF_SUSD4_WNT3A_DISC1_NLRP3_RNF144A_TRIB2_GEN1_ATRAID_XDH_BIRC6_CRIM1_SOCS5_PSME4_RPS27A_COMMD1_HTRA2_EIF2AK3_ASTL_PDCL3_ANAPC1_IL1B_ACVR1C_PSMD14_NFE2L2_TFPI_HSPE1_…
499629_GO:0030219_megakaryocyte_differentiation	22	21	50000	2.4443e-14	0.000579988	0.0856759	TAL1_MEIS1_SP3_NBEAL2_KIT_C6orf25_SRF_CDKN2B_PIP4K2A_ABI1_FLI1_PTPN6_SP1_ZNF385A_PTPN11_TESC_VPS33B_ZFPM1_MED1_IL11_EP300
500589_GO:0031330_negative_regulation_of_cellular_catabolic_process	195	181	50000	1.35624e-40	0.000639987	0.0856759	PARK7_DFFA_MAD2L2_RCC2_PINK1_KDM4A_STIL_LEPR_PTPN22_UBQLN4_QSOX1_TPR_TNNT2_ATP2B4_IL10_CENPF_EGLN1_NBAS_ATRAID_FEZ2_LRPPRC_PDCL3_BUB1_ANAPC1_DAPL1_HTR2B_SH3BP4_HDAC4_TIMP4_UBE2E1_KLHL40_SMARCC1_USP19_PXK_FHIT_LAMP3_TBC1D14_CPEB2_PPARGC1A_ANAPC4_SNCA_MAD2L1_ANAPC10_DAP_GZMA_TAF9_APC_CDC23_ADRA1B_PRELID1_GPLD1_HFE_ZKSCAN3_IER3_RNF5_HSP90AB1_TTK_CNR1_PLN_TAB2_FBXO5_KIF25_MAD1L1_HGF_PIK3CG_MET_LEP_SH…
501221_GO:0031983_vesicle_lumen	82	71	50000	7.80213e-24	0.000579988	0.0856759	F5_FASLG_TGFB2_LEFTY2_ACTN2_APOB_POMC_GCG_FN1_GHRL_LTF_PROS1_TF_KNG1_PPBP_MMRN1_EGF_FGG_CLCN3_VEGFC_PCSK1_SCGB3A2_SPARC_F13A1_VEGFA_PLG_PDGFA_EGFR_HGF_SERPINE1_DEFA5_CLU_DBH_SRGN_INS_HBB_HPX_SAA1_SERPING1_VEGFB_BACE1_HYOU1_VWF_A2M_IGF1_HSP90B1_HSPH1_SPACA7_GAS6_ACTN1_TGFB3_SERPINA1_HSP90AA1_THBS1_SCG3_ANPEP_HBA1_ALDOA_HP_SERPINF2_GIP_CFD_CALR_ACTN4_TGFB1_APOE_SLC17A7_PCSK2_ADA_APP_PDGFB
501644_GO:0032412_regulation_of_ion_transmembrane_transporter_activity	171	146	50000	2.17513e-35	0.000659987	0.0856759	RNF207_NPPA_SEPN1_PCSK9_PDE4B_AHCYL1_CASQ2_CTSS_S100A1_ATP1A2_NOS1AP_ATP1B1_CNIH3_AGT_RYR2_FKBP1B_PRKCE_CALM2_NRXN1_CACNB4_STK39_SUMO1_CAB39_CAV3_GPD1L_OXSR1_TLR9_CACNA1D_DRD3_ATP1B3_KCNAB1_NLGN1_KLHL24_FGF12_HTT_PPARGC1A_STIM2_PKD2_CAMK2D_PDE4D_CRHBP_HOMER1_RASGRF2_MEF2C_GLRX_NKX2-5_GRK6_RIPK1_AGER_PLN_TRDN_AKAP7_UTRN_CNKSR3_SRI_AKAP9_EPO_RELN_CAV1_CFTR_PTK2B_IKBKB_ASPH_CRH_JPH1_KCNS2_ARC_UBQLN1…
501943_GO:0032717_negative_regulation_of_interleukin-8_production	15	15	100000	1.52701e-12	0.000659993	0.0856759	PTPN22_OTUD7B_IL6R_IL10_ANXA4_TLR9_ANXA1_KLF4_ARRB1_MAP2K5_ELANE_CACTIN_BCL3_SSC5D_BPI
503583_GO:0034381_plasma_lipoprotein_particle_clearance	21	18	100000	7.88253e-14	0.000449996	0.0856759	LDLRAP1_APOA2_APOB_ADIPOQ_APOM_CD36_MSR1_VLDLR_EHD1_DGAT2_APOA1_LRP6_SCARB1_LIPC_LMF1_LDLR_APOC2_HMOX1
217150_ko05164_Influenza_A	167	121	100000	6.51221e-32	0.000579994	0.0856759	PIK3CD_CASP9_PIK3R3_JUN_JAK1_ADAR_FDPS_HSPA6_FASLG_RNASEL_IVNS1ABP_IKBKE_AKT3_NLRP3_RSAD2_EIF2AK2_XPO1_EIF2AK3_IL1B_IFIH1_ATF2_STAT1_AGFG1_RAF1_MYD88_GSK3B_KPNA1_PIK3CB_IL12A_TNFSF10_PIK3CA_CXCL8_CXCL10_MAPK10_NFKB1_TLR3_PIK3R1_VDAC1_IL12B_MAPK9_HSPA1B_HLA-DPB1_MAPK13_IFNGR1_PLG_EIF2AK1_IL6_CYCS_CPSF4_PIK3CG_PRSS2_TNFRSF10A_IKBKB_JAK2_IL33_IFNA1_DDX58_PRSS3_TLR4_MAPK8_FAS_IRF7_NUP98_NXF1_RELA_CAS…
217173_hsa05164_Influenza_A	167	121	50000	6.51221e-32	0.000599988	0.0856759	PIK3CD_CASP9_PIK3R3_JUN_JAK1_ADAR_FDPS_HSPA6_FASLG_RNASEL_IVNS1ABP_IKBKE_AKT3_NLRP3_RSAD2_EIF2AK2_XPO1_EIF2AK3_IL1B_IFIH1_ATF2_STAT1_AGFG1_RAF1_MYD88_GSK3B_KPNA1_PIK3CB_IL12A_TNFSF10_PIK3CA_CXCL8_CXCL10_MAPK10_NFKB1_TLR3_PIK3R1_VDAC1_IL12B_MAPK9_HSPA1B_HLA-DPB1_MAPK13_IFNGR1_PLG_EIF2AK1_IL6_CYCS_CPSF4_PIK3CG_PRSS2_TNFRSF10A_IKBKB_JAK2_IL33_IFNA1_DDX58_PRSS3_TLR4_MAPK8_FAS_IRF7_NUP98_NXF1_RELA_CAS…
507585_GO:0045211_postsynaptic_membrane	192	159	50000	1.24064e-36	0.000559989	0.0856759	KLHL17_GABRD_CLSTN1_SH2D5_USP48_DLGAP3_GRIK3_LRRC7_CHRNB2_RUSC1_ADORA1_SRGAP2_CNIH3_ARF1_DISC1_CHRM3_STRN_SEMA4F_LRRTM4_LRRTM1_SEMA4C_TANC1_CHRNA1_EPHA4_CHRNG_GRM7_DAG1_GABRR3_PVRL3_CLSTN2_P2RY1_NLGN1_DLG1_NSG1_CHRNA9_KCTD8_GABRB1_GRID2_PDLIM5_ANK2_GRIA2_GLRA3_F2R_HOMER1_PJA2_LRRTM2_PCDHB13_KCTD16_SYNPO_GLRA1_GRIA1_GABRG2_TENM2_GABRP_PRR7_DTNBP1_GABBR1_LRFN2_GABRR2_EPHA7_GRIK2_GOPC_UTRN_SYNE1_GRI…
510373_GO:0048259_regulation_of_receptor-mediated_endocytosis	78	71	50000	4.20154e-24	0.000539989	0.0856759	LDLRAP1_RSPO1_PPT1_PCSK9_DNAJC6_SGIP1_SELE_ARF1_AAK1_LRRTM1_PROM2_CAV3_TBC1D5_TF_PIK3CB_NLGN1_TNK2_DAB2_KIF3A_LRRTM2_HFE_FLOT1_BTBD9_VEGFA_CD2AP_SMAP1_SNAP91_AHI1_RAC1_SFRP4_HIP1_MAGI2_SERPINE1_WASL_SDCBP_ANGPT1_SH3GL2_CCL21_HNRNPK_SYK_TOR1A_DKK1_ATAD1_PTPN5_ARRB1_PICALM_MTMR2_DRD2_APOC3_CBL_NTF3_BICD1_CD63_RAB21_SCYL2_ATXN2_ARF6_SYNJ2BP_GREM1_B2M_ANXA2_PLCG2_ARRB2_DLG4_UNC119_GH1_HAMP_APOC2_SRC_…
511769_GO:0050803_regulation_of_synapse_structure_or_activity	229	203	100000	2.25975e-44	0.000479995	0.0856759	AGRN_PRKCZ_CLSTN1_CDC42_EPHB2_NCDN_PPT1_CDC20_AMIGO1_CHRNB2_NTRK1_KCNJ10_TNR_PTGS2_ADORA1_CNTN2_PSEN2_ARF1_AGT_DISC1_CRIPT_NRXN1_LRRTM1_DBI_RAB3GAP1_CREB1_SERPINE2_RAB17_CNTN4_LRRN1_OXTR_ATP2B2_HRH1_WNT7A_COLQ_CX3CR1_AMIGO3_WNT5A_ABHD6_ROBO2_GSK3B_MGLL_EPHB1_CLSTN2_SLITRK3_GHSR_NLGN1_EPHB3_ETV5_HTT_DRD5_CD38_KIT_SNCA_PDLIM5_RAPGEF2_CTNND2_PLK2_MAP1B_RASGRF2_MEF2C_EFNA5_PAIP2_CAMK2A_GRIA1_CPLX2_DB…
512222_GO:0051338_regulation_of_transferase_activity	1037	614	50000	4.67374e-95	0.000599988	0.0856759	CCNL2_PRKCZ_TP73_ERRFI1_MAD2L2_PINK1_EPHA8_CEP85_CLSPN_CDC20_PIK3R3_STIL_CDKN2C_LRP8_DAB1_JAK1_DIRAS3_LPAR3_CYR61_LMO4_VAV3_PROK1_RAP1A_PTPN22_NGF_PRKAB2_PSMB4_GBA_NTRK1_SPTA1_VANGL2_DUSP12_RGS4_RASAL2_TPR_RGS2_PTPRC_KIF14_LAX1_DSTYK_PFKFB2_NEK2_PPP2R5A_CENPF_TGFB2_DUSP10_AIDA_NVL_PSEN2_WNT3A_AGT_KIAA1804_ACTN2_ZP4_SMYD3_SH3BP5L_ADAM17_TRIB2_MYCNOS_GEN1_ADCY3_GCKR_ALK_RASGRP3_EIF2AK2_MAP4K3_CALM2…
513761_GO:0060205_cytoplasmic_membrane-bounded_vesicle_lumen	80	69	100000	2.33651e-23	0.000659993	0.0856759	F5_FASLG_TGFB2_LEFTY2_ACTN2_APOB_POMC_GCG_FN1_GHRL_LTF_PROS1_TF_KNG1_PPBP_MMRN1_EGF_FGG_CLCN3_VEGFC_PCSK1_SCGB3A2_SPARC_F13A1_VEGFA_PLG_PDGFA_HGF_SERPINE1_DEFA5_CLU_DBH_SRGN_INS_HBB_HPX_SAA1_SERPING1_VEGFB_BACE1_HYOU1_VWF_A2M_IGF1_HSP90B1_HSPH1_SPACA7_GAS6_ACTN1_TGFB3_SERPINA1_HSP90AA1_THBS1_SCG3_HBA1_ALDOA_HP_SERPINF2_GIP_CFD_CALR_ACTN4_TGFB1_APOE_SLC17A7_PCSK2_ADA_APP_PDGFB
1039916_GO:1903362_regulation_of_cellular_protein_catabolic_process	299	256	50000	1.93436e-51	0.000639987	0.0856759	DVL1_PARK7_MAD2L2_PINK1_USP48_PSMB2_CDC20_PLK3_STIL_USP24_USP1_USP33_GLMN_PSMA5_PSMB4_GBA_UBQLN4_USP21_RFWD2_TPR_UCHL5_CENPF_DISC1_RNF144A_TRIB2_GEN1_ATRAID_SOCS5_PSME4_RPS27A_COMMD1_PDCL3_BUB1_ANAPC1_PSMD14_NFE2L2_SUMO1_USP37_DNAJB2_CUL3_PSMD1_USP40_CAV3_UBE2E1_DYNC1LI1_KLHL40_SMARCC1_GPX1_FHIT_PSMD6_TMF1_GSK3B_USP13_LAMP3_PSMD2_FBXL5_ANAPC4_DTHD1_UBE2K_RCHY1_CENPE_EGF_MAD2L1_BBS7_USP38_ANAPC10_…
1268787_R-HSA-181431_Acetylcholine_Binding_And_Downstream_Events	14	10	50000	7.88567e-11	0.000559989	0.0856759	CHRNB2_CHRNA1_CHRNG_CHRNA9_CHRNA2_CHRNA6_CHRNA7_CHRNB4_CHRNE_CHRNA4
1268788_R-HSA-629602_Activation_of_Nicotinic_Acetylcholine_Receptors	14	10	50000	7.88567e-11	0.000579988	0.0856759	CHRNB2_CHRNA1_CHRNG_CHRNA9_CHRNA2_CHRNA6_CHRNA7_CHRNB4_CHRNE_CHRNA4
1269325_R-HSA-1059683_Interleukin-6_signaling	11	11	100000	1.55548e-11	0.000489995	0.0856759	JAK1_IL6R_STAT1_IL6ST_IL6_JAK2_CBL_PTPN11_STAT3_SOCS3_TYK2
1269624_R-HSA-975634_Retinoid_metabolism_and_transport	38	31	50000	2.30055e-16	0.00051999	0.0856759	AGRN_HSPG2_LRP8_APOA2_SDC1_APOB_PLB1_LRP2_GPC1_RBP1_LRAT_APOM_CLPS_GPC2_AKR1B10_LPL_SDC2_LRP12_AKR1C4_RBP4_PNLIP_BCO2_APOA1_LRP1_GPC6_LRP10_RDH11_TTR_LDLR_APOC2_SDC4
1270002_R-HSA-73923_Lipid_digestion,_mobilization,_and_transport	68	53	100000	2.67845e-21	0.000449996	0.0856759	HSPG2_LDLRAP1_PRKACB_APOA2_SDC1_APOB_PPP1CB_ABCG8_FABP1_ABHD5_MGLL_LIPH_ALB_MTTP_FABP2_SAR1B_FABP6_CLPS_FABP7_LPA_NPC1L1_CAV1_LPL_BMP1_FABP12_PRKACG_ABCA1_CEL_CUBN_LIPM_PNLIPRP2_PPP1CA_APOA1_A2M_APOF_PPP1CC_SCARB1_AMN_LIPC_PLIN1_LMF1_CETP_LCAT_P4HB_LIPG_LDLR_PRKACA_LIPE_APOC2_PLTP_LIPI_ABCG1_LMF2
1270006_R-HSA-174800_Chylomicron-mediated_lipid_transport	17	13	50000	6.25938e-12	0.000639987	0.0856759	HSPG2_LDLRAP1_APOA2_SDC1_APOB_MTTP_SAR1B_LPL_APOA1_LIPC_P4HB_LDLR_APOC2
493989_GO:0009895_negative_regulation_of_catabolic_process	243	217	100000	6.57204e-46	0.000679993	0.0859794	PARK7_DFFA_MAD2L2_RCC2_PINK1_KDM4A_STIL_LEPR_PTPN22_UBQLN4_APOA2_QSOX1_TPR_TNNT2_ATP2B4_MDM4_YOD1_CENPF_EGLN1_FMN2_NBAS_ATRAID_FEZ2_LRPPRC_ERLEC1_PDCL3_BUB1_ANAPC1_IL1B_DAPL1_SERPINE2_HTR2B_SH3BP4_HDAC4_TIMP4_UBE2E1_KLHL40_SMARCC1_USP19_PXK_FHIT_LAMP3_TBC1D14_CPEB2_PPARGC1A_ANAPC4_SNCA_MAD2L1_ANAPC10_DAP_PRKAA1_GZMA_TAF9_APC_CDC23_ADRA1B_PRELID1_GPLD1_HFE_ZKSCAN3_IER3_RNF5_HSP90AB1_TTK_CNR1_UBE2J…
513681_GO:0060123_regulation_of_growth_hormone_secretion	12	12	50000	2.1553e-11	0.000679986	0.0859794	KISS1_GHRL_SERP1_GABBR1_GHRHR_CHD7_DRD2_HMGA2_PTPN11_ARHGEF7_ADCYAP1_GHRH
501641_GO:0032409_regulation_of_transporter_activity	212	173	50000	4.31888e-38	0.000699986	0.0862666	RNF207_PARK7_NPPA_SEPN1_PCSK9_PDE4B_AHCYL1_RHOC_CASQ2_CTSS_S100A1_ATP1A2_APOA2_NOS1AP_ATP1B1_CACNA1E_CACNA1S_CNIH3_AGT_RYR2_FKBP1B_PRKCE_CALM2_NRXN1_CACNB4_STK39_SESTD1_SUMO1_CAB39_CAV3_PPARG_GPD1L_OXSR1_GNAI2_TLR9_CACNA1D_DRD3_ATP1B3_KCNAB1_NLGN1_KLHL24_FGF12_HTT_PPARGC1A_STIM2_PKD2_SNCA_CAMK2D_PDE4D_CRHBP_HOMER1_RASGRF2_MEF2C_GLRX_NDFIP1_ADRB2_NKX2-5_GRK6_RIPK1_AGER_PLN_TRDN_AKAP7_SGK1_UTRN_CNK…
198864_WP364_IL-6_Signaling_Pathway	93	89	50000	2.12327e-26	0.000699986	0.0862666	CASP9_JUN_JAK1_SHC1_MAPKAPK2_PPP2R5A_NCOA1_SOS1_STAT1_INPP5D_RAF1_PRKCD_GSK3B_PPP2R3A_EIF2A_PPP2R2C_TEC_EIF4E_NFKB1_GAB1_CASP3_IL6ST_PIK3R1_MIR3661_PPP2R2B_DAXX_MAPK14_PPP2R5D_MAP3K7_FOXO3_FYN_SGK1_MAP3K4_RPS6KA2_RAC1_IL6_HSPB1_CDK5_PPP2R2A_PTK2B_PPP2CB_EIF4EBP1_LYN_PTK2_JAK2_CDK9_PPP2R4_MAPK8_HRAS_BAD_PPP2R5B_INPPL1_GAB2_PPP2R1B_ERBB3_PTPN11_PXN_HNF1A_FOXO1_RB1_PPP2R5E_FOS_HSP90AA1_AKT1_MAP2K1_F…
490001_GO:0004674_protein_serine/threonine_kinase_activity	415	320	50000	3.74345e-58	0.000739985	0.0889444	PRKCZ_MTOR_PINK1_RPS6KA1_STK40_MKNK1_PRKAA2_TNNI3K_PRKACB_PKN2_TGFBR3_HIPK1_HFE2_PRKAB2_CLK2_UHMK1_NEK7_CDK18_MAPKAPK2_CAMK1G_NEK2_RPS6KC1_TGFB2_MARK1_CDC42BPA_OBSCN_KIAA1804_AKT3_ROCK2_ALK_LTBP1_PRKD3_MAP4K3_PRKCE_VRK2_AAK1_EIF2AK3_MAP4K4_BUB1_MAP3K2_MAP3K19_ACVR2A_ACVR1_STK39_TLK1_ZAK_TTN_STK17B_BMPR2_SPEG_CAB39_STK25_IRAK2_RAF1_NEK10_TGFBR2_DCLK3_ACVR2B_ULK4_SNRK_MAPKAPK3_VPRBP_PRKCD_GSK3B_KAL…
514554_GO:0060999_positive_regulation_of_dendritic_spine_development	32	31	50000	1.06889e-15	0.000739985	0.0889444	MTOR_FOXO6_LRP8_ARF1_CAMK1_NLGN1_IL2_MARCKS_CAMK2B_PPP1R9A_RELN_NRG1_HNRNPK_LPAR1_CPEB3_NEURL1_CAPRIN1_CAPRIN2_CUX2_PSEN1_ITPKA_EEF2K_PAFAH1B1_GRN_BAIAP2_PALM_APOE_SHANK1_ZMYND8_TIAM1_SHANK3
508014_GO:0045666_positive_regulation_of_neuron_differentiation	298	257	50000	1.48518e-50	0.000819984	0.0917628	DVL1_MTOR_NBL1_MUL1_LIN28A_HEYL_FOXO6_LRP8_DAB1_LRRC7_NEGR1_LPAR3_AMIGO1_RAP1A_NGF_NTRK1_BRINP2_ABL2_BRINP3_SYT2_PROX1_ARF1_DISC1_SOX11_KIDINS220_GDF7_NCOA1_BCL11A_ADRA2B_GLI2_ZEB2_HOXD3_NEUROD1_BMPR2_VWC2L_FN1_OBSL1_EPHA4_SERPINE2_STK25_CAMK1_KAT2B_RARB_GOLGA4_CCR2_NCKIPSD_RHOA_TWF2_WNT5A_FEZF2_ROBO2_ROBO1_EPHA3_GSK3B_GATA2_SHOX2_SKIL_NLGN1_SOX2_EIF4G1_ETV5_BCL6_OPA1_ADRA2C_SLIT2_PHOX2B_RUFY3_NK…
510292_GO:0048167_regulation_of_synaptic_plasticity	150	135	50000	3.83695e-33	0.000779984	0.0917628	PRKCZ_EPHB2_NCDN_CDC20_BCAN_KCNJ10_TNR_PTGS2_ADORA1_CNTN2_PSEN2_ARF1_AGT_LRRTM1_DBI_RAB3GAP1_CREB1_SERPINE2_CNTN4_ATP2B2_HRH1_CX3CR1_ABHD6_GSK3B_MGLL_NLGN1_HTT_DRD5_CD38_KIT_SNCA_RAPGEF2_CTNND2_PLK2_MAP1B_RASGRF2_MEF2C_PAIP2_CAMK2A_GRIA1_CPLX2_DBN1_ITPR3_SRF_RIMS1_MYO6_GRIK2_NR2E1_GRID2IP_CRHR2_CAMK2B_YWHAG_PPP1R9A_VGF_RELN_DGKI_BRAF_CDK5_LZTS1_PTK2B_STAR_CRH_CALB1_ARC_SLC24A2_UNC13B_HNRNPK_NTRK2…
515756_GO:0070828_heterochromatin_organization	14	13	50000	2.03198e-11	0.000819984	0.0917628	MTHFR_HP1BP3_SETD7_HMGA1_TNRC18_CDKN2A_HELLS_BAZ2A_HMGA2_WDHD1_BAHD1_CENPV_BAHCC1
753006_GO:1900006_positive_regulation_of_dendrite_development	58	57	100000	4.58358e-21	0.000799992	0.0917628	MTOR_FOXO6_LRP8_ARF1_OBSL1_EPHA4_CAMK1_NLGN1_OPA1_IL2_PACSIN1_CUL7_BMP5_MARCKS_SGK1_CAMK2B_COBL_PPP1R9A_CUX1_RELN_PTPRZ1_EZH2_NRG1_VLDLR_PTPRD_HNRNPK_LPAR1_DAB2IP_ANAPC2_CPEB3_NEURL1_ILK_CAPRIN1_CAPRIN2_RAB21_CUX2_FBXW8_AKAP5_PSEN1_ITPKA_EEF2K_FBXO31_PAFAH1B1_SEZ6_GRN_BAIAP2_PALM_CRTC1_ANKRD27_NUMBL_APOE_SHANK1_ZMYND8_BMP7_SS18L1_TIAM1_SHANK3
1184559_GO:1904035_regulation_of_epithelial_cell_apoptotic_process	64	59	50000	3.82772e-21	0.000819984	0.0917628	MTOR_SORT1_NGF_FASLG_ABL2_IL10_TIA1_NFE2L2_NEUROD1_SCG2_CAPN10_MST1_PRKCI_TNIP2_WFS1_PPARGC1A_KDR_NDNF_FGG_SEMA5A_CAST_IL4_ECSCR_AGER_TNFAIP3_GPER1_IL6_SFRP4_KRIT1_SERPINE1_BRAF_ANGPT1_TEK_GSN_ABL1_AKR1C3_GATA3_TCF7L2_CD248_ANO6_IGF1_PDX1_RGCC_GAS6_BMP4_EIF2S1_THBS1_MAPK7_RAMP2_SPOP_SERPINB13_PIAS4_ANGPTL4_ICAM1_FGF21_IL11_CD40_COL18A1_XBP1
1268789_R-HSA-622323_Presynaptic_nicotinic_acetylcholine_receptors	12	8	50000	3.75347e-10	0.000799984	0.0917628	CHRNB2_CHRNA1_CHRNG_CHRNA2_CHRNA6_CHRNB4_CHRNE_CHRNA4
500403_GO:0031116_positive_regulation_of_microtubule_polymerization	19	19	50000	4.98442e-13	0.000879982	0.0962641	PSRC1_RGS2_CLASP1_CAV3_SLAIN2_APC_CAV1_TERF1_TUBGCP2_ARL2_RPS3_CDKN1B_CLIP1_TUBGCP3_TUBGCP5_TUBGCP4_FES_MAPT_TUBGCP6
507580_GO:0045202_synapse	759	544	50000	5.18898e-87	0.000879982	0.0962641	GABRD_TPRG1L_KCNAB2_PARK7_CLSTN1_FBXO2_SH2D5_USP48_TMEM57_DLGAP3_GRIK3_RIMS3_SLC6A9_RAB3B_LRP8_DAB1_PDE4B_LRRC7_CNN3_PALMD_OLFM3_SYPL2_KCNA2_SYT6_ATP1A1_PIAS3_SV2A_ANXA9_SNAPIN_CHRNB2_ARHGEF2_BCAN_ATP1A2_DNM3_ABL2_STX6_NMNAT2_ADORA1_CNTN2_SRGAP2_KCNH1_CNIH3_ENAH_ARF1_DISC1_KCNK1_ACTN2_CHRM3_DTNB_OTOF_SLC30A3_STRN_SOS1_SLC8A1_CRIPT_NRXN1_RTN4_AAK1_ADD2_SEMA4F_LRRTM4_LRRTM1_VAMP5_SEMA4C_IL1R1_NCK2_…
491858_GO:0007030_Golgi_organization	82	79	10000	4.94881e-23	0.00109989	0.0973581	PLEKHM2_CDC42_PLK3_TMED5_GOLPH3L_ATP8B2_BLZF1_VAMP4_STX6_RAB29_COG2_UBXN2A_ATL2_RAB1A_GCC2_CLASP1_OBSL1_STK25_CLASP2_GORASP1_GOLGB1_RAB43_PDCD10_GAK_HTT_GOLPH3_CSNK1A1_TMED9_TJAP1_HACE1_SYNE1_BHLHA15_UBXN2B_RAB2A_ARFGEF1_YWHAZ_STX17_GOLGA2_SURF4_USP6NL_OPTN_ARHGAP21_CDK1_GBF1_VTI1A_SEC23IP_STX5_ATL3_RAB30_C11orf73_DYNC2H1_ZW10_ARL1_FBXW8_TMED2_COG3_ARHGEF7_PRMT5_PRKD1_TMED10_GOLGA5_VRK1_BAG5_SPTB…
492343_GO:0007602_phototransduction	108	96	10000	1.59432e-26	0.00109989	0.0973581	AGRN_GNB1_DHRS3_HSPG2_LRP8_RPE65_ABCA4_GNAT2_APOA2_PDC_OPN3_SDC1_APOB_PLB1_CAMKMT_CALM2_LRP2_SAG_GPC1_GNAT1_GUCA1C_RHO_RBP1_GRK7_PDE6B_GRK4_CNGA1_CDS1_METAP1_RRH_TRPC3_LRAT_CYP4V2_PDE6A_APOM_CLPS_GUCA1B_OPN5_GNGT1_GPC2_NAPEPLD_OPN1SW_AKR1B10_LPL_FNTA_RP1_RDH10_SDC2_GNAQ_AKR1C4_PRKCQ_NMT2_RBP3_RGR_OPN4_PDE6C_PNLIP_CHRM1_PITPNM1_PLEKHB1_ARRB1_BCO2_APOA1_RDH5_LRP1_METAP2_GPC6_GRK1_FNTB_RDH12_CALM1_G…
492344_GO:0007603_phototransduction,_visible_light	92	81	10000	7.09925e-24	0.00109989	0.0973581	AGRN_GNB1_DHRS3_HSPG2_LRP8_RPE65_ABCA4_APOA2_SDC1_APOB_PLB1_CAMKMT_CALM2_LRP2_SAG_GPC1_GNAT1_GUCA1C_RHO_RBP1_GRK7_PDE6B_GRK4_CNGA1_METAP1_LRAT_CYP4V2_PDE6A_APOM_CLPS_GUCA1B_GNGT1_GPC2_NAPEPLD_OPN1SW_AKR1B10_LPL_FNTA_RP1_RDH10_SDC2_GNAQ_AKR1C4_PRKCQ_NMT2_RBP3_OPN4_PDE6C_PNLIP_CHRM1_BCO2_APOA1_RDH5_LRP1_METAP2_GPC6_GRK1_FNTB_RDH12_CALM1_GNB5_SLC24A1_STRA6_RLBP1_CNGB1_AIPL1_GUCY2D_RCVRN_NMT1_RGS9_PR…
102279_hsa04144_Endocytosis	249	213	10000	9.63597e-43	0.00109989	0.0973581	ACAP3_PRKCZ_CAPZB_CDC42_ASAP3_LDLRAP1_SMAP2_EPS15_ZFYVE9_DNAJC6_SH3GLB1_CAPZA1_VPS45_PIP5K1A_NTRK1_HSPA6_DNM3_ARPC5_TGFB2_ARF1_RAB4A_ASAP2_RAB10_EHD3_RAB11FIP5_STAMBP_RNF103-CHMP3_PSD4_BIN1_CXCR4_KIF5C_STAM2_WIPF1_ERBB4_ARPC2_AGAP1_CAV3_ARPC4_IQSEC1_RAB5A_TGFBR2_PDCD6IP_CCR5_RHOA_CHMP2B_CBLB_SNX4_RAB7A_GRK7_PRKCI_PLD1_AP2M1_ACAP2_TFRC_FGFR3_GRK4_ARAP2_KDR_EGF_DAB2_F2R_ZFYVE16_SNX2_PSD2_ARAP3_ADRB…
137924_vegfr1_pathway_VEGFR1_specific_signals	29	29	50000	2.5236e-15	0.000919982	0.0973581	CALM2_NRP2_NCK1_PIK3CA_GAB1_PIK3R1_RASA1_VEGFA_CD2AP_CAV1_NOS3_NRP1_VEGFB_CBL_PTPN11_FLT1_HIF1A_PGF_CALM1_HSP90AA1_AKT1_PDPK1_MAPK3_PRKCA_SHC2_PRKACA_CALM3_PLCG1_MAPK1
137932_il6_7pathway_IL6-mediated_signaling_events	43	42	50000	1.09755e-17	0.000939981	0.0973581	JUN_JAK1_LMO4_PIAS3_MCL1_IL6R_CRP_SOS1_STAT1_PRKCD_MITF_PIK3CA_FGG_IL6ST_PIK3R1_IRF1_MAPK14_RAC1_IL6_CEBPD_MYC_JAK2_A2M_HSP90B1_PTPN11_FOXO1_TNFSF11_FOS_AKT1_PIAS1_MAP2K4_STAT3_MAP2K6_GRB2_SOCS3_VAV1_TYK2_JUNB_HCK_LBP_CEBPB_MAPK11
137946_nfkappabatypicalpathway_Atypical_NF-kappaB_pathway	13	13	50000	3.38642e-11	0.00097998	0.0973581	REL_PIK3CA_NFKB1_PIK3R1_MAPK14_IKBKB_SYK_BTRC_RELA_NFKBIA_ARRB2_BCL3_SRC
496352_GO:0016301_kinase_activity	741	491	10000	8.05899e-78	0.00109989	0.0973581	PANK4_NOL9_PIK3CD_MTOR_EPHA2_PINK1_EPHB2_RPS6KA1_STK40_EPHA10_TIE1_MKNK1_CMPK1_PRKAA2_FGGY_ROR1_AK4_TNNI3K_AK5_PRKACB_PKN2_TGFBR3_HIPK1_HFE2_PRKAB2_PI4KB_NPR1_PKLR_INSRR_DDR2_UCK2_SCYL3_ABL2_RNASEL_NEK7_PIK3C2B_CDK18_PFKFB2_CAMK1G_NEK2_RPS6KC1_TGFB2_MARK1_CDC42BPA_OBSCN_KIAA1804_AKT3_CMPK2_ROCK2_TRIB2_RBKS_ALK_LTBP1_PRKD3_MAP4K3_PKDCC_PRKCE_EFEMP1_VRK2_AAK1_NAGK_DGUOK_HK2_EIF2AK3_ZAP70_MAP4K4_BUB…
496683_GO:0016773_phosphotransferase_activity,_alcohol_group_as_acceptor	674	459	10000	1.41978e-73	0.00109989	0.0973581	PANK4_NOL9_PIK3CD_MTOR_EPHA2_PINK1_EPHB2_RPS6KA1_STK40_EPHA10_TIE1_MKNK1_PRKAA2_FGGY_ROR1_JAK1_TNNI3K_PRKACB_PKN2_TGFBR3_HIPK1_HFE2_PRKAB2_PI4KB_NPR1_PKLR_INSRR_DDR2_ABL2_RNASEL_NEK7_PIK3C2B_CDK18_PFKFB2_CAMK1G_NEK2_RPS6KC1_TGFB2_MARK1_CDC42BPA_OBSCN_KIAA1804_AKT3_ROCK2_TRIB2_RBKS_ALK_LTBP1_PRKD3_MAP4K3_PKDCC_PRKCE_EFEMP1_VRK2_AAK1_NAGK_HK2_EIF2AK3_ZAP70_MAP4K4_BUB1_MERTK_MAP3K2_MAP3K19_ACVR2A_AC…
499426_GO:0022898_regulation_of_transmembrane_transporter_activity	175	149	50000	2.78584e-35	0.00099998	0.0973581	RNF207_PARK7_NPPA_SEPN1_PCSK9_PDE4B_AHCYL1_CASQ2_CTSS_S100A1_ATP1A2_NOS1AP_ATP1B1_CNIH3_AGT_RYR2_FKBP1B_PRKCE_CALM2_NRXN1_CACNB4_STK39_SUMO1_CAB39_CAV3_GPD1L_OXSR1_TLR9_CACNA1D_DRD3_ATP1B3_KCNAB1_NLGN1_KLHL24_FGF12_HTT_PPARGC1A_STIM2_PKD2_CAMK2D_PDE4D_CRHBP_HOMER1_RASGRF2_MEF2C_GLRX_NKX2-5_GRK6_RIPK1_AGER_PLN_TRDN_AKAP7_UTRN_CNKSR3_TWIST1_SRI_AKAP9_EPO_RELN_CAV1_CFTR_PTK2B_IKBKB_ASPH_CRH_JPH1_KCN…
198784_WP1544_MicroRNAs_in_cardiomyocyte_hypertrophy	110	100	50000	2.60962e-27	0.00097998	0.0973581	DVL1_PIK3CD_NPPB_PLA2G2A_MIR30E_PIK3R3_MIR199A2_IKBKE_WNT3A_AGT_ROCK2_CALM2_HDAC4_RAF1_CTNNB1_RHOA_CISH_WNT5A_GSK3B_MYLK_PIK3CB_MIR15B_PIK3CA_EIF2B5_PPP3CA_NFKB1_EGF_CAMK2D_FGF2_IL6ST_PIK3R1_CDK7_MIR103B1_EDN1_TNF_MAPK14_MIR133B_RAC1_HDAC9_FZD1_PIK3CG_GATA4_NRG1_IKBKB_MIR27B_CDK9_MAPK8_PRKG1_PPP3CB_CHUK_FGFR2_LRP5_MIR125B1_LRP6_HDAC7_IGF1_MIR208A_NFATC4_CALM1_AKT1_PLCB2_MYEF2_MAP2K1_MAP2K5_IGF1R_…
500605_GO:0031346_positive_regulation_of_cell_projection_organization	290	248	10000	8.98744e-48	0.00109989	0.0973581	DVL1_ESPN_MTOR_MUL1_CDC42_MACF1_FOXO6_LRP8_LRRC7_NEGR1_LPAR3_FNBP1L_AMIGO1_RAP1A_NGF_NTRK1_DNM3_ABL2_SYT2_ARF1_DISC1_KIDINS220_ITSN2_CDC42EP3_RHOQ_EFEMP1_BCL11A_PROM2_ZEB2_MYO3B_NCKAP1_BMPR2_FN1_VIL1_OBSL1_EPHA4_SERPINE2_HDAC4_STK25_BRK1_KAT2B_GOLGA4_NCKIPSD_RHOA_TWF2_WNT5A_ROBO2_ROBO1_EPHA3_GSK3B_CLRN1_SHOX2_SKIL_NLGN1_OPA1_HTT_SLIT2_KIT_RUFY3_NDNF_IL2_RAPGEF2_GPM6A_TENM3_SEMA5A_ITGA2_MAP1B_ENC1…
503563_GO:0034361_very-low-density_lipoprotein_particle	19	13	50000	3.26931e-11	0.00101998	0.0973581	APOA2_APOB_PCYOX1_APOM_LPL_VLDLR_APOA1_VIMP_APOBR_APOH_LSR_APOC2_APOL1
507404_GO:0044456_synapse_part	624	463	50000	3.72562e-75	0.00101998	0.0973581	GABRD_TPRG1L_KCNAB2_PARK7_CLSTN1_FBXO2_SH2D5_USP48_DLGAP3_GRIK3_RIMS3_SLC6A9_RAB3B_LRP8_DAB1_PDE4B_LRRC7_CNN3_PALMD_SYPL2_KCNA2_SYT6_ATP1A1_SV2A_ANXA9_SNAPIN_CHRNB2_ARHGEF2_ATP1A2_DNM3_ABL2_STX6_ADORA1_SRGAP2_KCNH1_CNIH3_ARF1_DISC1_ACTN2_CHRM3_OTOF_SLC30A3_STRN_SOS1_SLC8A1_CRIPT_NRXN1_RTN4_AAK1_ADD2_SEMA4F_LRRTM4_LRRTM1_VAMP5_SEMA4C_IL1R1_NCK2_SLC5A7_BIN1_RAB3GAP1_TANC1_GAD1_CHRNA1_SLC40A1_GLS_MO…
508180_GO:0045861_negative_regulation_of_proteolysis	335	228	50000	5.44746e-45	0.00105998	0.0973581	PARK7_MAD2L2_RPS6KA1_CDC20_TMEM59_DHCR24_LAMTOR5_NGF_ECM1_IFI16_FASLG_SERPINC1_TPR_UCHL5_CD46_CENPF_SUSD4_WNT9A_AGT_ATRAID_BIRC6_CRIM1_FABP1_PDCL3_BUB1_ANAPC1_TFPI_CASP8_VIL1_DNAJB2_SERPINE2_COL4A3_SPP2_COL6A3_RAF1_UBE2E1_KLHL40_GPX1_ITIH4_FHIT_PROS1_CSTA_SIAH2_LXN_SERPINI1_TNFSF10_LAMP3_MASP1_PAK2_HTT_ANAPC4_PTTG2_SPINK2_PROL1_SNCA_LEF1_MAD2L1_ANAPC10_SFRP2_SPOCK3_SH3RF1_TAF9_NAIP_CAST_APC_TNFAI…
511816_GO:0050878_regulation_of_body_fluid_levels	699	465	50000	2.72349e-76	0.00097998	0.0973581	PRKCZ_TP73_UTS2_PIK3CD_MFN2_PDPN_CAPZB_CDC42_KDM1A_GRHL3_CAP1_GUCA2B_MPL_KIF2C_CYP4A11_LRP8_PTGER3_PRKACB_F3_VAV3_GNAI3_RAP1A_SLC16A1_NRAS_CD2_ITGA10_GJA5_VPS45_FLG2_NPR1_GBA_TMEM79_FCER1G_KIFAP3_SERPINC1_PLA2G4A_F13B_CSRP1_ATP2B4_C4BPB_CD34_TGFB2_H3F3A_WNT3A_LYST_ACTN2_CHRM3_APOB_ADCY3_KIF3C_UCN_LBH_XDH_SOS1_SLC8A1_PRKCE_CALM2_PLEK_CYP26B1_TACR1_VAMP8_EIF2AK3_ADRA2B_ZAP70_MERTK_PROC_POTEKP_FAP_G…
486796_GO:0000278_mitotic_cell_cycle	800	538	10000	1.49363e-83	0.00109989	0.0973581	CDK11A_TP73_PHF13_APITD1-CORT_MAD2L2_RCC2_E2F2_SYF2_STMN1_CLSPN_CDCA8_CDC20_PLK3_STIL_CDKN2C_ORC1_NDC1_ITGB3BP_GADD45A_CDC7_GFI1_CDC14A_PSMA5_ENSA_POGZ_RPS27_MUC1_PRCC_NUF2_BLZF1_CENPL_RFWD2_RNF2_TPR_ASPM_KIF14_ARL8A_NEK2_NSL1_CENPF_LIN9_WNT9A_NUP133_MAP10_SDCCAG8_AHCTF1_ID2_RRM2_LPIN1_DNMT3A_MAPRE3_WDR43_BIRC6_EML4_MSH2_RPS27A_XPO1_RAB1A_DCTN1_TCF7L1_RNF103-CHMP3_NCAPH_MITD1_RANBP2_BUB1_ANAPC1_C…
513295_GO:0052547_regulation_of_peptidase_activity	395	269	10000	8.09723e-52	0.00109989	0.0973581	PARK7_CASP9_PINK1_RPS6KA1_UTP11L_DHCR24_CYR61_F3_LAMTOR5_NGF_ECM1_S100A8_AIM2_HSPA6_FASLG_SERPINC1_UCHL5_CR1_WNT3A_AGT_NLRP3_XDH_BIRC6_CRIM1_PSME4_HTRA2_EIF2AK3_BCL2L11_ACVR1C_PSMD14_TFPI_HSPE1_CASP8_FN1_VIL1_SERPINE2_COL4A3_SPP2_COL6A3_BOK_RAF1_CCK_COL7A1_RHOA_ITIH4_ARL6IP5_ROBO1_PROS1_IFT57_FAM162A_FOXL2_PCOLCE2_SIAH2_LXN_SERPINI1_TNFSF10_SOX2_LAMP3_KNG1_TP63_PAK2_HTT_PTTG2_REST_PROL1_SNCA_LEF1…
514896_GO:0061351_neural_precursor_cell_proliferation	76	72	50000	4.71414e-23	0.000919982	0.0973581	RERE_ARTN_DOCK7_ASPM_KIF14_WNT3A_DISC1_RAB10_SIX3_POU3F3_ZEB2_GBX2_WNT7A_EPHB1_TACC3_LEF1_HHIP_CEP120_KIF3A_DBN1_ID4_TEAD3_ORC3_POU3F2_FABP7_DAGLB_GLI3_FZD9_WNT2_SHH_PCM1_FZD3_TACC1_HOOK3_FZD6_MELK_ZNF503_HHEX_FGF8_EMX2_TACC2_RRM1_DAGLA_DIXDC1_KCNA1_SOX5_WNT1_RACGAP1_NEUROD4_SLC39A5_HMGA2_FRS2_ASCL1_LHX5_NCOR2_IFT88_DCT_RPGRIP1_NUMB_EML1_RORA_NDE1_PAFAH1B1_IFT20_GRN_IGF2BP1_NUMBL_C5AR1_ATF5_PSMG1…
1268792_R-HSA-622327_Postsynaptic_nicotinic_acetylcholine_receptors	14	10	100000	7.88567e-11	0.000929991	0.0973581	CHRNB2_CHRNA1_CHRNG_CHRNA9_CHRNA2_CHRNA6_CHRNA7_CHRNB4_CHRNE_CHRNA4
1269154_R-HSA-5210891_Uptake_and_function_of_anthrax_toxins	14	13	50000	3.65564e-11	0.00109998	0.0973581	CALM2_ANTXR1_PDCD6IP_ANTXR2_CALM1_MAP2K1_FURIN_MAP2K4_MAP2K3_MAP2K6_MAP2K2_MAP2K7_CALM3
489999_GO:0004672_protein_kinase_activity	573	411	10000	4.02105e-69	0.00119988	0.0990003	PRKCZ_MTOR_EPHA2_PINK1_EPHB2_RPS6KA1_STK40_EPHA10_TIE1_MKNK1_PRKAA2_ROR1_JAK1_TNNI3K_PRKACB_PKN2_TGFBR3_HIPK1_HFE2_PRKAB2_NPR1_CLK2_INSRR_DDR2_ABL2_RNASEL_NEK7_CDK18_MAPKAPK2_CAMK1G_NEK2_RPS6KC1_TGFB2_MARK1_CDC42BPA_OBSCN_KIAA1804_AKT3_ROCK2_TRIB2_NRBP1_ALK_LTBP1_PRKD3_MAP4K3_PKDCC_PRKCE_EFEMP1_VRK2_AAK1_EIF2AK3_ZAP70_MAP4K4_BUB1_MERTK_MAP3K2_MAP3K19_ACVR2A_ACVR1_STK39_FASTKD1_TLK1_ZAK_TTN_STK17B…
492859_GO:0019887_protein_kinase_regulator_activity	158	140	10000	7.75518e-33	0.00119988	0.0990003	CCNL2_CAMK2N1_CDKN2C_PODN_CKS1B_SH3BP5L_KIDINS220_TRIB2_CALM2_SPRED2_LRRTM4_LRRTM1_CCNT2_DUSP19_ALS2_CDK5R2_CAB39_GHRL_SH3BP5_KAT2B_LTF_PRKAR2A_CISH_LRTM1_NCK1_CCNL1_PIK3CA_CAMK2N2_LRRC15_PAK2_LRRC66_CXCL10_EGF_CASP3_CCNH_EFNA5_APC_H2AFY_NPM1_GNB2L1_CSNK2B_DAXX_CDKN1A_HSP90AB1_IBTK_CCNC_PKIB_FGFR1OP_PRKAR1B_YWHAG_EPO_PRKRIP1_PRKAR2B_LRRC4_PRKAG2_NKX3-1_ELP3_NRG1_PKIA_CCNE2_STK3_TRIB1_CDKN2B_LRRC1…
503453_GO:0034248_regulation_of_cellular_amide_metabolic_process	338	267	10000	1.4681e-49	0.00119988	0.0990003	MTOR_PADI6_EIF4G3_HNRNPR_RPS6KA1_AGO3_YRDC_EIF2B3_MKNK1_ZCCHC11_MAGOH_CYR61_BARHL2_MOV10_RBM8A_S100A9_ADAR_UHMK1_RC3H1_FAM129A_TPR_RGS2_BTG2_PPP1R15B_IARS2_SRP9_DDX1_PUM2_EIF2B4_EIF2AK2_LRPPRC_PRORSD1P_TIA1_PAIP2B_PTCD3_EIF2AK3_EIF5B_CNOT11_NCK2_POLR2D_NFE2L2_PRKRA_BOLL_CD28_IGFBP5_RQCD1_MRPL44_GIGYF2_PER2_PASK_DAZL_RBMS3_TRIM71_EIF1B_LIMD1_RHOA_PRKCD_EIF4E3_EEFSEC_NCK1_SELT_EIF5A2_FXR1_EIF4G1_IG…
503587_GO:0034385_triglyceride-rich_lipoprotein_particle	19	13	50000	3.26931e-11	0.00115998	0.0990003	APOA2_APOB_PCYOX1_APOM_LPL_VLDLR_APOA1_VIMP_APOBR_APOH_LSR_APOC2_APOL1
506658_GO:0043628_ncRNA_3'-end_processing	21	21	50000	4.17881e-13	0.00115998	0.0990003	ERI3_TRNT1_RPSA_EXOSC7_EXOSC9_FBLL1_INTS1_PTCD1_ERI1_EXOSC4_EXOSC3_EXOSC2_EXOSC8_ERI2_USB1_EXOSC6_ELAC2_ELAC1_FBL_EXOSC5_RPS21
508178_GO:0045859_regulation_of_protein_kinase_activity	841	533	10000	3.16303e-84	0.00119988	0.0990003	CCNL2_PRKCZ_TP73_ERRFI1_MTOR_PINK1_CDC42_CEP85_CLSPN_STIL_CDKN2C_LRP8_DAB1_JAK1_DIRAS3_LPAR3_CYR61_PROK1_RAP1A_PTPN22_NGF_PRKAB2_PSMB4_GBA_NTRK1_SPTA1_FCER1A_VANGL2_RGS4_RASAL2_RGS2_PTPRC_KIF14_LAX1_MAPKAPK2_PROX1_TGFB2_DUSP10_AIDA_PSEN2_WNT3A_AGT_KIAA1804_ACTN2_ZP4_SMYD3_SH3BP5L_ADAM17_TRIB2_ADCY3_UCN_ALK_RASGRP3_EIF2AK2_MAP4K3_CALM2_CCDC88A_SPRED2_TGFA_LRRTM4_LRRTM1_DUSP2_C2orf40_IL1B_RALB_MAP3…
487083_GO:0000790_nuclear_chromatin	279	194	10000	9.41844e-40	0.00119988	0.0990003	DFFB_TARDBP_KDM1A_RUNX3_NASP_TAL1_JUN_FOXD3_UBE2U_POLR3GL_ANP32E_POGZ_GATAD2B_MUC1_ETV3_RNF2_UCHL5_MIXL1_HIST3H2BB_ASXL2_MSH6_MXD1_INO80B_TTC21B_HAT1_STAT1_CREB1_SATB1_KAT2B_THRB_CTNNB1_SMARCC1_ACTR8_RUVBL1_ACTL6A_DVL3_TP63_PPARGC1A_PHOX2B_H2AFZ_HAND2_ING2_ENC1_POLR3G_FER_IRF1_UBE2B_H2AFY_BRD8_IRF4_FOXC1_HIST1H2BI_HIST1H2AH_HIST1H2BO_ZFP57_POU5F1_EHMT2_RING1_PPARD_SRF_BEND3_HDAC2_ASF1A_HEY2_CITED…
849936_GO:1902235_regulation_of_endoplasmic_reticulum_stress-induced_intrinsic_apoptotic_signaling_pathway	30	27	10000	4.43093e-14	0.00119988	0.0990003	PARK7_TXNDC12_EIF2AK3_NCK2_BCL2L11_NCK1_OPA1_WFS1_HSPA1B_PARK2_GRINA_CREB3_SIRT1_SYVN1_HYOU1_TMBIM6_DDIT3_ERP29_PDX1_VIMP_HERPUD1_SPOP_PTPN2_BBC3_SERINC3_PTPN1_XBP1
505338_GO:0042177_negative_regulation_of_protein_catabolic_process	123	119	10000	9.56658e-29	0.00129987	0.103734	PARK7_MAD2L2_CDC20_STIL_DEDD_TPR_MDM4_YOD1_CENPF_FMN2_ATRAID_ERLEC1_PDCL3_BUB1_ANAPC1_SERPINE2_TIMP4_UBE2E1_KLHL40_SMARCC1_USP19_FHIT_LAMP3_ANAPC4_MAD2L1_ANAPC10_TAF9_APC_CDC23_HFE_TRIM39_BAG6_HSP90AB1_TTK_UBE2J1_SNX3_FYN_FBXO5_MAD1L1_EGFR_SHH_CCAR2_PBK_NRG1_SDCBP_TERF1_FBXO43_AZIN1_CDKN2A_RGP1_PTPN3_CDC26_DAB2IP_ANAPC2_WAC_UBE2D1_ANAPC16_SUFU_BUB3_INS_NELL1_SVIP_UBXN1_RELA_ANAPC15_ATM_ZW10_SENP1…
510727_GO:0048672_positive_regulation_of_collateral_sprouting	11	11	10000	8.71822e-11	0.00129987	0.103734	LPAR3_NGF_CRABP2_WNT3A_BCL11A_EFNA5_SEMA4D_BDNF_IST1_RND2_WNT3
510863_GO:0048812_neuron_projection_morphogenesis	726	532	10000	1.05859e-82	0.00129987	0.103734	DVL1_PRKCZ_RERE_DRAXIN_LRRC38_EPHA2_NBL1_EPHB2_RUNX3_STMN1_RPS6KA1_PSMB2_EPHA10_COL9A2_ARTN_FOXD2_DOCK7_FOXD3_JAK1_USP33_VAV3_AMIGO1_RHOC_NGF_ITGA10_APH1A_LINGO4_S100A6_EFNA1_SEMA4A_ARHGEF11_SPTA1_VANGL2_LMX1A_TNR_RASAL2_ABL2_LHX4_ARPC5_LHX9_PTPRC_CACNA1S_PRELP_CNTN2_SRGAP2_PLXNA2_TGFB2_ENAH_PSEN2_WNT3A_TBCE_ACTN2_KIF26B_KIDINS220_ROCK2_GDF7_RAB10_DPYSL5_SPAST_RASGRP3_FEZ2_SOS1_CALM2_NRXN1_RPS27A…
512139_GO:0051248_negative_regulation_of_protein_metabolic_process	1067	616	10000	3.48573e-92	0.00129987	0.103734	DVL1_SKI_TP73_ERRFI1_MAD2L2_PINK1_HNRNPR_RPS6KA1_AGO3_SNIP1_KDM4A_EIF2B3_STIL_CDKN2C_PODN_TMEM59_DHCR24_JUN_GADD45A_GBP1_GLMN_MTF2_PSMA5_LAMTOR5_MOV10_PTPN22_NGF_PIAS3_ECM1_PSMB4_ADAR_ASH1L_KIRREL_APCS_HSPA6_RGS4_TIPRL_FASLG_RC3H1_FAM129A_TPR_UCHL5_PTPRC_LAX1_MDM4_CD46_ATF3_CENPF_GPATCH2_TGFB2_EPRS_DUSP10_SUSD4_SRP9_PSEN2_WNT9A_AGT_FMN2_CNST_SH3BP5L_ITGB1BP1_ROCK2_TRIB2_FKBP1B_EIF2B4_XDH_BIRC6_EI…
490186_GO:0004889_acetylcholine-activated_cation-selective_channel_activity	22	15	10000	3.56005e-11	0.00159984	0.105959	CHRNB2_CHRNA1_CHRNG_HTR3E_CHRNA9_CHRNA2_CHRNA6_CHRNA10_HTR3A_CHRNA7_CHRNB4_CHRNE_CHRNB1_ZACN_CHRNA4
491589_GO:0006702_androgen_biosynthetic_process	14	13	10000	3.03276e-11	0.00159984	0.105959	WNT4_HSD3B1_SRD5A2_SRD5A3_SRD5A1_STAR_HSD17B3_AKR1C3_CYP17A1_HSD17B6_SCARB1_MED1_HSD17B1
100064_ko04722_Neurotrophin_signaling_pathway	115	106	10000	1.19675e-27	0.00139986	0.105959	CALML6_TP73_PIK3CD_CDC42_RPS6KA1_PIK3R3_JUN_SORT1_RAP1A_NGF_SHC1_NTRK1_FASLG_MAPKAPK2_PSEN2_AKT3_KIDINS220_SOS1_CALM2_IRS1_IRAK2_RAF1_RHOA_PRKCD_GSK3B_PIK3CB_PIK3CA_MAPK10_NFKB1_CAMK2D_GAB1_MAP3K1_PIK3R1_CAMK4_CAMK2A_MAPK9_MAPK13_NFKBIE_FOXO3_MAP3K5_RPS6KA2_RAC1_CAMK2B_SH2B2_PIK3CG_BRAF_IKBKB_RIPK2_NTRK2_SHC3_ABL1_RAPGEF1_CALML3_MAPK8_CAMK2G_HRAS_BDNF_TRAF6_BAD_RELA_NTF3_ARHGDIB_KRAS_IRAK3_RAP1B_…
102181_ko04144_Endocytosis	249	213	10000	9.63597e-43	0.00159984	0.105959	ACAP3_PRKCZ_CAPZB_CDC42_ASAP3_LDLRAP1_SMAP2_EPS15_ZFYVE9_DNAJC6_SH3GLB1_CAPZA1_VPS45_PIP5K1A_NTRK1_HSPA6_DNM3_ARPC5_TGFB2_ARF1_RAB4A_ASAP2_RAB10_EHD3_RAB11FIP5_STAMBP_RNF103-CHMP3_PSD4_BIN1_CXCR4_KIF5C_STAM2_WIPF1_ERBB4_ARPC2_AGAP1_CAV3_ARPC4_IQSEC1_RAB5A_TGFBR2_PDCD6IP_CCR5_RHOA_CHMP2B_CBLB_SNX4_RAB7A_GRK7_PRKCI_PLD1_AP2M1_ACAP2_TFRC_FGFR3_GRK4_ARAP2_KDR_EGF_DAB2_F2R_ZFYVE16_SNX2_PSD2_ARAP3_ADRB…
137945_amb2_neutrophils_pathway_amb2_Integrin_signaling	47	43	10000	8.96604e-17	0.00159984	0.105959	PRKCZ_CYR61_SELP_APOB_FN1_MST1R_KNG1_NFKB1_TNF_AGER_FYN_CTGF_PLG_IL6_BLK_PLAT_LYN_TLN1_PLAU_THY1_JAM3_LRP1_SELPLG_HMGB1_AKT1_ITGAM_MMP2_HP_GP1BA_MYH2_VTN_MPO_ICAM2_YES1_ROCK1_ELANE_ICAM1_PLAUR_HCK_SRC_MMP9_JAM2_ITGB2
494330_GO:0010256_endomembrane_system_organization	477	365	10000	4.67392e-61	0.00159984	0.105959	AGRN_PRKCZ_VAMP3_TARDBP_PLEKHM2_WNT4_MACF1_ZMPSTE24_PLK3_RAB3B_SCP2_NDC1_HOOK1_SGIP1_FNBP1L_PIP5K1A_S100A10_ATP8B2_LMNA_SPTA1_CASQ1_FCER1G_BLZF1_VAMP4_FASLG_SEC16B_TOR1AIP1_STX6_TPR_CRB1_CACNA1S_NFASC_RAB29_NUP133_EXOC8_LYST_ACTN2_LPIN1_UBXN2A_EFR3B_RAB10_EHD3_ATL2_TTC7A_RTN4_RAB1A_DYSF_TMEM150A_RNF103-CHMP3_EIF2AK3_KCNIP3_TMEM127_RANBP2_DPP10_CLASP1_CXCR4_STAM2_KIAA1715_NUP35_SUMO1_CREB1_ABCA12_…
137980_reelinpathway_Reelin_signaling_pathway	29	28	10000	4.03982e-14	0.00139986	0.105959	LRP8_DAB1_RAP1A_ARHGEF2_NCK2_GSK3B_PIK3CA_LRPAP1_PIK3R1_MAP1B_FYN_RELN_CDK5_VLDLR_RAPGEF1_ITGB1_MAPK8_MAP3K11_CBL_GRIN2B_AKT1_GRIN2A_PAFAH1B1_CDK5R1_MAPT_ITGA3_MAP2K7_CRKL
495510_GO:0015248_sterol_transporter_activity	17	14	10000	1.14416e-10	0.00159984	0.105959	SCP2_APOA2_APOB_ABCG8_STAR_ABCA1_OSBP_APOA1_ABCG4_CETP_NPC1_APOE_SCP2D1_ABCG1
138057_erbb1_downstream_pathway_ErbB1_downstream_signaling	97	91	10000	7.58379e-25	0.00159984	0.105959	PRKCZ_MTOR_CDC42_JUN_SH2D2A_ARPC5_CAPN2_YWHAQ_SOS1_CALM2_ACTR2_ACTR3_MAP3K2_ATF2_NCKAP1_STAT1_CREB1_ARPC2_BRK1_RAF1_RAB5A_PRKCD_ARF4_PIK3CB_PLD1_PIK3CA_EGF_GAB1_SMAD1_RICTOR_MAP3K1_PIK3R1_F2RL2_MEF2C_PPP2CA_EGR1_CYFIP2_DUSP1_MAPK9_SRF_RAC1_CHN2_RALA_EGFR_YWHAG_ARPC1B_WASL_BRAF_PPP2R2A_YWHAZ_MYC_RPS6_MAPKAP1_RALGDS_VAV2_USP6NL_ABI1_MAPK8_RPS6KA4_RIN1_EPS8_ATF1_DUSP6_ARPC3_PEBP1_DIAPH3_FOS_RPS6KA5_…
496271_GO:0016197_endosomal_transport	213	196	10000	1.96497e-41	0.00159984	0.105959	VAMP3_EPS15_HOOK1_EVI5_SORT1_SNX27_RAB13_KLHL20_STX6_DENND1B_RAB29_LYST_RHOB_RAB10_SNX17_EHD3_DPY30_RPS27A_COMMD1_VPS54_ALMS1P_DCTN1_TGOLN2_RNF103-CHMP3_TGFBRAP1_GCC2_RAB6C_STAM2_ALS2_PIKFYVE_ARL4C_RAB17_TBC1D5_RAB5A_TRAK1_CHMP2B_SNX4_RAB7A_PIK3R4_RAB6B_HTT_NSG1_TBC1D14_AP1AR_ANKRD50_SNX18_ZFYVE16_RHOBTB3_SNX2_PCDHGA3_ADRB2_TMED9_SQSTM1_BLOC1S5_KIF13A_TRIM27_VPS52_DOPEY1_VTA1_RAB32_SNX9_MICALL2_S…
503455_GO:0034250_positive_regulation_of_cellular_amide_metabolic_process	102	95	10000	8.15496e-26	0.00139986	0.105959	MTOR_PINK1_LIN28A_ZC3H12A_NSUN4_CYR61_BARHL2_UHMK1_FAM129A_UCN_NCK2_POLR2D_NFE2L2_BOLL_CD28_PASK_DAZL_RBMS3_RHOA_PRKCD_NCK1_SERP1_EIF5A2_EIF2B5_GUF1_HNRNPD_PAIP1_ITGA2_PRR16_DND1_LARP1_NPM1_GNB2L1_SOX4_TNF_UQCC2_SYNCRIP_SMPD2_ESR1_IL6_GSAP_PIWIL2_CLU_NSMAF_PABPC1_RXRA_LARP4B_LRRTM3_EIF5AL1_CPEB3_POLR2G_RPS6KB2_PICALM_TNFRSF1A_YBX3_BCDIN3D_TARBP2_CDK4_NCOR2_DNAJC3_UPF3A_METTL3_SAMD4A_EIF2AK4_RPS27…
505337_GO:0042176_regulation_of_protein_catabolic_process	414	329	10000	1.99705e-56	0.00159984	0.105959	DVL1_PARK7_TNFRSF1B_PINK1_CDC42_PSMB2_CDC20_PLK3_STIL_FAF1_USP24_USP1_USP33_GLMN_PSMA5_SEC22B_OAZ3_GBA_UBQLN4_USP21_RFWD2_TPR_UCHL5_MDM4_C4BPA_CENPF_DISC1_FMN2_RNF144A_ODC1_TRIB2_GEN1_UBXN2A_ATRAID_SOCS5_PSME4_RPS27A_COMMD1_PDCL3_BUB1_ANAPC1_IL1B_PSMD14_NFE2L2_SUMO1_BARD1_USP37_DNAJB2_CUL3_RHBDD1_PSMD1_USP40_ATG4B_EDEM1_CAV3_TIMP4_UBE2E1_DYNC1LI1_KLHL40_SMARCC1_GPX1_WNT5A_FHIT_PSMD6_TMF1_CBLB_GSK…
505906_GO:0042803_protein_homodimerization_activity	697	503	10000	5.55911e-78	0.00149985	0.105959	ACOT7_PARK7_SRM_PLOD1_NBL1_RAP1GAP_C1QB_MYOM3_TFAP2E_HEYL_EXO5_DMBX1_DMRTA2_DMRTB1_JUN_FAM73A_SH3GLB1_CCBL2_ABCD3_DPYD_CSF1_SLC16A1_SYT6_CASQ2_CD2_TBX15_PEX11B_GABPB2_S100A11_S100A1_ZBTB7B_NTRK1_CADM3_APOA2_ALDH9A1_CD247_XCL1_DARS2_CACYBP_PTGS2_SRGAP2C_CR2_ATF3_CENPF_USH2A_TGFB2_MIXL1_ABCB10_KIAA1804_ACTN2_GREM2_ODC1_GDF7_TP53I3_KCNK3_NRBP1_XDH_NLRC4_MSH6_CCDC88A_BCL11A_COMMD1_PLEK_ADD2_CD8A_EIF2…
511930_GO:0050997_quaternary_ammonium_group_binding	49	39	10000	8.00465e-16	0.00159984	0.105959	RPE65_CHRNB2_CRP_APOA2_CHRM3_RNF103-CHMP3_SLC5A7_CHRNA1_SESTD1_CHRNG_ACPP_BCHE_HTR3E_CHRNA9_ACHE_ESYT2_CHRNA2_CHRNA6_ANXA13_ALDOB_CHAT_CHRNA10_CHKA_HTR3A_APOA1_GPR12_SERPINA5_CHRNA7_RASGRP1_CHRNB4_CETP_CHRNE_CHRNB1_NF1_PCTP_ZACN_APOC1_CHMP2A_CHRNA4
513296_GO:0052548_regulation_of_endopeptidase_activity	360	245	10000	8.70574e-47	0.00159984	0.105959	PARK7_CASP9_MUL1_RPS6KA1_UTP11L_DHCR24_CYR61_F3_LAMTOR5_NGF_S100A8_AIM2_FASLG_SERPINC1_UCHL5_CR1_WNT3A_AGT_NLRP3_XDH_BIRC6_CRIM1_HTRA2_EIF2AK3_BCL2L11_ACVR1C_PSMD14_TFPI_HSPE1_CASP8_VIL1_SERPINE2_COL4A3_SPP2_COL6A3_BOK_RAF1_CCK_COL7A1_GPX1_ITIH4_ARL6IP5_ROBO1_PROS1_IFT57_FAM162A_FOXL2_SIAH2_LXN_SERPINI1_TNFSF10_SOX2_LAMP3_KNG1_TP63_PAK2_HTT_REST_PROL1_SNCA_LEF1_SFRP2_SPOCK3_SH3RF1_CASP3_TLR3_PDCD…
513785_GO:0060229_lipase_activator_activity	13	12	10000	6.32942e-10	0.00159984	0.105959	ARF1_CASP3_GM2A_NSMAF_PLAA_APOA5_PDPK1_STX4_CCL8_CCL3_APOH_APOC2
518348_GO:0090208_positive_regulation_of_triglyceride_metabolic_process	21	18	10000	5.32463e-13	0.00139986	0.105959	ABHD5_AADAC_ACSL6_GPLD1_GPAM_TCF7L2_PNPLA2_DGAT2_APOA1_SCARB1_CNEP1R1_CTDNEP1_SREBF1_APOH_PLIN5_LDLR_APOC2_NR1H2
672458_WP2261_Signaling_Pathways_in_Glioblastoma	80	74	10000	8.97976e-23	0.00139986	0.105959	PRKCZ_ERRFI1_PIK3CD_CDKN2C_NRAS_MDM4_AKT3_MSH6_IRS1_RAF1_PRKCD_PIK3CB_PIK3CA_PDGFRA_GAB1_PIK3R1_PDGFRB_CDKN1A_FOXO3_EGFR_CDK6_PIK3CG_MET_BRAF_FGFR1_CDKN2B_TSC1_PRKCQ_PTEN_FGFR2_HRAS_PIK3C2A_CCND1_ATM_CBL_CCND2_CDKN1B_PIK3C2G_KRAS_ERBB3_CDK4_MDM2_BRCA2_FOXO1_RB1_SPRY2_PRKCH_AKT1_MAP2K1_MAP2K5_IGF1R_PDPK1_MAPK3_PLCG2_TP53_MAP2K4_MAP2K3_NF1_ERBB2_BRCA1_PRKCA_MAP2K6_GRB2_MAP2K2_MAP2K7_PIK3R2_CCNE1_AK…
920974_WP1533_Vitamin_B12_Metabolism	19	16	10000	2.82334e-11	0.00149985	0.105959	MTHFR_SOD3_MTRR_ABCA1_NFKB2_INS_HBB_SAA1_TCN1_RELA_APOA1_SCARB1_CCL5_MPO_APOE_SOD1
1022092_GO:0098655_cation_transmembrane_transport	542	375	10000	1.02369e-63	0.00159984	0.105959	SCNN1D_KCNAB2_UQCRHL_ATP13A2_PQLC2_RHCE_CATSPER4_KCNQ4_ATP6V0B_UQCRH_CPT2_PRKAA2_MCOLN3_CLCA3P_SLC30A7_KCNA2_KCND3_ATP1A1_PRKAB2_HCN3_RHBG_ATP1A4_ATP1B1_SLC9C2_CACNA1E_KCNT2_PTPRC_CACNA1S_ATP2B4_SLC41A1_SLC30A1_KCNK2_SLC30A10_KCNK1_COA6_RYR2_KCNF1_KCNS3_FKBP1B_SLC30A3_SLC30A6_SLC8A1_KCNG3_ATP6V1E2_KCNK12_SLC1A4_ATP6V1B1_SLC4A5_KCNIP3_CNNM4_COX5B_CNGA3_SLC9A2_SLC20A1_TMEM37_CACNB4_KCNJ3_KCNH7_SCN7…
1025312_GO:0036477_somatodendritic_compartment	639	478	10000	1.00333e-74	0.00159984	0.105959	PRKCZ_TNFRSF1B_ATP13A2_MUL1_CDC42_CNR2_DLGAP3_NCDN_GRIK3_PPT1_YBX1_PTPRF_PLK3_KNCN_LRP8_DAB1_PDE4B_WLS_LRRC7_PTGER3_TTLL7_CNN3_PTBP2_PALMD_AMIGO1_KCNA2_KCND3_PIAS3_S100A5_HCN3_NTRK1_KIRREL_ATP1A2_UHMK1_ADCY10_DNM3_KLHL20_ABL2_RGS8_BRINP3_GLRX2_ADORA1_KISS1_CNTN2_SRGAP2_KCNH1_KCNK2_TGFB2_CAPN2_CNIH3_PSEN2_SNAP47_KCNK1_ACTN2_CHRM3_RGS7_APOB_UCN_SRD5A2_STRN_SOS1_SLC8A1_CRIPT_NRXN1_SLC1A4_TACR1_KCNIP…
487515_GO:0007157_heterophilic_cell-cell_adhesion_via_plasma_membrane_cell_adhesion_molecules	47	43	10000	3.19551e-17	0.00139986	0.105959	VCAM1_AMIGO1_CADM3_PVRL4_SELE_NRXN1_REG3A_ITGA4_AMIGO3_CADM2_ALCAM_PVRL3_CD200_TIGIT_NLGN1_GRID2_FAT4_TENM2_NCR3_CD164_PTPRD_DCHS1_CD6_CADM1_AMICA1_PVRL1_CRTAM_AMIGO2_SMAGP_ITGA5_UMOD_ITGAL_CBLN1_CDH2_CD226_CD209_ICAM1_LGALS7B_CADM4_PVRL2_CDH4_CXADR_SCARF2
1269936_R-HSA-549132_Organic_cation/anion/zwitterion_transport	16	9	10000	6.72892e-10	0.00159984	0.105959	SLC22A15_SLC22A5_SLC22A7_SLC22A16_SLC22A3_SLC22A18_SLC22A8_SLC22A12_LOC100506403
1270429_R-HSA-2559586_DNA_Damage/Telomere_Stress_Induced_Senescence	74	37	10000	4.92161e-16	0.00159984	0.105959	HIST2H2AC_HIST3H2BB_H2AFZ_CCNA2_LMNB1_RAD50_HIST1H4H_HIST1H4I_HIST1H2BO_HMGA1_CDKN1A_ASF1A_POT1_TERF1_NBN_CCNE2_KAT5_MRE11A_ATM_H2AFX_CDKN1B_HIST4H4_CDK2_HMGA2_EP400_CCNA1_RB1_TINF2_UBN1_ACD_TERF2_TERF2IP_TP53_CCNE1_HIRA_CABIN1_H1F0
487929_GO:0002039_p53_binding	65	64	10000	1.3552e-20	0.00159984	0.105959	TP73_KDM1A_YBX1_PLK3_MUC1_SMYD2_TP53BP2_ZNF385B_HSPD1_ZNF385D_GSK3B_ZMAT3_TP63_HTT_MSX1_RCHY1_SETD7_CDKN2AIP_TAF9_ZNF346_EHMT2_DAXX_TRIM24_CDK5_DUSP26_ZMAT4_CDKN2A_RNF20_EHMT1_TAF3_SIRT1_ANKRD1_TRIM29_ZNF385A_MDM2_NUAK1_MAPKAPK5_TRIAP1_RNF34_TEP1_CHD8_TP53BP1_NTRK3_BLM_AXIN1_CREBBP_USP7_BRD7_RFWD3_USP10_BANP_TP53_RFFL_ZNF385C_PSME3_STK11_EEF2_SMARCA4_BRD4_BCL2L12_TP53RK_PTTG1IP_SMARCB1_EP300
490801_GO:0005769_early_endosome	287	252	10000	1.39766e-46	0.00169983	0.106771	MIB2_RCC2_RAP1GAP_EPHA8_LDLRAP1_INPP5B_C1orf210_EPS15_ZFYVE9_PCSK9_ANGPTL3_WLS_VCAM1_SORT1_RAP1A_FCGR1B_FCGR1A_SNX27_RUSC1_NTRK1_CD1E_ACKR1_APOA2_STX6_KCNH1_RPS6KC1_WNT3A_APOB_SNX17_COMMD1_RAB1A_CD207_DYSF_RAB11FIP5_STAMBP_VAMP8_CD8B_TMEM127_TGFBRAP1_SLC5A7_CCDC93_TMEM163_CXCR4_STAM2_CYTIP_MYO1B_HSPD1_ALS2_PIKFYVE_EPHA4_WDFY1_DNER_ACKR3_RAB17_FGD5_RAB5A_ACKR2_PTPN23_NISCH_APPL1_EPHA3_SNX4_ACKR4_T…
492354_GO:0007613_memory	103	97	10000	3.11228e-25	0.00169983	0.106771	PRKCZ_MTOR_CHRNB2_PTGS2_KCNK2_PSEN2_TACR1_CHST10_IL1B_CREB1_GRM7_OXTR_HRH1_KAT2B_CX3CR1_PLK2_PJA2_CAMK4_PAIP2_GRIA1_HRH2_RGS14_NQO2_EHMT2_ITPR3_BTBD9_SRF_RCAN2_CNR1_SGK1_ADCY1_TAC1_RELN_CALB1_ADCY8_VLDLR_SLC24A2_NTRK2_MUSK_PTGS1_DBH_GRIN1_ITGA8_CHAT_EIF4EBP2_PPP3CB_PTEN_CPEB3_SORCS3_DRD4_TH_FEN1_KCNK4_RIN1_SHANK2_DRD2_GRIN2B_ASIC1_ITGA5_IGF1_CUX2_HTR2A_SLC8A3_PSEN1_KCNK10_CHRNA7_EIF2AK4_RASGRF1_G…
101143_hsa04722_Neurotrophin_signaling_pathway	115	106	10000	1.19675e-27	0.00169983	0.106771	CALML6_TP73_PIK3CD_CDC42_RPS6KA1_PIK3R3_JUN_SORT1_RAP1A_NGF_SHC1_NTRK1_FASLG_MAPKAPK2_PSEN2_AKT3_KIDINS220_SOS1_CALM2_IRS1_IRAK2_RAF1_RHOA_PRKCD_GSK3B_PIK3CB_PIK3CA_MAPK10_NFKB1_CAMK2D_GAB1_MAP3K1_PIK3R1_CAMK4_CAMK2A_MAPK9_MAPK13_NFKBIE_FOXO3_MAP3K5_RPS6KA2_RAC1_CAMK2B_SH2B2_PIK3CG_BRAF_IKBKB_RIPK2_NTRK2_SHC3_ABL1_RAPGEF1_CALML3_MAPK8_CAMK2G_HRAS_BDNF_TRAF6_BAD_RELA_NTF3_ARHGDIB_KRAS_IRAK3_RAP1B_…
494947_GO:0010883_regulation_of_lipid_storage	39	36	10000	3.81922e-15	0.00169983	0.106771	ZC3H12A_CRP_APOB_ITGAV_PPARG_ABHD5_OSBPL11_NFKB1_TNF_IL6_CD36_HILPDA_MEST_MSR1_LPL_ABCA1_SIRT1_PNPLA2_EHD1_OSBPL8_ACACB_SCARB1_FITM1_NFKBIA_PLA2G10_FTO_ITGB3_PTPN2_PLIN5_C3_APOC4_NR1H2_FITM2_ABCG1_SREBF2_PPARA
495041_GO:0010976_positive_regulation_of_neuron_projection_development	219	190	10000	9.74874e-39	0.00169983	0.106771	DVL1_MTOR_MUL1_MACF1_FOXO6_LRP8_LRRC7_NEGR1_LPAR3_AMIGO1_RAP1A_NGF_NTRK1_ABL2_SYT2_ARF1_DISC1_KIDINS220_ITSN2_BCL11A_ZEB2_BMPR2_FN1_OBSL1_EPHA4_SERPINE2_STK25_CAMK1_KAT2B_GOLGA4_NCKIPSD_RHOA_TWF2_WNT5A_ROBO2_ROBO1_EPHA3_GSK3B_SHOX2_SKIL_NLGN1_OPA1_SLIT2_RUFY3_NDNF_IL2_RAPGEF2_TENM3_SEMA5A_MAP1B_ENC1_ARSB_EFNA5_DPYSL3_FBXO38_NEU1_PACSIN1_CPNE5_VEGFA_BMP5_RIMS1_TMEM30A_CNR1_SNX3_FIG4_FYN_MARCKS_SGK…
169493_ko05145_Toxoplasmosis	112	89	10000	4.39197e-24	0.00169983	0.106771	PIK3CD_CASP9_PIK3R3_JAK1_GNAI3_HSPA6_LAMC2_IL10_LAMB3_TGFB2_AKT3_ITGA6_STAT1_CASP8_MYD88_CCR5_LAMB2_GNAI2_PIK3CB_IL12A_PIK3CA_MAPK10_NFKB1_TLR2_CASP3_PIK3R1_IRGM_IL12B_MAPK9_HSPA1B_HLA-DPB1_MAPK13_MAP3K7_LAMA4_LAMA2_IFNGR1_TAB2_CYCS_GNAI1_PIK3CG_LAMB4_IKBKB_LY96_JAK2_TLR4_LAMC3_ITGB1_ALOX5_MAPK8_PPIF_CHUK_TRAF6_BAD_RELA_BIRC2_IL10RA_HSPA8_TNFRSF1A_IFNG_NFKBIA_HSPA2_TGFB3_AKT1_PDPK1_SOCS1_MAPK3_GN…
498980_GO:0021697_cerebellar_cortex_formation	26	25	10000	2.29195e-13	0.00169983	0.106771	PROX1_NRXN1_ATP2B2_WNT7A_GRID2_DLL1_MTPN_CDK5_AGTPBP1_DFNB31_LDB1_KNDC1_CEND1_FAIM2_ATXN2_PTPN11_LHX5_ULK1_RORA_HERC1_MAP2K1_CBLN1_LHX1_SKOR2_CACNA1A
502562_GO:0033344_cholesterol_efflux	26	20	50000	1.83236e-12	0.00163997	0.106771	APOA2_SOAT1_APOB_ABCG8_ABCA12_APOM_ABCA13_CAV1_ABCA1_ABCA2_APOA1_ABCG4_SOAT2_SCARB1_NPC2_ABCA5_NPC1_ABCA7_APOC2_ABCG1
491371_GO:0006468_protein_phosphorylation	901	579	10000	7.91875e-87	0.00179982	0.110905	PRKCZ_PIK3CD_MTOR_EPHA2_PINK1_EPHB2_RUNX3_RPS6KA1_STK40_EPHA10_TIE1_MKNK1_PRKAA2_JUN_ROR1_JAK1_IL12RB2_TNNI3K_PRKACB_PKN2_TGFBR3_PSMA5_HIPK1_NRAS_PRKAB2_PSMB4_NPR1_CLK2_INSRR_SPTA1_FCER1A_PEA15_DDR2_SCYL3_RASAL2_ABL2_RNASEL_TPR_NEK7_CDK18_IL24_CAMK1G_NEK2_RPS6KC1_TGFB2_MARK1_DUSP10_CDC42BPA_OBSCN_AGT_KIAA1804_ACTN2_AKT3_ROCK2_TRIB2_GDF7_NRBP1_ALK_BIRC6_RASGRP3_PRKD3_MAP4K3_PKDCC_PRKCE_CALM2_RPS27…
492554_GO:0008213_protein_alkylation	114	104	10000	1.31381e-26	0.00179982	0.110905	ICMT_PRDM2_RAB3B_PRMT6_SETDB1_ASH1L_METTL11B_BTG2_RBBP5_SMYD2_ARID4B_MTR_SMYD3_DPY30_CAMKMT_FBXO11_WDR92_TET3_KDM3A_SMYD1_METTL21A_SETMAR_SATB1_SETD2_HEMK1_WDR82_WHSC1_PRDM8_PYURF_TET2_PRDM5_SETD7_PRMT9_PRDM9_BHMT_PRDM6_ETF1_FBLL1_NSD1_IRF4_HIST1H1D_EHMT2_PRDM13_BEND3_PCMT1_KMT2E_EZH2_KMT2C_PAXIP1_WHSC1L1_PCMTD1_PRDM14_NTMT1_WDR5_EHMT1_SUV39H2_DYDC2_METTL10_CTR9_PRMT3_MEN1_RAB6A_EED_KMT2A_PRMT8_M…
493714_GO:0009583_detection_of_light_stimulus	124	111	10000	6.95218e-28	0.00179982	0.110905	AGRN_GNB1_DHRS3_HSPG2_LRP8_RPE65_ABCA4_GNAT2_APOA2_PDC_OPN3_SDC1_APOB_PLB1_CAMKMT_CALM2_CNGA3_CACNB4_LRP2_SAG_GPC1_GNAT1_CCDC66_GUCA1C_SEMA5B_RHO_RBP1_GRK7_PDE6B_GRK4_CNGA1_CDS1_METAP1_RRH_TRPC3_LRAT_CYP4V2_SEMA5A_PDE6A_GRM6_APOM_CLPS_GUCA1B_OPN5_EYS_ELOVL4_GJA10_GNGT1_GPC2_NAPEPLD_OPN1SW_AKR1B10_LPL_FNTA_RP1_SDR16C5_RDH10_CNGB3_SDC2_GNAQ_AKR1C4_PRKCQ_NMT2_RBP3_RGR_OPN4_PDE6C_PNLIP_CNGA4_BEST1_CH…
491683_GO:0006813_potassium_ion_transport	151	122	10000	1.2809e-28	0.0019998	0.113198	KCNAB2_KCNQ4_KCNA2_KCND3_ATP1A1_GJA5_HCN3_ATP1A4_ATP1B1_KCNT2_KCNH1_KCNK2_KCNK1_KCNF1_KCNS3_KCNK3_KCNG3_KCNK12_KCNIP3_CNGA3_KCNJ3_KCNH7_KCNE4_KCNJ13_KCNH8_SLC12A8_ATP1B3_P2RY12_KCNAB1_KCNMB3_TMEM175_KCNIP4_CNGA1_REST_PKD2_SLC12A7_HCN1_KCNN2_SLC12A2_KCNMB1_KCNK16_KCNQ5_AQP1_SLC12A9_KCND2_KCNH2_KCNU1_KCNB2_CNGB3_KCNS2_KCNV1_KCNQ3_KCNK9_KCNV2_SLC24A2_TMEM38B_TSC1_KCNT1_FXYD4_KCNMA1_PKD2L1_KCNIP2_KCN…
493715_GO:0009584_detection_of_visible_light	107	95	10000	1.17691e-25	0.0019998	0.113198	AGRN_GNB1_DHRS3_HSPG2_LRP8_RPE65_ABCA4_GNAT2_APOA2_OPN3_SDC1_APOB_PLB1_CAMKMT_CALM2_CACNB4_LRP2_SAG_GPC1_GNAT1_CCDC66_GUCA1C_SEMA5B_RHO_RBP1_GRK7_PDE6B_GRK4_CNGA1_METAP1_LRAT_CYP4V2_SEMA5A_PDE6A_GRM6_APOM_CLPS_GUCA1B_EYS_ELOVL4_GJA10_GNGT1_GPC2_NAPEPLD_OPN1SW_AKR1B10_LPL_FNTA_RP1_SDR16C5_RDH10_SDC2_GNAQ_AKR1C4_PRKCQ_NMT2_RBP3_OPN4_PDE6C_PNLIP_BEST1_CHRM1_BCO2_APOA1_CACNA2D4_RDH5_LRP1_METAP2_ATP8A…
137910_cxcr4_pathway_CXCR4-mediated_signaling_events	73	63	10000	3.20377e-20	0.00189981	0.113198	PRKCZ_MTOR_CD247_RGS1_PTPRC_RALB_CXCR4_ITGA6_STAT1_PIK3CB_PIK3CA_RICTOR_ITGA2_PIK3R1_GRK6_GNB2L1_HLA-DRB1_FYN_LIMK1_BLK_PTK2B_LYN_PAG1_PTK2_JAK2_UBQLN1_MAPKAP1_DNM1_ITGB1_CXCL12_BAD_CFL1_ADRBK1_PAK1_CD3G_PTPN6_STAT2_RAP1B_SSH1_PTPN11_PXN_FOXO1_GNG2_AKT1_PLCB2_CSK_PDPK1_VPS4A_BCAR1_CRK_ARRB2_STAT3_ITGA3_GNA13_HGS_YES1_VPS4B_VAV1_PLCB1_HCK_ITCH_SRC_MMP9
494785_GO:0010720_positive_regulation_of_cell_development	467	382	10000	8.84222e-64	0.00189981	0.113198	DVL1_TP73_MTOR_SPEN_NBL1_MUL1_CDC42_EPHB2_LIN28A_HEYL_FOXO6_DMRTA2_LRP8_DAB1_LRRC7_NEGR1_LPAR3_CSF1_RAP1A_NGF_S100A10_NTRK1_MYOC_BRINP2_ABL2_BRINP3_ASPM_MYOG_SRGAP2C_PROX1_TGFB2_ARF1_DISC1_SOX11_KIDINS220_GDF7_NCOA1_BCL11A_BMP10_ADRA2B_LIMS1_PAX8_EPB41L5_GLI2_PROC_CXCR4_ZEB2_HOXD3_NEUROD1_BMPR2_VWC2L_FN1_XRCC5_ARPC2_OBSL1_EPHA4_SERPINE2_STK25_CAMK1_PPARG_KAT2B_RARB_TGFBR2_GOLGA4_CX3CR1_CTNNB1_CCR…
500399_GO:0031112_positive_regulation_of_microtubule_polymerization_or_depolymerization	24	24	10000	5.10081e-13	0.0019998	0.113198	PSRC1_RGS2_SPAST_CLASP1_CAV3_SLAIN2_MAP1B_APC_CAV1_TERF1_STMN2_TUBGCP2_ARL2_RPS3_CDKN1B_TRPV4_CLIP1_TUBGCP3_TUBGCP5_TUBGCP4_FES_KATNB1_MAPT_TUBGCP6
503536_GO:0034333_adherens_junction_assembly	33	31	10000	1.73192e-14	0.0019998	0.113198	RCC2_TESK2_HIPK1_PIP5K1A_ACTN2_CTNNB1_ITGA2_PTPRK_TRIP6_PTK2B_ZNF703_VCL_DLG5_SORBS1_RHOD_CTTN_THY1_PXN_ARHGEF7_FERMT2_ACTN1_WHAMM_PDPK1_TAOK2_JUP_RAMP2_TBCD_SMAD7_BCL2_PIP5K1C_LAMA5
506166_GO:0043086_negative_regulation_of_catalytic_activity	811	506	10000	9.11698e-80	0.0019998	0.113198	DVL1_PRKCZ_TP73_ERRFI1_MAD2L2_RCC2_CAMK2N1_CNR2_RPS6KA1_PSMB2_CDC20_CDKN2C_PODN_DHCR24_ANGPTL3_LEPR_GADD45A_GFI1_CNN3_GNAI3_LAMTOR5_PTPN22_NGF_TXNIP_OAZ3_ADAR_GBA_NES_APCS_APOA2_RGS4_TIPRL_FASLG_SERPINC1_PDC_UCHL5_PTPRC_TNNT2_LAX1_CD46_PPP2R5A_CENPF_GPATCH2_TGFB2_DUSP10_AIDA_WNT9A_AGT_EGLN1_CNST_SH3BP5L_ITGB1BP1_ROCK2_TRIB2_MYCNOS_FKBP1B_GCKR_BIRC6_CRIM1_SOCS5_RPS27A_SPRED2_ANXA4_MPHOSPH10_RTKN_L…
506580_GO:0043549_regulation_of_kinase_activity	887	556	10000	2.38455e-83	0.0019998	0.113198	CCNL2_PRKCZ_TP73_ERRFI1_MTOR_PINK1_EPHA8_CEP85_CLSPN_PIK3R3_STIL_CDKN2C_LRP8_DAB1_JAK1_DIRAS3_LPAR3_CYR61_LMO4_VAV3_PROK1_RAP1A_PTPN22_NGF_PRKAB2_PSMB4_GBA_NTRK1_SPTA1_VANGL2_DUSP12_RGS4_RASAL2_RGS2_PTPRC_KIF14_LAX1_DSTYK_PFKFB2_PPP2R5A_PROX1_TGFB2_DUSP10_AIDA_PSEN2_WNT3A_AGT_KIAA1804_ACTN2_ZP4_SMYD3_SH3BP5L_ADAM17_TRIB2_MYCNOS_ADCY3_GCKR_ALK_RASGRP3_EIF2AK2_MAP4K3_CALM2_CCDC88A_SPRED2_TGFA_LRRTM…
510721_GO:0048666_neuron_development	1001	657	10000	5.0592e-95	0.0019998	0.113198	DVL1_HES5_TP73_NPHP4_RERE_UBE4B_DRAXIN_LRRC38_EPHA2_NBL1_EPHB2_RUNX3_STMN1_RPS6KA1_PSMB2_EPHA10_COL9A2_ARTN_FOXD2_JUN_DOCK7_FOXD3_JAK1_RPE65_LHX8_USP33_OLFM3_VAV3_GNAT2_RHOC_NGF_PHGDH_ITGA10_APH1A_LINGO4_EFNA1_SEMA4A_ARHGEF11_SPTA1_VANGL2_USP21_UHMK1_LMX1A_MYOC_TNR_RASAL2_ABL2_LHX4_ARPC5_LHX9_PTPRC_CACNA1S_PRELP_CNTN2_SRGAP2_PLXNA2_TGFB2_ENAH_PSEN2_WNT3A_DISC1_TBCE_MTR_ZBTB18_KIF26B_KIDINS220_ROC…
511744_GO:0050773_regulation_of_dendrite_development	114	107	10000	9.15193e-28	0.00189981	0.113198	MTOR_FOXO6_CDC20_LRP8_EFNA1_DNM3_SRGAP2C_ARF1_DISC1_BCL11A_TLX2_OBSL1_EPHA4_NGEF_RAB17_CAMK1_GORASP1_GSK3B_TNIK_NLGN1_OPA1_PDLIM5_PPP3CA_IL2_RAPGEF2_PLK2_MEF2C_FSTL4_DBN1_KIAA0319_PACSIN1_CUL7_BMP5_NR2E1_HDAC2_SGK1_SDK1_CAMK2B_COBL_PPP1R9A_CUX1_RELN_PTPRZ1_EZH2_CDK5_LZTS1_NRG1_SDC2_ASAP1_VLDLR_PTPRD_HNRNPK_NTRK2_SEMA4D_LPAR1_DAB2IP_NSMF_CAMK1D_NEUROG3_PTEN_CPEB3_NEURL1_KNDC1_ILK_CAPRIN1_CFL1_TRPC…
512812_GO:0051962_positive_regulation_of_nervous_system_development	442	363	10000	2.86735e-60	0.00189981	0.113198	DVL1_TP73_CLSTN1_MTOR_SPEN_NBL1_MUL1_EPHB2_NCMAP_LIN28A_HEYL_FOXO6_CDC20_DMRTA2_LRP8_DAB1_LRRC7_NEGR1_LPAR3_CSF1_RAP1A_NGF_NTRK1_CRP_HSPA6_BRINP2_ABL2_BRINP3_ASPM_SYT2_SRGAP2C_PROX1_ARF1_DISC1_SOX11_KIDINS220_GDF7_NCOA1_NRXN1_BCL11A_LRRTM1_ADRA2B_IL1B_ACTR3_GLI2_BIN1_CXCR4_ZEB2_HOXD3_NEUROD1_BMPR2_VWC2L_FN1_XRCC5_OBSL1_EPHA4_SERPINE2_STK25_LRRN1_OXTR_GHRL_PPARG_WNT7A_KAT2B_RARB_GOLGA4_CX3CR1_CTNN…
518223_GO:0090083_regulation_of_inclusion_body_assembly	17	16	10000	1.8766e-11	0.0019998	0.113198	DNAJB2_DNAJB8_SNCAIP_HSPA1B_DNAJB6_CLU_SORL1_SACS_PSMC6_HSPA2_BAG5_DNAJA4_PSMC5_CDC34_DNAJB1_APOE
519103_GO:2000463_positive_regulation_of_excitatory_postsynaptic_potential	21	19	10000	8.13808e-12	0.0019998	0.113198	PRKCZ_NRXN1_WNT7A_GSK3B_NLGN1_RIMS1_STX1A_RELN_PTK2B_RIMS2_GRIN1_PTEN_DRD4_CUX2_STX1B_NLGN2_NETO1_SHANK1_SHANK3
1272088_GO:0098815_modulation_of_excitatory_postsynaptic_potential	28	26	10000	8.78932e-13	0.0019998	0.113198	PRKCZ_NRXN1_WNT7A_GSK3B_NLGN1_NPY2R_RIMS1_STX1A_RELN_PTK2B_RIMS2_GRIN1_PTEN_DRD4_MTMR2_CUX2_STX1B_NLGN2_EIF4A3_CELF4_NETO1_S1PR2_DMPK_SHANK1_ZMYND8_SHANK3
494948_GO:0010884_positive_regulation_of_lipid_storage	20	20	10000	4.07685e-12	0.00209979	0.113575	ZC3H12A_APOB_OSBPL11_NFKB1_CD36_HILPDA_MSR1_LPL_EHD1_ACACB_SCARB1_FITM1_PLA2G10_CIDEA_PLIN5_C3_APOC4_NR1H2_FITM2_SREBF2
496181_GO:0045727_positive_regulation_of_translation	85	80	10000	3.86463e-23	0.00209979	0.113575	MTOR_PINK1_LIN28A_ZC3H12A_NSUN4_BARHL2_UHMK1_FAM129A_UCN_NCK2_POLR2D_BOLL_CD28_PASK_DAZL_RBMS3_NCK1_SERP1_EIF5A2_EIF2B5_HNRNPD_PAIP1_ITGA2_PRR16_DND1_LARP1_NPM1_SOX4_TNF_UQCC2_SYNCRIP_ESR1_IL6_PIWIL2_PTK2B_PABPC1_RXRA_LARP4B_EIF5AL1_CPEB3_POLR2G_RPS6KB2_YBX3_BCDIN3D_TARBP2_CDK4_NCOR2_DNAJC3_UPF3A_METTL3_SAMD4A_EIF2AK4_RPS27L_IMP3_CPEB1_MAPK3_C1QBP_EIF5A_NCOR1_CCL5_ERBB2_KRT17_COA3_RPS6KB1_EIF4A3_…
499587_GO:0030169_low-density_lipoprotein_particle_binding	15	15	10000	2.45368e-11	0.00209979	0.113575	PCSK9_CRP_STAB1_ANKRA2_CD36_MSR1_SORL1_STAB2_SCARB1_THBS1_LIPC_CDH13_SCARF1_COLEC12_LDLR
198782_WP437_EGFR1_Signaling_Pathway	168	150	10000	1.10572e-32	0.00209979	0.113575	PRKCZ_ERRFI1_PIK3CD_CASP9_CDC42_RPS6KA1_PIK3R3_EPS15_JUN_JAK1_PKN2_VAV3_NRAS_SHC1_RGS16_ELF3_PIK3C2B_ELK4_HIST3H3_KLF11_SOS1_NCK2_RALB_MAP3K2_GRB14_HAT1_STAT1_CREB1_RAF1_RAB5A_ARF4_CBLB_NCK1_PIK3CB_PLSCR1_PRKCI_PLD1_PIK3CA_TNK2_HTT_SNCA_EGF_GAB1_MAP3K1_PIK3R1_RASA1_CAMK2A_TNIP1_DUSP1_RIPK1_MAPK14_EEF1A1_GJA1_REPS1_MAP3K4_RPS6KA2_RAC1_GRB10_EGFR_HIP1_PTPN12_PIK3CG_CAV1_WASL_DOK2_PTK2B_MYC_ASAP1_PL…
500462_GO:0031175_neuron_projection_development	851	582	10000	1.5201e-87	0.00209979	0.113575	DVL1_PRKCZ_RERE_UBE4B_DRAXIN_LRRC38_EPHA2_NBL1_EPHB2_RUNX3_STMN1_RPS6KA1_PSMB2_EPHA10_COL9A2_ARTN_FOXD2_JUN_DOCK7_FOXD3_JAK1_USP33_VAV3_AMIGO1_RHOC_NGF_PHGDH_ITGA10_APH1A_LINGO4_EFNA1_SEMA4A_ARHGEF11_SPTA1_VANGL2_USP21_UHMK1_LMX1A_MYOC_TNR_RASAL2_ABL2_LHX4_ARPC5_LHX9_PTPRC_CACNA1S_PRELP_CNTN2_SRGAP2_PLXNA2_TGFB2_ENAH_PSEN2_WNT3A_TBCE_MTR_KIF26B_KIDINS220_ROCK2_GDF7_RAB10_UCN_SPAST_RASGRP3_STRN_SO…
505535_GO:0042391_regulation_of_membrane_potential	345	278	10000	6.64123e-50	0.00209979	0.113575	PRKCZ_RNF207_PARK7_SLC25A33_NPPA_PINK1_CNR2_CATSPER4_GRIK3_RIMS3_CLDN19_JUN_GCLM_GPR88_KCNA2_KCND3_CASQ2_ATP1A1_PIAS3_GJA5_MLLT11_CHRNB2_HCN3_ATP1A4_NOS1AP_ATP1B1_MYOC_CACNA1E_CACNA1S_ADORA1_SLC26A9_KCNH1_KCNK2_CNIH3_AGT_KCNK1_RYR2_NTSR2_FKBP1B_KCNK3_EHD3_SLC8A1_KCNK12_NRXN1_TACR1_CNGA3_GPR39_RAB3GAP1_CACNB4_KCNH7_SCN7A_CHRNA1_SUMO1_NDUFS1_PID1_CHRNG_CAV3_GHRL_WNT7A_KCNH8_GPD1L_SCN11A_CCK_SLC26A6…
508181_GO:0045862_positive_regulation_of_proteolysis	342	287	10000	2.98323e-51	0.00209979	0.113575	AURKAIP1_TNFRSF1B_CASP9_PINK1_PSMB2_CDC20_PLK3_CYR61_F3_PSMA5_PSMB4_S100A8_GBA_AIM2_FASLG_RFWD2_CNTN2_CR1_WNT3A_DISC1_NLRP3_RNF144A_TRIB2_XDH_NLRC4_SOCS5_PSME4_RPS27A_HTRA2_EIF2AK3_ASTL_ANAPC1_IL1B_ACVR1C_PSMD14_NFE2L2_HSPE1_CASP8_SUMO1_FN1_DNAJB2_CUL3_COL4A3_PSMD1_BOK_CAV3_PPARG_UBE2E1_CCK_CLEC3B_ARIH2_PSMD6_ARL6IP5_ROBO1_IFT57_GSK3B_FAM162A_FOXL2_PCOLCE2_TNFSF10_PSMD2_MFI2_ANAPC4_REST_RCHY1_SNC…
781987_GO:1901998_toxin_transport	39	38	10000	1.61754e-15	0.00209979	0.113575	CRTC2_CCT3_VAMP4_CCT4_CCT7_PTPRG_RAB43_COPB2_MFSD10_RAB28_ANTXR2_TLR2_CCT5_MTMR12_HRH2_SLC17A3_SLC22A3_CD274_DNAJA1_HSPA5_DNM1_NRP1_BNIP3_CASP1_VPS11_LRP6_COPZ1_CCT2_SLC7A8_SCFD1_DNAJC17_TRIP4_CCT6B_ATP6V0A1_MEP1B_CCT8_ABCG1_GGA1
501504_GO:0032269_negative_regulation_of_cellular_protein_metabolic_process	996	592	10000	6.1232e-87	0.00219978	0.117033	DVL1_SKI_TP73_ERRFI1_MAD2L2_PINK1_HNRNPR_RPS6KA1_AGO3_SNIP1_KDM4A_EIF2B3_STIL_CDKN2C_PODN_TMEM59_DHCR24_JUN_GADD45A_GBP1_GLMN_MTF2_PSMA5_LAMTOR5_MOV10_PTPN22_NGF_PIAS3_ECM1_PSMB4_ADAR_ASH1L_KIRREL_IFI16_RGS4_TIPRL_FASLG_RC3H1_FAM129A_TPR_UCHL5_PTPRC_LAX1_PPP1R15B_CD46_ATF3_CENPF_GPATCH2_TGFB2_EPRS_DUSP10_SUSD4_SRP9_PSEN2_WNT9A_AGT_CNST_SH3BP5L_ITGB1BP1_ROCK2_TRIB2_FKBP1B_EIF2B4_XDH_BIRC6_EIF2AK2_…
503535_GO:0034332_adherens_junction_organization	73	67	10000	2.33686e-21	0.00219978	0.117033	RCC2_CDC42_TESK2_HIPK1_PIP5K1A_CADM3_PVRL4_ACTN2_CTNNB1_CADM2_PVRL3_CDH18_CDH12_CDH10_CDH9_CDH6_ITGA2_CTNNA1_DSP_PTPRK_MLLT4_ACTB_TRIP6_PTK2B_ZNF703_CDH17_MTSS1_VCL_DLG5_SORBS1_CTNND1_RHOD_CTTN_CADM1_PVRL1_PKP2_PXN_ARHGEF7_ANG_CDH24_FERMT2_ACTN1_NUMB_RAB8B_CSK_WHAMM_PDPK1_TAOK2_CDH8_CDH11_CDH5_CDH1_CDH13_CDH15_JUP_RAMP2_ACTG1_TBCD_CDH2_SMAD7_BCL2_CDH7_PIP5K1C_NUMBL_PVRL2_SRC_LAMA5
512657_GO:0051785_positive_regulation_of_nuclear_division	61	55	10000	5.23753e-19	0.00219978	0.117033	EIF4G3_WNT4_TGFA_IL1B_CD28_CUL3_DAZL_WNT5A_DRD3_MSX1_BTC_EGF_PRDM9_UBE2B_NEUROG1_PDGFRB_MSX2_EDN1_TNF_PHIP_HOXA13_CAMK2B_PIWIL2_TERF1_NSMCE2_DMRT1_SMC5_PTEN_FGF8_INS_CDCA5_LRP5_PHB2_ESPL1_IGF1_RGCC_RB1_DLGAP5_NUSAP1_IGF1R_PLK1_SH2B1_PRDM7_BECN1_BIRC5_ANAPC11_INSR_SIRT2_TGFB1_PLCB1_UBE2C_AURKA_EDN3_RANBP1_PDGFB
490894_GO:0005892_acetylcholine-gated_channel_complex	23	16	10000	7.06812e-11	0.00229977	0.121688	CHRNB2_CHRNA1_CHRNG_HTR3E_CHRNA9_STXBP5_CHRNA2_CHRNA6_CHRNA10_HTR3A_CHRNA7_CHRNB4_CHRNE_CHRNB1_ZACN_CHRNA4
911320_GO:0044815_DNA_packaging_complex	99	33	10000	1.85536e-14	0.00239976	0.124277	HP1BP3_HIST2H2AB_H3F3A_HIST3H2BB_CENPA_NCAPH_TNP1_H1FOO_SMC4_NCAPG_H2AFZ_H2AFY_IRF4_HIST1H4H_HIST1H2AH_HIST1H2BO_SHPRH_H2AFV_KAT6A_SMC2_H2AFY2_KAT6B_H2AFX_NCAPD3_NCAPD2_H2AFJ_H3F3C_MPHOSPH8_PRM1_HILS1_H3F3B_TCF3_H1F0
1184561_GO:1904037_positive_regulation_of_epithelial_cell_apoptotic_process	26	24	10000	4.01142e-12	0.00239976	0.124277	SORT1_FASLG_TIA1_CAPN10_PRKCI_PPARGC1A_ECSCR_AGER_GPER1_IL6_SFRP4_GSN_AKR1C3_CD248_ANO6_RGCC_BMP4_EIF2S1_THBS1_SPOP_PIAS4_CD40_COL18A1_XBP1
1268821_R-HSA-1296071_Potassium_Channels	98	83	10000	1.33854e-23	0.00239976	0.124277	GNB1_KCNAB2_KCNQ4_GNG12_GNG5_KCNA2_KCND3_HCN3_KCNJ9_KCNH1_KCNK2_KCNK1_GNG4_KCNF1_KCNS3_KCNK3_KCNG3_KCNJ3_KCNH7_KCNH8_KCNAB1_KCNMB3_HCN1_KCNN2_KCNMB1_GABBR1_KCNK16_KCNQ5_GNGT1_GNB2_KCND2_KCNH2_KCNB2_KCNS2_KCNV1_KCNQ3_KCNK9_KCNV2_GABBR2_GNG10_KCNMA1_KCNK18_KCNQ1_KCNC1_KCNA4_GNG3_KCNK4_KCNK7_KCNJ5_KCNA5_GNB3_ABCC9_KCNH3_KCNMB4_KCNC2_GNG2_KCNH5_KCNK10_KCNK13_HCN4_KCNG4_KCNAB3_KCNJ12_KCNH4_GNGT2_KCNH6…
488186_GO:0002313_mature_B_cell_differentiation_involved_in_immune_response	15	13	10000	4.18416e-10	0.00239976	0.124277	NOTCH2_LGALS8_DLL1_LFNG_PTK2B_CDH17_NKX2-3_ITFG2_GPR183_PLCG2_BCL3_ADA_LGALS1
137970_erbb1_receptor_proximal_pathway_EGF_receptor_(ErbB1)_signaling_pathway	25	25	10000	1.1588e-12	0.00249975	0.125451	GNAI3_SOS1_STAT1_PIK3CB_PIK3CA_EGF_GAB1_PIK3R1_RASA1_EGFR_GNAI1_WASL_TLN1_GSN_PAK1_PTPN6_PTPN11_MAPK3_STAT3_GRB2_PIP5K1C_SRC_PLCG1_PTPN1_MAPK1
496546_GO:0016604_nuclear_body	331	288	10000	4.19478e-50	0.00249975	0.125451	CCNL2_SKI_PARK7_MTOR_HSPB7_SRSF10_SRRM1_SFPQ_LSM10_SF3A3_PPIH_TOE1_MAGOH_GFI1_RBM15_DDX20_HIPK1_PIAS3_PRPF3_PIP5K1A_GATAD2B_CLK2_LMNA_IFI16_KLHL20_RFWD2_RNF2_IKBKE_ANGEL2_GPATCH2_SPRTN_ZNF496_DDX1_SMC6_GEMIN6_EPAS1_PSME4_XPO1_ZNF638_DUSP11_ATOH8_ZC3H8_GLI2_PRPF40A_PPIG_CIR1_CWC22_SF3B1_NOP58_SP100_OGG1_EAF1_SATB1_RAD54L2_THOC7_SHQ1_EAF2_TOPBP1_ATR_CCNL1_RSRC1_MECOM_SKIL_SENP2_LSG1_FYTTD1_DGKQ_RNF…
496927_GO:0017127_cholesterol_transporter_activity	13	10	10000	1.85525e-09	0.00249975	0.125451	APOA2_APOB_ABCG8_STAR_ABCA1_APOA1_ABCG4_CETP_APOE_ABCG1
505024_GO:0035855_megakaryocyte_development	17	16	10000	4.07938e-11	0.00249975	0.125451	TAL1_MEIS1_NBEAL2_KIT_C6orf25_SRF_PIP4K2A_ABI1_FLI1_PTPN6_ZNF385A_PTPN11_VPS33B_ZFPM1_MED1_EP300
513440_GO:0055007_cardiac_muscle_cell_differentiation	85	77	10000	7.4573e-22	0.00249975	0.125451	NPPA_ACADM_NEXN_LMNA_PROX1_WNT3A_AGT_ACTN2_SLC8A1_BMP10_FHL2_ACVR1_TTN_OBSL1_CAV3_ATG7_RARB_TDGF1_POPDC2_SGCB_PDGFRA_PDLIM5_PITX2_CAMK2D_SORBS2_CCNB1_MEF2C_WNT8A_PDGFRB_NKX2-5_MAML1_RXRB_VEGFA_BVES_ATG5_HEY2_MET_GATA4_NKX2-6_NRG1_TSC1_RXRA_NEBL_ITGB1_CDK1_SOX6_CSRP3_WT1_NOX4_LRRC10_MYL2_TBX3_IFT88_MYH6_PROX2_DICER1_ACTC1_ALPK3_MESP1_MEF2A_MYH11_MYLK3_KDM6B_MYH10_MYOCD_IFT20_TCAP_RARA_KAT2A_GATA6_…
781980_GO:1901991_negative_regulation_of_mitotic_cell_cycle_phase_transition	156	140	10000	7.01543e-31	0.00249975	0.125451	TP73_MIIP_SYF2_CLSPN_CDC20_PLK3_PSMA5_PSMB4_MUC1_RFWD2_TPR_CDC73_CENPF_PSME4_RPS27A_BUB1_ANAPC1_PSMD14_CTDSP1_PSMD1_GIGYF2_UBE2E1_CTDSPL_PSMD6_TPRA1_PSMD2_TP63_ANAPC4_PKD2_MAD2L1_CCNA2_JADE1_ANAPC10_APC_CDC23_HUS1B_SOX4_IER3_PSMB9_CDKN1A_TTK_ZC3H12D_PSMB1_MAD1L1_PSMA2_HUS1_ZNF655_PSMC2_CASP2_EZH2_PRKDC_TERF1_NBN_GML_CDKN2B_CDC26_PSMD5_PSMB7_NACC2_ANAPC2_UBE2D1_CDK1_ANAPC16_PTEN_BUB3_PIDD1_USP47_P…
496519_GO:0016571_histone_methylation	78	73	10000	4.12015e-21	0.00259974	0.128483	CHD5_PRDM2_PRMT6_SETDB1_ASH1L_RBBP5_SMYD2_ARID4B_SMYD3_DPY30_TET3_KDM3A_SMYD1_SETMAR_SATB1_SETD2_WDR82_WHSC1_PRDM8_TET2_PRDM5_SETD7_PRDM9_PRDM6_FBLL1_NSD1_HIST1H1D_EHMT2_PRDM13_BEND3_KMT2E_EZH2_KMT2C_PAXIP1_WHSC1L1_PRDM14_WDR5_EHMT1_SUV39H2_DYDC2_CTR9_PRMT3_MEN1_EED_KMT2A_PRMT8_KMT2D_BAZ2A_NR1H4_PRDM4_SETD1B_SETDB2_PRMT5_ARID4A_SETD3_RTF1_WDR61_SETD1A_SETD6_PRMT7_PRDM7_SUZ12_EZH1_CXXC1_DOT1L_CARM…
1129549_GO:1903725_regulation_of_phospholipid_metabolic_process	56	48	10000	2.17397e-17	0.00259974	0.128483	EPHA8_PIK3R3_SH3GLB1_VAV3_ARF1_IDH1_ERBB4_ACSL3_IRS1_HTR2B_PRKCD_PIK3R4_FGFR3_KIT_FGF2_LPCAT1_PIK3R1_PDGFRB_PDGFA_RAC1_PTK2B_LYN_PTK2_TEK_STOML2_KLF4_DAB2IP_VAV2_CD81_CCKBR_SCARB1_FLT1_HTR2A_ATG14_CHRM5_TNFAIP8L3_NOD2_PIK3R5_CCR7_LDLR_SLC27A1_PIK3R2_TGFB1_APOC2_SRC_XBP1_PIK3IP1_PDGFB
1184586_GO:1904062_regulation_of_cation_transmembrane_transport	209	178	10000	3.78527e-36	0.00259974	0.128483	RNF207_NPPA_SEPN1_PCSK9_PDE4B_PTGER3_GSTM2_CASQ2_CTSS_S100A1_FCRL5_CASQ1_NOS1AP_ATP1B1_ATP2B4_SLC30A1_ARF1_AGT_RYR2_FKBP1B_SLC8A1_PRKCE_CALM2_COMMD1_KCNIP3_DPP10_GPR39_CACNB4_STK39_SUMO1_CAB39_CAV3_GPD1L_SCN5A_TLR9_CACNA1D_DRD3_ATP1B3_TRPC1_KCNAB1_FGF12_DLG1_HTT_KCNIP4_STIM2_CXCL11_PKD2_SNCA_CAMK2D_EDNRA_PDE4D_F2R_HOMER1_GLRX_KCNN2_IL13_DIAPH1_KCNIP1_NKX2-5_DRD1_AGER_ATG5_PLN_TRDN_AKAP7_UTRN_CNKS…
491276_GO:0006323_DNA_packaging	171	113	10000	3.62019e-27	0.00269973	0.131423	NOC2L_DFFB_PHF13_APITD1-CORT_PADI4_HP1BP3_NASP_ITGB3BP_SETSIP_SYCP1_HIST2H2BE_ASH1L_CENPL_H3F3A_HIST3H2BB_SMYD3_CENPO_CENPA_FSHR_TSPYL6_M1AP_NCAPH_HAT1_TTN_HJURP_RUVBL1_H1FOO_SMC4_NCAPG_CENPC_NAP1L5_SMARCA5_HMGB2_CENPU_PAPD7_CENPK_CENPH_H2AFY_NPM1_HIST1H4H_HIST1H4I_HIST1H2BO_DAXX_HMGA1_SRPK1_CENPQ_TSPYL1_ASF1A_CENPW_SHPRH_GPER1_TNRC18_STRA8_NCAPG2_KAT6A_TSPYL5_CDKN2A_CENPP_ANP32B_SMC2_SET_CDK1_H2…
491336_GO:0006417_regulation_of_translation	310	245	10000	4.52084e-45	0.00269973	0.131423	MTOR_PADI6_EIF4G3_HNRNPR_RPS6KA1_AGO3_YRDC_EIF2B3_MKNK1_ZCCHC11_MAGOH_BARHL2_MOV10_RBM8A_S100A9_ADAR_UHMK1_RC3H1_FAM129A_TPR_RGS2_BTG2_PPP1R15B_IARS2_SRP9_DDX1_PUM2_EIF2B4_EIF2AK2_LRPPRC_PRORSD1P_TIA1_PAIP2B_PTCD3_EIF2AK3_EIF5B_CNOT11_NCK2_POLR2D_PRKRA_BOLL_CD28_IGFBP5_RQCD1_MRPL44_GIGYF2_PER2_PASK_DAZL_RBMS3_TRIM71_EIF1B_LIMD1_EIF4E3_EEFSEC_NCK1_SELT_EIF5A2_FXR1_EIF4G1_IGF2BP2_EIF4A2_NCBP2_CPEB2…
169642_hsa05145_Toxoplasmosis	112	89	10000	4.39197e-24	0.00269973	0.131423	PIK3CD_CASP9_PIK3R3_JAK1_GNAI3_HSPA6_LAMC2_IL10_LAMB3_TGFB2_AKT3_ITGA6_STAT1_CASP8_MYD88_CCR5_LAMB2_GNAI2_PIK3CB_IL12A_PIK3CA_MAPK10_NFKB1_TLR2_CASP3_PIK3R1_IRGM_IL12B_MAPK9_HSPA1B_HLA-DPB1_MAPK13_MAP3K7_LAMA4_LAMA2_IFNGR1_TAB2_CYCS_GNAI1_PIK3CG_LAMB4_IKBKB_LY96_JAK2_TLR4_LAMC3_ITGB1_ALOX5_MAPK8_PPIF_CHUK_TRAF6_BAD_RELA_BIRC2_IL10RA_HSPA8_TNFRSF1A_IFNG_NFKBIA_HSPA2_TGFB3_AKT1_PDPK1_SOCS1_MAPK3_GN…
1268763_R-HSA-112316_Neuronal_System	281	209	10000	1.24223e-40	0.00279972	0.134941	GNB1_KCNAB2_RPS6KA1_GRIK3_KCNQ4_SLC1A7_GNG12_GNG5_GNAI3_KCNA2_KCND3_HCN3_KCNJ9_GLUL_PPFIA4_KCNH1_KCNK2_KCNK1_GNG4_ACTN2_KCNF1_KCNS3_ADCY3_KCNK3_KCNG3_CALM2_SLC5A7_CACNB4_KCNJ3_KCNH7_GAD1_CHRNA1_GLS_CREB1_CHRNG_SLC6A1_RAF1_GRIP2_KCNH8_CACNA2D2_CACNA2D3_ARL6IP5_GABRR3_ADCY5_KCNAB1_BCHE_GNB4_AP2M1_DLG1_CPLX1_CHRNA9_GABRB1_CAMK2D_GRIA2_SLC6A3_ADCY2_SLC1A3_HCN1_RASGRF2_CAMK4_KCNN2_CAMK2A_GRIA1_GABRG2_…
1270426_R-HSA-2559583_Cellular_Senescence	181	123	10000	3.76642e-28	0.00279972	0.134941	E2F2_RPS6KA1_AGO3_SCMH1_CDKN2C_JUN_MOV10_HIST2H2AC_RNF2_MAPKAPK2_H3F3A_HIST3H2BB_RPS27A_MAP4K4_ANAPC1_IL1A_UBE2E1_MAPKAPK3_PHC3_TNIK_ANAPC4_IGFBP7_CXCL8_MAPK10_H2AFZ_NFKB1_CCNA2_ANAPC10_LMNB1_RAD50_CDC23_MAPK9_E2F3_HIST1H4H_HIST1H4I_HIST1H2BO_EHMT2_RING1_HMGA1_CDKN1A_ASF1A_MAP3K5_RPS6KA2_IL6_CDK6_POT1_EZH2_TERF1_NBN_CCNE2_IFNB1_CDKN2B_TXN_CDC26_EHMT1_BMI1_MAPK8_UBE2D1_ANAPC16_KAT5_ANAPC15_EED_MRE…
492111_GO:0007346_regulation_of_mitotic_cell_cycle	481	389	10000	4.71581e-63	0.00289971	0.135079	AURKAIP1_TP73_MIIP_PDPN_RCC2_CDC42_SYF2_CEP85_CLSPN_LSM10_CDC20_PLK3_STIL_PKN2_CDC7_CDC14A_PSMA5_PSMB4_INTS3_MUC1_PRCC_PBX1_RFWD2_BRINP2_TPR_BRINP3_CDC73_NEK7_KIF14_NEK2_ANGEL2_CENPF_WNT9A_CCSAP_ID2_ADAM17_GEN1_MAP4K3_MTA3_MSH2_PSME4_RPS27A_TGFA_RNF103-CHMP3_MAP4K4_BUB1_ANAPC1_IL1B_MAP3K2_MAP3K19_RPRM_PSMD14_STK39_ATF2_PPP1R1C_NABP1_STRADB_CD28_CTDSP1_OBSL1_CUL3_PID1_PSMD1_GIGYF2_STK25_SETMAR_XPC…
137994_cdc42_pathway_CDC42_signaling_events	70	65	10000	1.69378e-19	0.00289971	0.135079	HES5_MTOR_CDC42_JUN_IQGAP3_ARPC5_ENAH_CDC42BPA_PRKCE_ACTR2_ACTR3_ATF2_ARPC2_SEPT2_ARPC4_RAF1_CTNNB1_GSK3B_PLD1_PIK3CA_TNK2_DLG1_MAP3K1_PIK3R1_F2RL2_APC_CTNNA1_MAPK9_MAPK14_RAC1_LIMK1_ARPC1B_WASL_BRAF_VAV2_MAPK8_HRAS_PAX6_CFL1_PAK1_CBL_EPS8_MYL2_DIAPH3_ARHGEF7_RASGRF1_IQGAP1_MAPK3_PARD6A_CDH1_BCAR1_MAP2K4_MAP2K3_RPS6KB1_MAP2K6_EXOC7_BAIAP2_ARHGDIA_YES1_MAP2K7_PAK4_SRC_TIAM1_MAPK1_LIMK2
502212_GO:0032990_cell_part_morphogenesis	941	642	10000	6.86688e-94	0.00289971	0.135079	DVL1_PRKCZ_RERE_DRAXIN_LRRC38_RSG1_NBL1_EPHB2_RUNX3_STMN1_RPS6KA1_TEKT2_EPHA10_COL9A2_ARTN_FOXD2_SPATA6_HSPB11_DOCK7_FOXD3_JAK1_USP33_SSX2IP_FNBP1L_CDC14A_VAV3_AMIGO1_RHOC_NGF_SPAG17_ITGA10_APH1A_LINGO4_S100A6_EFNA1_ARHGEF11_SPTA1_VANGL2_LMX1A_TNR_RASAL2_ABL2_LHX4_ARPC5_TROVE2_LHX9_PTPRC_CACNA1S_PRELP_CNTN2_SRGAP2_PLXNA2_TGFB2_ENAH_PSEN2_WNT3A_DISC1_TBCE_ACTN2_KIF26B_KIDINS220_ROCK2_GDF7_IFT172_E…
508074_GO:0045732_positive_regulation_of_protein_catabolic_process	244	207	10000	2.83937e-40	0.00289971	0.135079	DVL1_TNFRSF1B_PSMB2_CDC20_PLK3_PCSK9_PSMA5_SEC22B_OAZ3_GBA_RFWD2_C4BPA_DISC1_RNF144A_TRIB2_SOCS5_PSME4_RPS27A_ANAPC1_IL1B_PSMD14_NFE2L2_SUMO1_BARD1_DNAJB2_CUL3_RHBDD1_PSMD1_ATG4B_EDEM1_CAV3_ATG7_UBE2E1_ARIH2_WNT5A_PSMD6_CBLB_GSK3B_RAB7A_PPP2R3A_TIPARP_USP13_PSMD2_FBXL5_ANAPC4_RCHY1_EGF_BBS7_ANAPC10_SH3D19_LPCAT1_DAB2_PLK2_RNF180_CCNB1_APC_SKP1_CDC23_ECSCR_NDFIP1_CSNK1A1_CREBRF_GNB2L1_MYLIP_RNF144…
795173_ko04913_Ovarian_steroidogenesis	49	41	10000	1.08102e-15	0.00289971	0.135079	CYP2J2_PRKACB_HSD3B1_HSD17B7_PLA2G4A_ADCY3_CYP1B1_FSHR_ADCY5_ADCY2_GDF9_BMP6_CGA_ADCY1_STAR_ADCY8_PRKACG_AKR1C3_ALOX5_CYP17A1_INS_FSHB_ADCY6_IGF1_SCARB1_ADCY4_ACOT2_PLA2G4F_CYP19A1_CYP1A1_IGF1R_ADCY9_ADCY7_HSD17B2_HSD17B1_INSR_LDLR_PRKACA_PLA2G4C_LHB_GNAS
1039917_GO:1903363_negative_regulation_of_cellular_protein_catabolic_process	80	79	10000	4.09504e-22	0.00289971	0.135079	PARK7_MAD2L2_CDC20_STIL_TPR_CENPF_ATRAID_PDCL3_BUB1_ANAPC1_UBE2E1_KLHL40_SMARCC1_USP19_FHIT_LAMP3_ANAPC4_MAD2L1_ANAPC10_TAF9_APC_CDC23_HFE_TRIM39_BAG6_HSP90AB1_TTK_FBXO5_MAD1L1_SHH_CCAR2_PBK_SDCBP_TERF1_CDKN2A_RGP1_CDC26_DAB2IP_ANAPC2_WAC_UBE2D1_ANAPC16_SUFU_BUB3_NELL1_SVIP_UBXN1_ANAPC15_ATM_ZW10_SENP1_WNT1_USP44_ANAPC7_ANAPC5_CDC16_PSEN1_BAG5_BUB1B_ANXA2_PML_FURIN_PLK1_N4BP1_CSNK2A2_GABARAPL2_ZN…
1039918_GO:1903364_positive_regulation_of_cellular_protein_catabolic_process	174	155	10000	3.94537e-33	0.00289971	0.135079	DVL1_PSMB2_CDC20_PLK3_PCSK9_PSMA5_PSMB4_GBA_RFWD2_DISC1_RNF144A_TRIB2_SOCS5_PSME4_RPS27A_ANAPC1_PSMD14_NFE2L2_SUMO1_DNAJB2_CUL3_PSMD1_CAV3_UBE2E1_ARIH2_PSMD6_GSK3B_PSMD2_FBXL5_ANAPC4_RCHY1_EGF_BBS7_ANAPC10_NKD2_DAB2_PLK2_RNF180_CCNB1_SKP1_CDC23_ECSCR_RNF14_CSNK1A1_GNB2L1_RNF144B_PSMB9_UQCC2_GCLC_RNF217_TNFAIP3_FBXO5_EZR_PARK2_PSMB1_ZFAND2A_PSMA2_ANKIB1_SMURF1_PSMC2_CAV1_CUL1_NUB1_CLU_UBE2V2_RNF19…
505328_GO:0042166_acetylcholine_binding	24	17	10000	4.80662e-11	0.0029997	0.138413	CHRNB2_CHRM3_CHRNA1_CHRNG_HTR3E_CHRNA9_ACHE_CHRNA2_CHRNA6_CHRNA10_HTR3A_CHRNA7_CHRNB4_CHRNE_CHRNB1_ZACN_CHRNA4
508237_GO:0045930_negative_regulation_of_mitotic_cell_cycle	227	201	10000	1.32137e-39	0.0029997	0.138413	AURKAIP1_TP73_MIIP_SYF2_CLSPN_CDC20_PLK3_STIL_PSMA5_PSMB4_INTS3_MUC1_PRCC_RFWD2_BRINP2_TPR_BRINP3_CDC73_ANGEL2_CENPF_WNT9A_MSH2_PSME4_RPS27A_BUB1_ANAPC1_PSMD14_ATF2_NABP1_CTDSP1_PSMD1_GIGYF2_SETMAR_XPC_UBE2E1_TOP2B_CTDSPL_CTNNB1_NME6_PSMD6_RPL24_TPRA1_NEK11_PSMD2_TP63_DLG1_FGFR3_ANAPC4_PTTG2_PKD2_MAD2L1_CCNA2_JADE1_ANAPC10_PLK2_RAD17_APC_CDC23_PTTG1_HUS1B_FOXC1_SOX4_IER3_PSMB9_CDKN1A_MAD2L1BP_TTK…
511418_GO:0050435_beta-amyloid_metabolic_process	15	13	10000	6.58939e-10	0.00309969	0.141683	NCSTN_REN_PSEN2_NAT8B_APEH_MME_IDE_BACE1_PSEN1_BECN1_ACE_UNC13A_BACE2
487085_GO:0000792_heterochromatin	65	61	10000	1.53961e-19	0.00309969	0.141683	CHD5_KDM4A_UBE2U_RNF2_DNMT3A_ORC2_SUMO1_SATB1_TOP2B_CENPC_SMARCAD1_H2AFZ_UBE2B_H2AFY_FOXC1_HIST1H1E_HIST1H1B_ZFP57_DAXX_HMGA1_BEND3_TCP1_CBX3_IKZF1_BAZ1B_LRWD1_ESCO2_UHRF2_PSIP1_CDKN2A_RNF20_SIRT1_HELLS_RRP8_TNKS1BP1_INCENP_EED_KDM4E_NCAPD3_PHC1_CBX5_BAZ2A_HMGA2_MPHOSPH8_RNF40_SALL1_SUZ12_PCGF2_CBX1_EME1_CBX8_MBD3_SIRT6_KDM4B_DNMT1_SIRT2_TRIM28_DNMT3B_SALL4_RRP1B_CBX7
495832_GO:0015697_quaternary_ammonium_group_transport	18	15	10000	5.1503e-10	0.00319968	0.144893	CPT2_PRKAA2_PDZK1_PRKAB2_SLC25A20_SLC22A5_SLC22A16_SLC22A3_PRKAG2_CPT1A_SLC38A2_ACACB_SLC25A29_ACACA_CPT1B
506942_GO:0043922_negative_regulation_by_host_of_viral_transcription	11	9	10000	1.56808e-08	0.00319968	0.144893	TARDBP_JUN_ZNF639_REST_POU2F3_HMGA2_TFAP4_INPP5K_CCL4
491634_GO:0006754_ATP_biosynthetic_process	35	35	10000	1.27822e-14	0.00329967	0.148044	ATP5F1_PKLR_ATP5G3_ATP5I_AK9_GBAS_SLC25A13_ATP5J2_ATP6V0A4_PRKAG2_STOML2_SURF1_ATP5C1_LDHC_TCIRG1_ATP5L_ATP5G2_ATP5B_ATP6V0A2_ATP5EP2_ATP5S_PKM_ALDOA_VPS9D1_ATP6V0A1_ATP5G1_ATP5H_ATP5A1_ATP5D_TGFB1_ATP5E_ATP5J_ATP5O_CHCHD10_ATP5L2
169350_tcptp_pathway_Signaling_events_mediated_by_TCPTP	35	32	10000	5.2303e-14	0.00329967	0.148044	JAK1_CSF1_RAB4A_EIF2AK2_SOS1_STAT1_PIK3CB_ATR_PIK3CA_KDR_EGF_GAB1_ITGA1_PIK3R1_PDGFRB_VEGFA_EGFR_HGF_MET_ITGB1_INS_STAT6_PIAS1_CREBBP_STAT3_KPNB1_KPNA2_GRB2_INSR_JAK3_SRC_PTPN1
Pathway – Reference number and name of gene set. nGenesMapped – Number of genes in the pathway tagged by SNPs. nGenesUsed – Number of genes after pruning. nSamples – Number of permutations used to calculate observed P value. ObservedP – Unadjusted P value for pathway enrichment. empiricalP – Observed P value adjusted for pathway size. Q – Benjamini-Hochberg-adjusted empirical P value. Genes – Gen…
